# Supplementary material for: Molecular characterization of the transition from acute to chronic kidney injury following ischemia/reperfusion
Source: JCI Insight. 2017 Sep 21;2(18):e94716. doi: 10.1172/jci.insight.94716 (PMC5612583; doi:10.1172/jci.insight.94716)
Supplement: Supplemental data [file jciinsight-2-94716-s001.xlsx]

## Sheet: ST1
Supplemental Table 1: Annotation and FPKM values for genes identified from RNA-seq shown in the heatmap in Figure 3A. 2134 differentially expressed genes were identified by comparing IRI vs sham surgery samples whose FPKM value were greater than 1 and a fold change greater than 4 for at least one of the time points with a false discovery rate (FDR) less than 5%. Through unsupervised hierarchical …
gene	locus	type	status	name	description	module_color	module_label	NORM3m-R1	NORM3m-R2	NORM3m-R3	NORM9m-R1	NORM9m-R2	NORM9m-R3	NORM15m-R1	NORM15m-R2	NORM15m-R3	SHAM4h-R1	SHAM4h-R2	SHAM4h-R3	SHAM24h-R1	SHAM24h-R2	SHAM24h-R3	SHAM12m-R1	SHAM12m-R2	SHAM12m-R3	IRI2h-R1	IRI2h-R2	IRI2h-R3	IRI4h-R1	IRI4h-R2	IRI4h-R3	IRI24h-R1	IRI24h-R2	IRI24h-R3	IRI48h-R1	IRI48h-R2	IRI48h-R3	IRI72h-R1	IRI72h-R2	IRI72h-R3	IRI7d-R1	IRI7d-R2	IRI7d-R3	IRI14d-R1	IRI14d-R2	IRI14d-R3	IRI28d-R1	IRI28d-R2	IRI28d-R3
ENSMUSG00000037447	chr1:36307732-36324029	protein_coding	KNOWN	Arid5a	AT rich interactive domain 5A (MRF1-like) [Source:MGI Symbol;Acc:MGI:2443039]	green	I	0.6643	0.4789	0.4532	0.735	0.5559	0.4803	0.4904	2.0189	1.5225	0.889	0.7361	0.691	0.4973	0.3818	0.4508	0.4398	0.5634	0.5964	3.4457	2.1568	6.5495	7.13	7.6823	6.3265	1.7062	1.7131	1.5171	1.9203	1.5167	1.8519	2.8522	2.0808	2.0283	2.7874	2.1267	3.1666	3.3999	1.4891	1.9349	1.4578	1.3267	2.1671
ENSMUSG00000101122	chr1:55066263-55067069	processed_pseudogene	KNOWN	Gm17971	predicted gene; 17971 [Source:MGI Symbol;Acc:MGI:5010156]	green	I	0.3921	0.2726	0.5066	0.3347	0.0791	0.2625	0.4043	0.1215	0.6321	0.4824	0.3262	0.4796	1.3908	1.6299	1.9598	0.8459	1.3058	0.6702	0.8843	1.5679	0.7968	2.3539	2.9205	2.7861	1.2802	1.3029	1.23	0.832	0.6603	0.9072	1.2161	0.2677	0.8011	1.2977	0.7476	0.759	0.9457	0.6325	0.6985	0.4871	0.486	0.6262
ENSMUSG00000047330	chr1:78816757-78820028	protein_coding	KNOWN	Kcne4	potassium voltage-gated channel; Isk-related subfamily; gene 4 [Source:MGI Symbol;Acc:MGI:1891125]	green	I	4.7898	1.2813	1.3995	2.2328	2.0627	1.3331	1.436	1.9526	1.4112	0.9379	1.2444	0.5664	0.6244	1.1231	1.3771	0.712	1.7452	1.3048	11.7027	6.1884	6.9169	5.7537	6.8831	7.976	1.5688	1.6664	2.4995	2.0685	1.5861	3.3085	1.6993	0.7954	0.8996	0.908	1.0955	0.7407	1.3493	1.3903	1.4662	1.4932	2.3059	2.1721
ENSMUSG00000020423	chr1:134075169-134079120	protein_coding	KNOWN	Btg2	B cell translocation gene 2; anti-proliferative [Source:MGI Symbol;Acc:MGI:108384]	green	I	18.7556	5.3848	8.5305	10.699	10.78	9.0968	7.5484	11.1516	11.6946	11.2434	10.2813	9.2595	6.3077	7.3715	8.4234	6.6092	9.0071	8.3137	253.987	163.791	219.405	83.0605	164.114	160.5	23.0291	15.0694	25.4634	34.0694	26.1777	34.5703	35.5591	24.8345	57.8753	21.9726	21.1571	22.6946	40.6725	16.09	20.5922	17.6905	16.6411	20.098
ENSMUSG00000032487	chr1:150100030-150108227	protein_coding	KNOWN	Ptgs2	prostaglandin-endoperoxide synthase 2 [Source:MGI Symbol;Acc:MGI:97798]	green	I	0.7105	0.0617	0.1836	0.5762	0.387	0.1546	0.1046	0.4183	0.5101	0.1748	0.2167	0.0915	0.1551	0.2201	0.2029	0.0608	0.2148	0.2301	1.3619	1.0825	0.4545	5.5128	2.3293	2.0779	1.6478	1.4808	1.2328	0.5929	0.4049	0.9269	0.6035	0.3492	0.5268	0.2396	0.2664	0.4684	0.3326	0.2769	0.2044	0.0932	0.3346	0.1997
ENSMUSG00000026628	chr1:191170295-191218039	protein_coding	KNOWN	Atf3	activating transcription factor 3 [Source:MGI Symbol;Acc:MGI:109384]	green	I	1.3893	1.6627	1.1901	1.6784	1.19	0.9605	1.0097	8.2252	6.0973	2.3537	1.5139	1.6215	0.5546	0.4699	0.5818	1.0851	1.2644	2.144	431.155	215.674	425.77	363.987	597.574	502.025	8.3821	6.0195	5.4583	6.9906	6.3289	4.6925	6.954	7.7922	10.3014	12.4998	9.9993	12.0538	20.1064	4.9069	6.9137	6.8871	5.9272	5.4484
ENSMUSG00000026821	chr2:28513124-28553081	protein_coding	KNOWN	Ralgds	ral guanine nucleotide dissociation stimulator [Source:MGI Symbol;Acc:MGI:107485]	green	I	6.0477	5.3845	5.7365	5.9716	5.8722	5.4487	4.2663	5.757	6.3822	4.1508	3.8459	4.0067	6.0789	6.4255	5.7017	5.6618	4.2765	4.946	7.737	6.04	10.3316	24.2727	15.4847	15.6523	6.0764	6.578	6.6674	6.0081	5.4318	5.2933	6.2991	6.5204	5.8676	8.9925	8.7235	9.1771	11.4197	9.4282	10.286	7.1818	7.7045	7.7636
ENSMUSG00000017144	chr2:51130437-51149111	protein_coding	KNOWN	Rnd3	Rho family GTPase 3 [Source:MGI Symbol;Acc:MGI:1921444]	green	I	4.7637	3.9258	4.4198	5.5322	5.5664	5.4913	3.7974	8.6325	9.1949	6.3994	4.881	5.2601	3.5606	3.6069	4.4032	3.1303	3.5663	3.6657	29.5648	22.0264	16.2123	35.9948	70.1013	50.2397	10.0504	8.4826	10.2598	10.2243	7.051	8.9279	9.6314	8.2325	10.0839	8.9224	8.9567	8.7444	6.2797	5.0546	3.1165	6.3519	7.4661	9.2212
ENSMUSG00000026826	chr2:57106829-57124003	protein_coding	KNOWN	Nr4a2	nuclear receptor subfamily 4; group A; member 2 [Source:MGI Symbol;Acc:MGI:1352456]	green	I	0.3927	0.1695	0.3182	0.2775	0.3041	0.3116	0.1698	0.577	0.6237	0.2118	0.2151	0.2055	0.254	0.2881	0.2462	0.2638	0.54	1.2842	2.2466	2.2496	1.5616	1.3011	2.1037	2.7984	0.5187	0.6589	0.503	0.4202	0.6489	0.5015	0.5858	0.2542	0.4294	0.5812	0.5578	0.5202	0.7422	0.6376	0.5103	0.2937	0.4066	0.4758
ENSMUSG00000084781	chr2:92408891-92432308	processed_transcript	KNOWN	D930015M05Rik	RIKEN cDNA D930015M05 gene [Source:MGI Symbol;Acc:MGI:3612068]	green	I	0.1141	0.1851	0.191	0.1893	0	0.2227	0.2744	0.0825	0.078	0.3275	0.1107	0.1199	0.6536	0.9252	0.9079	0.2673	0.4198	0.3711	1.2357	1.2294	0.8413	1.2032	1.4918	1.7152	0.4164	0.5145	0.4441	0.1882	0.1034	0.2908	0.8433	0.1635	0.3826	0.3049	0.389	0.1449	0.1322	0.3398	0.1459	0.3673	0.1979	0.34
ENSMUSG00000087006	chr2:93955809-93957201	protein_coding	NOVEL	Gm13889	predicted gene 13889 [Source:MGI Symbol;Acc:MGI:3652053]	green	I	4.363	2.0205	2.2248	5.4475	6.529	2.6318	3.0549	8.051	8.0154	1.402	2.2117	1.4672	2.2697	2.463	2.3505	1.102	1.5079	1.7735	11.1412	6.4422	13.8598	21.823	12.1097	13.388	2.5733	2.8226	3.681	5.8834	6.6862	6.8695	5.7467	4.932	3.8628	5.5553	4.2726	8.3128	7.0163	4.6103	4.0441	2.2963	3.1776	3.9018
ENSMUSG00000090100	chr2:120732815-120850604	protein_coding	KNOWN	Ttbk2	tau tubulin kinase 2 [Source:MGI Symbol;Acc:MGI:2155779]	green	I	1.6441	1.8723	1.7294	1.2542	1.2352	1.2951	1.2609	1.1287	1.2835	1.5078	1.1435	1.0365	1.5313	1.5445	1.4189	1.8366	1.9562	1.7709	1.2296	1.3855	0.6315	7.2118	5.563	4.11	1.4788	1.6457	1.5134	1.2209	1.0353	1.3918	1.5517	1.3913	1.3662	1.6055	1.686	1.2362	0.9028	2.0059	0.6972	1.7253	1.9725	2.2543
ENSMUSG00000027368	chr2:127336158-127338376	protein_coding	KNOWN	Dusp2	dual specificity phosphatase 2 [Source:MGI Symbol;Acc:MGI:101911]	green	I	0.4194	0.4422	0.4214	0.8353	0.6317	0.786	0.5189	0.758	0.8316	0.4532	0.8003	1.9023	0.267	0.3993	0.5278	0.6187	0.7374	0.6778	1.8172	1.646	2.6659	2.8426	3.2757	3.0396	1.0382	1.0404	0.9143	0.955	0.9125	0.6163	0.7916	1.4695	1.7324	1.2205	1.2187	1.6572	2.6375	1.2494	1.5016	1.499	2.4738	2.3502
ENSMUSG00000087528	chr2:129205957-129230579	processed_transcript	NOVEL	9830144P21Rik	RIKEN cDNA 9830144P21 gene [Source:MGI Symbol;Acc:MGI:3041171]	green	I	0.2286	0.1309	0.0676	0.1072	0.076	0.0788	0.0693	0.1021	0.138	0.2862	0.2153	0.2545	0.5137	0.5336	0.6796	0.2066	0.3259	0.3472	0.6057	0.7529	0.5101	1.7233	1.3373	2.2867	0.8644	0.8645	0.5592	0.8256	0.4573	0.5808	0.7489	0.1157	0.4488	0.4014	0.4607	0.205	0.3072	0.3353	0.2064	0.1559	0.21	0.2345
ENSMUSG00000056501	chr2:167688914-167690418	protein_coding	KNOWN	Cebpb	CCAAT/enhancer binding protein (C/EBP); beta [Source:MGI Symbol;Acc:MGI:88373]	green	I	16.7721	16.4279	11.728	13.207	14.9987	12.9695	14.2609	25.9988	21.4197	49.0038	60.1657	69.9789	14.3826	12.7132	13.3789	20.1301	31.7755	25.6094	67.9095	67.8343	75.8397	140.737	122.571	114.12	38.5838	35.6274	46.8437	45.8971	45.1966	57.4711	65.9106	72.1003	89.0994	56.8053	49.7815	61.7133	42.5022	17.5156	30.0574	17.6528	36.2174	30.4677
ENSMUSG00000023087	chr3:51224446-51251644	protein_coding	KNOWN	Ccrn4l	CCR4 carbon catabolite repression 4-like (S. cerevisiae) [Source:MGI Symbol;Acc:MGI:109382]	green	I	1.8968	2.3135	2.6231	1.889	1.6058	2.2813	2.2405	3.9644	2.6823	6.7567	6.1004	7.5867	2.4487	1.2007	2.2779	3.3682	10.2487	8.9174	9.3431	11.6708	10.0025	15.1493	19.5627	13.8823	2.3783	2.383	3.7123	5.4313	5.2009	14.4645	9.5575	5.183	12.1333	4.065	3.9996	3.5613	3.8244	1.3449	2.7907	2.4641	5.5714	5.3709
ENSMUSG00000048416	chr3:67374096-67400003	protein_coding	KNOWN	Mlf1	myeloid leukemia factor 1 [Source:MGI Symbol;Acc:MGI:1341819]	green	I	0.2037	0.1983	0.3684	0	0.0575	0.1432	0.084	0.1767	0.2089	0.1445	0.1581	0.0918	0.0389	0.0646	0.0452	0.0955	0.05	0.0513	1.2105	0.6291	0.3863	3.8039	1.4888	1.1308	0.1746	0.2239	0.3045	0.4638	0.2955	0.6047	0.3268	0.584	0.3452	0.4537	0.4711	0.5519	0.3236	0.5174	0.293	0.2755	0.3887	0.5465
ENSMUSG00000084433	chr3:88707157-88707292	snoRNA	KNOWN	Gm25945	predicted gene; 25945 [Source:MGI Symbol;Acc:MGI:5455722]	green	I	0.3365	1.6379	0.3382	0	0	0	0	0.365	0.3452	0.6819	0	0.6066	3.5349	2.3143	2.6163	1.3142	1.5483	0.4238	0.9375	1.1368	0.8865	6.1103	5.2453	6.8117	1.7625	2.5616	3.616	0.9996	0.1526	1.6653	2.3822	0.3216	0.7129	1.3493	1.6467	0.5699	0.1671	1.4248	0.6455	0.9754	0.5839	2.2572
ENSMUSG00000028195	chr3:145646970-145649985	protein_coding	KNOWN	Cyr61	cysteine rich protein 61 [Source:MGI Symbol;Acc:MGI:88613]	green	I	16.8969	12.0967	12.7005	19.4246	12.2451	29.534	24.5001	18.8325	29.4727	14.274	20.8847	11.5413	18.1251	11.0255	16.1663	14.8919	11.7048	14.8156	796.797	687.176	925.239	467.923	876.722	800.888	156.777	128.078	150.604	132.227	101.647	66.0934	46.6228	43.0328	101.887	69.2937	60.3765	107.66	274.411	24.7787	54.9464	68.6234	32.9799	49.04
ENSMUSG00000028035	chr3:152178510-152210279	protein_coding	KNOWN	Dnajb4	DnaJ (Hsp40) homolog; subfamily B; member 4 [Source:MGI Symbol;Acc:MGI:1914285]	green	I	16.4401	20.2938	22.6294	13.2625	13.644	16.7196	18.7495	28.3677	23.985	17.541	22.7888	21.2971	13.0063	11.4563	11.4243	27.044	23.8987	25.8109	57.2677	56.395	25.6442	86.8669	141.147	112.72	19.0828	17.9357	19.1534	30.0724	26.2214	24.9633	21.0644	22.4437	27.6585	25.5307	21.3341	21.6131	11.127	8.6236	6.0165	16.8233	20.7549	19.8357
ENSMUSG00000028214	chr4:11704456-11714752	protein_coding	KNOWN	Gem	GTP binding protein (gene overexpressed in skeletal muscle) [Source:MGI Symbol;Acc:MGI:99844]	green	I	10.3217	2.413	2.174	4.399	3.5325	3.564	1.3477	4.3749	4.8544	4.0187	11.4374	4.123	2.0659	2.122	2.9034	1.0209	3.7187	2.6466	20.508	21.066	9.5812	12.5796	12.4152	16.0046	1.985	2.6113	2.7584	12.9307	7.7234	12.703	30.4806	10.6611	24.1225	9.9291	6.6363	6.5648	8.2021	4.2512	5.166	4.594	9.2667	18.5821
ENSMUSG00000028341	chr4:48045152-48086447	protein_coding	KNOWN	Nr4a3	nuclear receptor subfamily 4; group A; member 3 [Source:MGI Symbol;Acc:MGI:1352457]	green	I	0.3632	0.1057	0.1904	0.055	0.1003	0.0925	0.0488	3.793	2.8424	0.368	0.1379	0.1423	0.0603	0.0585	0.0701	0.2302	0.6126	1.392	8.2179	5.7034	5.7355	2.5352	4.8075	5.3692	0.1391	0.1803	0.1807	0.0625	0.1109	0.135	0.3241	0.1094	0.23	0.1723	0.2248	0.254	0.8977	0.338	0.3029	0.2708	0.3048	0.2718
ENSMUSG00000003032	chr4:55527142-55532466	protein_coding	KNOWN	Klf4	Kruppel-like factor 4 (gut) [Source:MGI Symbol;Acc:MGI:1342287]	green	I	7.7545	3.0846	3.2217	7.3513	6.2754	4.9089	4.9047	5.5473	5.629	4.4194	7.3801	5.994	3.1898	3.1476	3.4118	3.8204	5.6852	5.1036	52.6611	26.9362	24.8257	35.3924	37.4213	39.5586	9.9542	10.4304	10.5475	14.6026	9.4168	17.3346	27.4388	8.1091	19.524	11.5791	10.1557	9.9697	11.1954	6.8116	7.6877	9.0188	8.9455	15.6099
ENSMUSG00000052684	chr4:95049033-95052222	protein_coding	KNOWN	Jun	jun proto-oncogene [Source:MGI Symbol;Acc:MGI:96646]	green	I	15.5741	17.8996	10.6889	11.0584	10.447	13.6873	11.7988	19.0226	20.9513	14.8049	17.1854	16.3047	11.0829	7.6175	12.0338	16.4398	14.4645	15.1867	619.521	563.02	596.68	228.809	659.916	403.369	28.8786	28.3415	27.4242	32.3106	23.9436	31.3712	32.6026	30.5922	36.3951	38.4641	25.005	34.2817	64.2856	21.8389	39.6088	24.0109	25.0019	30.7333
ENSMUSG00000073771	chr4:117119218-117125725	protein_coding	KNOWN	Btbd19	BTB (POZ) domain containing 19 [Source:MGI Symbol;Acc:MGI:1925861]	green	I	1.132	0.6465	0.7893	1.5645	0.7503	1.0013	0.8813	1.2527	1.4455	0.8426	0.6053	0.635	1.1251	0.8432	1.0135	0.8842	0.9778	1.0256	2.349	1.5051	2.0812	3.2358	4.085	3.8878	2.3538	2.413	2.4499	1.7155	1.6442	1.9018	1.7116	1.1812	1.2236	1.6981	1.8806	1.6922	2.2368	1.1411	1.2741	1.3057	1.3928	1.7354
ENSMUSG00000028680	chr4:117128654-117133963	protein_coding	KNOWN	Plk3	polo-like kinase 3 [Source:MGI Symbol;Acc:MGI:109604]	green	I	3.755	6.1503	3.4285	2.3192	2.0139	2.6435	3.797	10.7876	5.2218	13.4894	13.6814	17.9613	3.4994	1.8717	4.6114	11.1061	14.5564	17.5742	118.397	80.8539	155.763	245.41	239.022	192.431	10.8727	13.329	17.6683	30.234	28.9452	23.0231	13.7927	20.4011	40.3768	22.7509	30.1694	13.2308	11.4374	3.4223	8.7958	6.9065	13.4209	14.9496
ENSMUSG00000042677	chr4:125118422-125127840	protein_coding	KNOWN	Zc3h12a	zinc finger CCCH type containing 12A [Source:MGI Symbol;Acc:MGI:2385891]	green	I	2.313	0.7784	0.9725	2.0094	1.969	1.4797	1.1839	1.8324	2.0528	1.7119	1.2337	1.4192	1.6996	1.9612	1.9585	1.6571	1.5698	1.5753	5.0648	4.0611	6.1964	16.1774	9.2751	12.219	2.7804	3.198	3.0194	3.0535	2.2012	4.4572	4.2655	2.1556	3.2668	4.4723	3.882	5.1814	7.2898	3.2411	3.9255	3.13	3.0026	4.0416
ENSMUSG00000049649	chr4:133209339-133212536	protein_coding	KNOWN	Gpr3	G-protein coupled receptor 3 [Source:MGI Symbol;Acc:MGI:101908]	green	I	0.1612	0.0218	0.126	0.1427	0.253	0.1469	0.0554	0.0972	0.0551	0.0817	0.1043	0.105	0.154	0.0948	0.1293	0.0653	0.0714	0.1805	3.5935	2.4468	3.4168	2.1656	1.7814	2.9219	0.1024	0.197	0.1925	0.1419	0.2355	0.0645	0.1691	0.0771	0.038	0.0958	0.1992	0.1062	0.2491	0.0759	0.1632	0.0606	0.0466	0.0641
ENSMUSG00000008307	chr5:3571565-3584356	protein_coding	KNOWN	1700109H08Rik	RIKEN cDNA 1700109H08 gene [Source:MGI Symbol;Acc:MGI:1924286]	green	I	0.3892	0.2706	0.7822	0.443	0.157	0.1954	0.2293	0.3015	0.3422	0.9859	0.2428	0.426	1.0619	0.7059	0.8028	0.7673	0.9209	0.8053	1.5232	1.6368	0.8495	9.8075	8.1885	8.2	1.7738	1.9281	1.6365	1.1837	0.3781	2.4764	5.5105	0.372	1.6492	1.0651	1.0636	0.2825	0.1657	0.4447	0.1867	0.4835	0.4582	1.1189
ENSMUSG00000064419	chr5:38546457-38546593	snRNA	KNOWN	Gm22249	predicted gene; 22249 [Source:MGI Symbol;Acc:MGI:5452026]	green	I	0	0.4064	0.6713	0	0	0.3913	0.3444	0.3623	0	0.8461	0.1621	0	1.2759	0.8835	1.113	0.3479	0.4098	0.1052	1.3958	2.0956	2.2877	4.6788	5.5655	7.1476	2.0675	4.6615	2.3408	1.1576	0.9086	1.8032	1.5764	0.4789	1.5923	1.3393	2.3774	0.2829	0.3317	1.1	0.801	1.1295	0.7244	1.0456
ENSMUSG00000066278	chr5:124004640-124032260	protein_coding	KNOWN	Vps37b	vacuolar protein sorting 37B (yeast) [Source:MGI Symbol;Acc:MGI:1916724]	green	I	2.9668	2.2534	2.2765	2.8651	2.2852	1.7061	2.0207	2.9055	2.2869	3.7164	2.9138	3.0626	3.5284	3.4527	3.3349	3.0335	2.7905	3.2042	12.9062	7.7139	11.926	16.2208	13.1428	16.1591	6.0696	6.4859	6.6359	7.0588	4.6705	6.9481	7.7386	4.0639	5.8852	5.3186	5.4867	4.682	6.7672	5.1427	5.691	3.8911	4.578	5.2581
ENSMUSG00000072612	chr5:125389321-125390554	protein_coding	KNOWN	Gm10382	predicted gene 10382 [Source:MGI Symbol;Acc:MGI:3647829]	green	I	0.4026	0.1336	0.2207	0.2187	0.0517	0.1715	0.2264	0.3176	0.2628	0.4636	0.2309	0.3959	1.5554	1.549	0.996	1.5343	1.0553	0.6684	4.1806	4.151	3.6639	1.9558	3.9542	3.2387	0.488	0.6811	0.5301	0.4893	0.1659	0.6257	0.76	0.07	0.6397	0.212	0.3094	0.2325	0.6906	0.5166	0.5968	0.2652	0.2064	0.2455
ENSMUSG00000019577	chr6:5483350-5496309	protein_coding	KNOWN	Pdk4	pyruvate dehydrogenase kinase; isoenzyme 4 [Source:MGI Symbol;Acc:MGI:1351481]	green	I	10.8551	5.5928	18.1491	8.1078	11.68	11.8948	7.5104	26.9668	15.6094	103.74	218.829	159.749	10.6942	5.2889	6.7633	8.6947	16.2484	16.888	86.1113	64.5967	82.1549	185.803	197.713	214.679	33.173	12.662	49.6073	62.243	17.6289	57.1498	48.5182	199.799	103.863	16.1615	8.7735	11.7155	9.0646	14.6045	12.8958	9.54	17.1211	25.7786
ENSMUSG00000036390	chr6:67035095-67037457	protein_coding	KNOWN	Gadd45a	growth arrest and DNA-damage-inducible 45 alpha [Source:MGI Symbol;Acc:MGI:107799]	green	I	16.0184	9.9926	14.5719	26.1574	24.9708	20.1514	22.313	29.9296	24.9301	13.1936	12.295	11.4521	13.7416	8.0822	9.8811	9.3713	10.7562	12.9401	61.0248	36.5259	49.21	76.8024	98.24	75.1355	49.0173	31.1781	31.9721	44.1366	40.6167	36.4454	35.7711	23.705	35.1301	21.6876	22.4619	33.6599	28.1767	17.4197	18.8228	21.0149	11.5369	15.1356
ENSMUSG00000090698	chr6:134982000-134986836	protein_coding	KNOWN	Apold1	apolipoprotein L domain containing 1 [Source:MGI Symbol;Acc:MGI:2685921]	green	I	5.6747	0.7356	0.6489	1.6694	1.009	0.7243	0.6658	2.1756	1.8463	1.8446	3.3466	1.6407	0.5314	0.4579	0.7248	0.6511	2.9162	2.2495	25.3324	17.5714	16.1711	13.2722	17.0441	21.6771	1.6224	2.1731	2.5227	2.3263	2.3046	2.3303	2.2111	1.8909	3.0273	1.2364	1.473	1.1577	1.3849	0.892	1.0279	0.6372	1.1621	1.579
ENSMUSG00000030256	chr6:145858242-145865558	protein_coding	KNOWN	Bhlhe41	basic helix-loop-helix family; member e41 [Source:MGI Symbol;Acc:MGI:1930704]	green	I	1.4497	1.0207	1.5677	0.447	0.478	1.0258	1.4188	0.5427	0.7397	1.8342	1.3425	1.2899	1.5495	1.2924	1.606	1.2434	1.7853	1.7446	3.9154	3.2174	4.2723	5.3789	8.5391	7.2816	1.4295	1.752	1.3751	0.7505	0.7239	0.8111	1.3856	0.8861	0.7756	1.6555	2.2783	1.5548	2.0937	2.4094	2.0433	1.82	1.7747	2.5008
ENSMUSG00000070822	chr7:12768091-12775658	protein_coding	KNOWN	Zscan18	zinc finger and SCAN domain containing 18 [Source:MGI Symbol;Acc:MGI:3643810]	green	I	0.1246	0.1061	0.0876	0.1737	0.0704	0.0584	0.0642	0.0405	0.2172	0.1767	0.1692	0.073	0.232	0.2504	0.1868	0.107	0.0841	0.102	0.3817	0.4629	0.4922	1.2343	0.9641	0.9582	0.2788	0.216	0.2211	0.148	0.1412	0.2073	0.2704	0.1607	0.1979	0.4495	0.3602	0.3587	0.4577	0.4512	0.46	0.349	0.3296	0.5626
ENSMUSG00000003545	chr7:19302720-19310045	protein_coding	KNOWN	Fosb	FBJ osteosarcoma oncogene B [Source:MGI Symbol;Acc:MGI:95575]	green	I	0.4814	0.1025	0.1572	0.036	0.051	0.141	0.0745	0.509	0.4074	0.2134	0.0934	0.1193	0.0632	0.0255	0.127	0.0971	0.3027	0.6896	431.503	221.807	336.811	133.907	223.908	264.404	0.4068	0.3613	0.3149	0.3575	0.1855	0.3032	0.6986	0.299	0.3824	0.3002	0.4176	0.479	1.1712	0.1585	0.3982	0.1221	0.2662	0.2529
ENSMUSG00000089886	chr7:19911824-19912397	processed_pseudogene	KNOWN	Gm16184	predicted gene 16184 [Source:MGI Symbol;Acc:MGI:3802154]	green	I	0.1577	0	0.0792	0	0	0	0	0.171	0	0.1598	0.2678	0.1776	0.4517	0.8341	0.394	0.3489	0.266	0.3227	0.6955	0.6848	0.9137	4.2943	4.9152	4.3769	1.5014	1.6336	1.1786	1.0148	0.2502	0.8512	1.0789	0.2637	0.7516	0.5268	0.5611	0.3338	0.3132	0.4821	0.3403	0.6474	0.3078	0.8108
ENSMUSG00000044786	chr7:28376783-28379255	protein_coding	KNOWN	Zfp36	zinc finger protein 36 [Source:MGI Symbol;Acc:MGI:99180]	green	I	38.2179	18.116	15.0119	11.8923	16.5784	19.36	19.3772	17.8959	16.3057	35.4546	29.1649	24.6683	20.4724	18.9109	26.0209	23.0417	37.622	27.6981	362.48	259.187	409.487	185.425	226.121	222.242	35.9839	29.6807	31.0827	54.0906	39.3204	54.9203	85.7546	46.5397	79.6437	50.4807	47.0892	43.4559	51.5237	25.9657	48.0237	24.9839	36.4751	42.9982
ENSMUSG00000040435	chr7:45522915-45526268	protein_coding	KNOWN	Ppp1r15a	protein phosphatase 1; regulatory (inhibitor) subunit 15A [Source:MGI Symbol;Acc:MGI:1927072]	green	I	9.5107	4.4372	5.6824	8.3196	8.757	7.0198	5.317	5.7322	8.1404	8.6758	7.6778	7.6663	4.8631	5.0821	5.0137	4.3708	5.2181	5.316	89.6332	68.9143	87.6571	76.3487	86.2841	78.1819	7.58	6.6578	7.1299	7.818	6.7656	6.6344	14.2531	10.3097	12.1504	10.2771	7.8108	9.3596	10.1145	6.6202	7.7813	5.991	5.909	7.3631
ENSMUSG00000030847	chr7:128523582-128546977	protein_coding	KNOWN	Bag3	BCL2-associated athanogene 3 [Source:MGI Symbol;Acc:MGI:1352493]	green	I	15.9674	26.8938	25.2757	18.6444	18.6341	21.0328	18.296	19.7554	23.6194	12.31	13.2446	13.3846	20.9733	18.3317	16.2718	27.8652	18.3861	18.9508	69.1157	59.4648	116.518	111.381	183.412	93.9638	29.28	27.0088	28.9336	27.6146	22.6393	24.0111	27.097	18.5331	25.8687	26.8837	26.0609	26.4221	31.5911	18.819	22.0521	13.4388	20.7922	17.0464
ENSMUSG00000086844	chr7:141359140-141365110	processed_transcript	NOVEL	B230206H07Rik	RIKEN cDNA B230206H07 gene [Source:MGI Symbol;Acc:MGI:2444929]	green	I	0.1795	0.0504	0.1526	0.2475	0.078	0.2264	0.1281	0.0749	0.0425	0.1749	0.0335	0.0622	0.501	0.5113	0.6057	0.1797	0.2075	0.1652	0.218	0.4931	0.3783	1.6833	1.3135	2.0841	0.2564	0.3912	0.2967	0.376	0.1565	0.236	0.5734	0.099	0.3364	0.3322	0.3501	0.1871	0.1577	0.2143	0.1457	0.1401	0.0838	0.1914
ENSMUSG00000037887	chr7:142079489-142095843	protein_coding	KNOWN	Dusp8	dual specificity phosphatase 8 [Source:MGI Symbol;Acc:MGI:106626]	green	I	0.9683	0.9379	0.7652	1.3013	1.1284	1.0902	0.6106	1.6108	1.6007	2.7765	1.4915	1.5631	0.8079	0.5769	0.6003	1.072	1.1648	1.4355	12.1423	9.4452	27.219	21.2285	37.4189	20.871	3.4419	3.9952	3.6276	4.4398	3.0683	3.1252	2.5243	3.8452	4.4163	5.8965	4.0562	4.5972	7.9957	2.2863	3.0566	2.7201	2.63	3.3628
ENSMUSG00000085573	chr8:11187754-11204503	antisense	NOVEL	Gm15418	predicted gene 15418 [Source:MGI Symbol;Acc:MGI:3705275]	green	I	0.0669	0	0.0672	0.1333	0	0	0	0.1451	0.1373	0.3389	0.0325	0.1206	0.2236	0.0708	0.4087	0.209	0.3489	0.3581	0.5902	0.6458	0.282	1.7702	1.3305	1.7025	0.669	0.9337	0.7814	0.4637	0.3033	0.301	0.1894	0.2558	0.1417	0.5663	0.7143	0.3116	0.2658	0.3777	0.0963	0.1293	0.1161	0.2094
ENSMUSG00000050271	chr8:36094827-36147787	protein_coding	NOVEL	D8Ertd82e	DNA segment; Chr 8; ERATO Doi 82; expressed [Source:MGI Symbol;Acc:MGI:1196223]	green	I	2.7016	2.0573	2.7716	2.5117	2.4811	2.8992	1.9284	3.4523	1.9959	2.6989	2.924	2.4688	5.4977	3.9226	4.8992	3.3741	3.7721	3.5778	5.1882	4.4536	7.0067	17.8859	13.7887	9.3577	8.419	6.8905	7.599	5.1206	4.7488	5.4646	4.4354	3.4033	5.7333	6.0469	6.9372	5.1073	6.3739	6.3987	6.668	4.9553	4.1545	4.8024
ENSMUSG00000058056	chr8:61513245-61902690	protein_coding	KNOWN	Palld	palladin; cytoskeletal associated protein [Source:MGI Symbol;Acc:MGI:1919583]	green	I	6.8433	9.6635	10.681	5.7107	5.4172	4.5524	6.4376	7.0532	5.4002	4.3069	4.9586	3.5698	15.2682	16.0602	15.6164	13.4052	13.3806	10.2066	22.8619	22.5189	29.0623	38.9984	55.7492	40.9618	27.5633	31.0043	26.6208	21.6818	14.0163	19.0549	12.2105	10.9842	18.471	21.2639	30.0891	16.7119	35.1783	26.9985	24.7254	18.748	23.5809	31.1263
ENSMUSG00000071076	chr8:70697738-70700616	protein_coding	KNOWN	Jund	jun D proto-oncogene [Source:MGI Symbol;Acc:MGI:96648]	green	I	28.1671	32.3265	28.6029	46.4551	42.8966	35.7504	32.936	40.2538	48.3616	44.8723	33.8425	37.3988	33.0859	34.767	31.9788	35.585	37.3683	40.7583	241.121	221.296	369.149	302.868	371.75	312.887	50.9856	59.7017	52.2685	73.6862	69.9607	58.2429	56.8088	75.2882	68.6711	81.18	68.8936	89.9116	93.5243	44.9339	58.4204	58.2176	45.3675	50.2738
ENSMUSG00000087502	chr8:72147600-72160855	processed_transcript	NOVEL	Gm16091	predicted gene 16091 [Source:MGI Symbol;Acc:MGI:3802007]	green	I	0.7508	0.2855	0.1886	0.1402	0	0.2199	0.0968	0.5598	0.5776	0.5705	0.4098	0.3595	0.7842	0.8192	1.329	0.5253	0.8635	0.8421	0.61	0.9285	1.063	2.6047	2.9004	2.171	2.748	3.9092	2.8937	0.8828	0.4254	0.9921	1.0629	0.1794	0.7456	1.1706	0.9184	0.596	1.2116	0.905	0.6976	0.952	0.6106	1.0701
ENSMUSG00000005483	chr8:83608174-83611902	protein_coding	KNOWN	Dnajb1	DnaJ (Hsp40) homolog; subfamily B; member 1 [Source:MGI Symbol;Acc:MGI:1931874]	green	I	20.5724	55.2334	40.8829	22.5343	21.8093	31.2988	36.4348	40.1422	40.5451	14.3237	21.6958	19.9517	25.3226	19.6752	19.3463	57.1549	30.5691	29.2944	195.048	156.985	210.84	223.111	428.596	229.439	25.8499	26.4868	21.934	21.7715	24.8114	20.3042	20.2359	24.7902	20.3118	27.7513	22.8819	25.1845	45.683	20.6409	25.0802	25.1761	33.5718	23.8758
ENSMUSG00000053560	chr8:84661330-84662852	protein_coding	KNOWN	Ier2	immediate early response 2 [Source:MGI Symbol;Acc:MGI:104815]	green	I	17.0776	5.0143	5.0945	10.4228	10.2995	8.162	6.8474	9.6141	12.0732	10.7992	11.4362	10.9017	6.8089	8.234	8.3308	5.7892	8.1386	8.2705	256.461	151.676	238.244	118.015	206.404	193.014	25.9028	21.9785	21.7319	23.5576	25.7917	21.6734	32.0406	21.2509	27.9194	30.3383	22.4729	31.3451	40.8362	15.5649	21.0144	19.764	14.3258	19.1964
ENSMUSG00000052837	chr8:84976908-84978748	protein_coding	KNOWN	Junb	jun B proto-oncogene [Source:MGI Symbol;Acc:MGI:96647]	green	I	26.6307	7.2801	10.5462	18.2667	14.2667	14.0757	11.5542	29.2268	23.92	17.9134	16.4425	17.2044	7.7507	10.7925	11.2613	7.9867	11.5973	13.0091	293.836	202.674	284.053	171.542	201.75	263.43	72.7471	53.4763	51.3216	53.3413	51.0451	50.6661	67.8357	53.9237	56.2873	82.1695	69.0244	101.727	117.956	41.3195	50.0956	48.9089	38.4494	55.4598
ENSMUSG00000104399	chr9:108389081-108390205	sense_intronic	NOVEL	RP23-448A11.16	predicted gene; 37963 [Source:MGI Symbol;Acc:MGI:5611191]	green	I	0.2952	0.9878	1.4833	0.6615	0.5211	0.8646	0.3805	0.4803	0.8327	0.6356	0.5013	0.3658	1.6562	2.2645	1.6394	1.6333	1.7883	1.1851	0.7196	1.2466	0.8554	2.9482	1.7454	4.1829	2.4949	2.216	2.9308	2.1557	0.8364	2.0253	1.637	0.7053	1.329	3.0577	2.0683	1.4062	1.5025	0.9721	0.4955	1.0339	0.8964	1.5181
ENSMUSG00000032515	chr9:119971165-119977250	protein_coding	KNOWN	Csrnp1	cysteine-serine-rich nuclear protein 1 [Source:MGI Symbol;Acc:MGI:2387989]	green	I	6.2624	3.7715	2.4981	2.3505	2.4886	2.7648	2.3686	2.7815	3.1472	4.0812	5.5883	6.92	5.7321	3.1962	4.3687	2.5112	3.9958	3.3538	81.7611	44.5946	90.7018	69.904	77.252	73.4422	6.495	7.1795	7.5344	8.3815	6.5693	8.777	14.3607	4.8871	8.0835	6.3786	5.6133	7.1683	13.8282	4.9074	6.61	4.0359	4.9479	6.5009
ENSMUSG00000019970	chr10:21882183-21999903	protein_coding	KNOWN	Sgk1	serum/glucocorticoid regulated kinase 1 [Source:MGI Symbol;Acc:MGI:1340062]	green	I	69.7504	28.2892	42.6382	56.2319	48.3909	51.2671	37.0059	92.3223	81.3597	87.7261	146.563	113.318	25.6666	27.4466	30.5749	60.1543	75.0431	60.3255	172.795	145.428	133.802	232.618	240.545	212.205	42.8362	37.9787	69.3873	162.328	84.1711	165.239	99.107	175.778	95.0547	103.769	113.75	74.1429	37.8289	26.0522	56.0713	32.1449	92.1695	141.221
ENSMUSG00000035640	chr10:80130450-80140835	protein_coding	KNOWN	Dos	calcium channel; voltage-dependent; beta subunit associated regulatory protein [Source:MGI Symbol;Acc:MGI:1354170]	green	I	1.297	1.0752	1.7473	2.1575	1.3887	0.9684	1.5577	2.8287	2.9239	1.2275	1.0304	1.3037	2.4906	2.5333	2.129	1.7626	1.871	2.136	3.4674	3.1432	5.8192	8.9169	8.9701	8.0364	3.7254	3.996	4.2813	1.8204	2.7847	1.7568	1.4595	2.3496	2.2797	5.4413	5.6679	5.0992	5.9161	4.7603	3.9164	3.3322	3.1837	4.34
ENSMUSG00000035621	chr10:80148271-80158368	protein_coding	KNOWN	Midn	midnolin [Source:MGI Symbol;Acc:MGI:1890222]	green	I	24.0154	16.75	15.3444	17.1884	15.5691	14.4784	14.4937	23.8876	21.2864	17.1	17.9252	16.123	23.5404	26.3125	26.5369	17.7593	24.7121	23.9663	54.9611	42.1661	73.8914	114.062	88.7795	86.8372	43.3334	51.3777	45.9304	40.08	33.7593	33.7577	40.702	25.8546	41.0868	37.7628	41.8291	40.102	52.7911	35.7742	41.1576	25.492	27.2511	31.1574
ENSMUSG00000061589	chr10:80755205-80795461	protein_coding	KNOWN	Dot1l	DOT1-like; histone H3 methyltransferase (S. cerevisiae) [Source:MGI Symbol;Acc:MGI:2143886]	green	I	4.4763	4.5805	4.3309	4.4843	4.0951	4.2698	3.3534	5.5687	4.9325	5.5394	3.9113	3.8333	10.1526	9.8833	9.2336	6.5249	6.7462	6.4896	10.2863	8.7562	15.8907	26.2508	18.5209	17.3746	13.1261	14.8564	13.0566	10.2107	8.2041	10.2389	7.5614	5.9687	9.1836	11.5171	10.5859	8.623	11.1524	9.7526	10.3376	7.229	6.6353	7.9943
ENSMUSG00000015312	chr10:80930090-80932204	protein_coding	KNOWN	Gadd45b	growth arrest and DNA-damage-inducible 45 beta [Source:MGI Symbol;Acc:MGI:107776]	green	I	7.3254	2.4782	6.5709	6.4767	6.4589	4.6046	4.8263	6.278	7.6604	6.5892	5.756	8.4212	2.4227	2.4195	3.155	2.9491	3.803	3.6676	38.8048	28.8148	36.1064	52.0893	44.3639	57.9033	7.6218	5.7723	5.7091	6.6868	7.2245	5.7547	8.9037	9.4765	7.2863	10.7608	9.4734	14.3729	12.3486	7.0936	7.4713	7.5085	7.7185	10.7851
ENSMUSG00000020205	chr10:111506285-111508645	protein_coding	KNOWN	Phlda1	pleckstrin homology-like domain; family A; member 1 [Source:MGI Symbol;Acc:MGI:1096880]	green	I	1.7603	1.9727	1.7223	2.0529	1.9297	2.1435	2.0298	4.5214	3.8962	0.8213	0.6743	0.6888	1.0727	1.2375	1.0418	1.1095	1.0087	1.1886	8.6673	7.7011	11.9823	7.1251	6.8092	6.2687	5.1388	4.1235	3.7113	2.1327	3.5173	1.6879	1.3335	2.4016	2.4289	2.5382	2.9775	3.7363	8.1536	2.9309	3.2544	1.6111	1.2859	2.0506
ENSMUSG00000025408	chr10:127290773-127296288	protein_coding	KNOWN	Ddit3	DNA-damage inducible transcript 3 [Source:MGI Symbol;Acc:MGI:109247]	green	I	10.0731	12.8804	18.2756	16.1155	14.4879	20.2676	16.9247	16.3864	23.3908	7.5599	7.5346	8.5947	11.066	9.0536	9.6334	15.128	11.1707	9.9107	46.6807	24.8451	42.6745	42.2153	64.615	54.4238	14.0989	14.1988	14.0084	7.2261	11.31	6.86	7.2624	9.9608	14.7946	14.1267	14.5623	12.2418	16.7409	8.2485	7.4695	9.664	11.1048	10.2593
ENSMUSG00000093470	chr11:23736846-23740357	lincRNA	NOVEL	Gm20645	-	green	I	0.6167	0.4846	0.6842	0.6781	0.5261	0.4816	0.5431	0.9335	0.738	0.6053	0.4239	0.4284	0.3865	0.5029	0.5922	0.7459	0.7369	0.9182	1.8551	1.3392	0.9002	2.9592	2.0163	2.489	1.2173	1.0105	1.2784	1.0685	1.0134	0.9883	1.2126	1.013	1.1432	1.8086	1.6745	1.621	1.6331	1.3961	0.9303	0.9247	1.0699	1.5856
ENSMUSG00000020275	chr11:23741513-23770970	protein_coding	KNOWN	Rel	reticuloendotheliosis oncogene [Source:MGI Symbol;Acc:MGI:97897]	green	I	0.291	0.2164	0.3249	0.2415	0.0913	0.1326	0.1167	0.3507	0.2488	0.5898	0.251	0.3643	0.2239	0.325	0.3143	0.522	0.5158	0.616	2.1695	1.5293	1.0903	2.6757	2.3637	2.0852	0.739	0.9026	0.914	0.4162	0.1906	0.5455	0.9919	0.2395	0.6508	0.4538	0.4819	0.2259	0.6583	1.2778	0.6746	1.0857	0.9608	1.2074
ENSMUSG00000086920	chr11:52233723-52236619	antisense	PUTATIVE	Gm12207	predicted gene 12207 [Source:MGI Symbol;Acc:MGI:3702399]	green	I	0.1833	0.223	0.1842	0.0913	0.2589	0.5369	0.2835	0	0.188	0.0464	0.1334	0.2065	1.0503	0.6303	0.6617	0.525	0.5341	0.3174	1.4469	1.5481	0.7243	1.1887	1.3793	2.3853	0.4364	0.6589	0.5566	0.363	0.2077	0.1237	0.346	0.0438	0.1456	0.4083	0.1631	0	0.3186	0.4743	0.0879	0	0.1988	0.2459
ENSMUSG00000020893	chr11:69095216-69109960	protein_coding	KNOWN	Per1	period circadian clock 1 [Source:MGI Symbol;Acc:MGI:1098283]	green	I	12.7292	10.2585	9.291	4.5702	5.2063	9.1151	10.7535	9.6592	11.3151	23.0958	14.8941	16.0928	17.3109	6.9081	14.1964	16.9819	28.4447	25.6438	69.0949	58.9325	89.478	68.3847	87.8536	99.4747	12.2503	16.7517	18.6422	28.7896	15.8992	24.7687	54.2192	17.7654	33.3849	31.2875	27.8234	15.8809	16.6244	9.0778	29.5493	11.2432	22.2825	29.4871
ENSMUSG00000018476	chr11:69398507-69413675	protein_coding	KNOWN	Kdm6b	KDM1 lysine (K)-specific demethylase 6B [Source:MGI Symbol;Acc:MGI:2448492]	green	I	6.2023	6.388	6.7312	4.9034	5.8293	6.3096	5.2448	3.8057	4.5202	4.8439	3.1676	3.7356	10.1469	8.0656	8.4328	8.2508	9.2715	9.6845	19.5509	12.7139	26.3045	20.2046	25.1726	22.748	8.5836	9.4098	8.0729	7.4068	5.8451	6.5439	8.2416	4.2733	7.3261	10.0248	9.7227	9.2774	11.9737	11.2418	13.316	8.2324	7.8847	9.6913
ENSMUSG00000085609	chr11:75172559-75177633	processed_transcript	KNOWN	1700016P03Rik	RIKEN cDNA 1700016P03 gene [Source:MGI Symbol;Acc:MGI:1922792]	green	I	0.1049	0	0	0.0522	0	0.0614	0	0.2275	0.1076	0.0266	0	0	0	0	0.0291	0.0273	0.0322	0.066	0.9738	0.582	1.105	1.1697	1.6346	2.335	0.1248	0.0887	0.1225	0.1038	0.0951	0.0944	0.0247	0.0501	0.0278	0.0701	0.1399	0.2442	0.2604	0.0247	0.0251	0.0507	0.0455	0.0938
ENSMUSG00000065590	chr11:75173387-75173478	miRNA	KNOWN	Mir212	microRNA 212 [Source:MGI Symbol;Acc:MGI:2676888]	green	I	0	0	0	0	0	0	0	0	0	0	0	0	0	0	0	0	0	0	6.2811	1.9344	8.183	5.1986	2.9623	8.1135	0	0.6357	0.2341	0	0	0.2254	0	0.2394	0	0	0.4458	0.4243	0.7464	0.2357	0.2403	0.4841	0	0.224
ENSMUSG00000018648	chr11:84048040-84069261	protein_coding	KNOWN	Dusp14	dual specificity phosphatase 14 [Source:MGI Symbol;Acc:MGI:1927168]	green	I	11.3962	8.964	8.0102	12.0084	10.5661	9.7765	9.2575	16.7287	12.4863	5.8899	6.9116	6.1467	8.8624	10.2606	9.4286	7.6947	6.3374	5.527	30.6239	17.1235	35.0066	60.1939	81.5733	53.3733	35.8022	30.2902	23.4198	19.4611	23.6778	12.454	9.8461	17.7255	15.6837	16.8327	20.0722	18.0698	18.6756	11.4393	11.8825	12.9004	8.1385	12.0187
ENSMUSG00000020889	chr11:98767931-98775333	protein_coding	KNOWN	Nr1d1	nuclear receptor subfamily 1; group D; member 1 [Source:MGI Symbol;Acc:MGI:2444210]	green	I	25.5979	24.5931	31.8518	16.9508	13.7549	17.0573	28.9115	11.7534	17.2371	21.8094	10.7665	13.6468	34.7923	37.3786	31.3367	11.8445	22.9566	18.5155	102.972	90.056	114.933	102.379	133.522	118.813	16.9278	18.627	15.0412	13.4623	4.958	8.2775	32.3178	2.629	10.2736	10.922	18.1444	9.4657	14.9464	32.5278	35.3362	18.4753	21.6866	22.8176
ENSMUSG00000054364	chr12:8497762-8499985	protein_coding	KNOWN	Rhob	ras homolog gene family; member B [Source:MGI Symbol;Acc:MGI:107949]	green	I	48.5052	37.0651	34.8115	56.026	53.1916	44.4821	42.1426	79.1922	75.8155	47.7259	59.0025	47.3075	26.9282	24.5744	34.4295	33.7106	47.8235	42.9839	243.744	224.985	273.839	137.984	237.995	197.273	63.8797	64.204	67.2496	116.396	65.7159	108.014	68.7278	108.838	114.98	113.717	100.622	102.298	166.61	74.6003	107.74	76.4378	107.816	113.19
ENSMUSG00000001627	chr12:40201566-40248504	protein_coding	KNOWN	Ifrd1	interferon-related developmental regulator 1 [Source:MGI Symbol;Acc:MGI:1316717]	green	I	7.1006	6.1781	5.708	6.5243	6.8675	7.2194	5.1523	9.6331	9.5369	8.3209	8.4373	7.8903	4.9318	5.7618	5.1705	4.081	4.4419	4.7664	31.0261	18.4065	22.1056	78.0142	85.3188	61.7115	15.6467	12.7302	16.1664	11.945	10.7921	10.7579	14.3897	10.5309	15.2697	11.4351	9.9701	12.7572	9.9581	5.6657	4.5552	6.2774	6.6942	9.0937
ENSMUSG00000090582	chr12:40209486-40211073	antisense	PUTATIVE	Gm17024	predicted gene 17024 [Source:MGI Symbol;Acc:MGI:4937851]	green	I	0	0.1736	0.1434	0.2132	0	0.1672	0	0	0.1464	0.8314	0.2077	0.3537	1.1242	1.1701	0.9906	0.483	0.7003	0.5167	5.3005	5.957	2.293	8.1064	14.151	18.4453	1.5967	1.3578	1.5	1.0244	0.5175	1.316	1.5489	0.2728	1.0581	0.9218	0.7617	0.4834	0.3543	0.6042	0.1369	0.3102	0.619	1.3081
ENSMUSG00000042507	chr12:84149175-84218881	protein_coding	KNOWN	Elmsan1	ELM2 and Myb/SANT-like domain containing 1 [Source:MGI Symbol;Acc:MGI:2685106]	green	I	2.841	1.7975	2.7152	2.1942	2.1931	2.1447	1.8551	2.6155	2.5708	3.3134	2.864	3.0155	3.5508	3.2896	3.6285	2.5509	3.3479	2.9358	8.7846	5.1061	9.4989	13.7979	14.8991	14.0747	5.4495	5.2994	5.6686	4.7318	3.5115	4.5696	6.7124	3.1917	5.5037	5.5179	5.1335	4.5521	8.0121	7.0652	7.0754	4.8489	5.0248	6.3657
ENSMUSG00000021250	chr12:85473889-85477273	protein_coding	KNOWN	Fos	FBJ osteosarcoma oncogene [Source:MGI Symbol;Acc:MGI:95574]	green	I	6.8801	0.1304	0.1292	0.3202	0.3935	0.2009	0.5304	1.5109	1.429	2.2802	1.0711	0.6374	0.5219	0.5102	0.845	0.4408	1.2556	0.884	710.963	550.235	526.769	220.907	389.115	334.146	4.3063	2.8913	3.084	3.3105	3.3617	3.6928	5.4619	3.4309	7.3104	5.07	3.0795	4.6644	12.8981	2.0871	5.7354	2.0292	2.6495	3.4406
ENSMUSG00000021070	chr12:105563171-105593071	protein_coding	KNOWN	Bdkrb2	bradykinin receptor; beta 2 [Source:MGI Symbol;Acc:MGI:102845]	green	I	0.0538	0.0327	0.0811	0.0536	0.1139	0.0945	0.0277	0.2333	0.1931	0.7901	0.5088	0.3514	0.2439	0.1422	0.3285	0.273	0.3876	0.3471	1.5481	1.0122	2.8475	1.2694	2.1245	1.6795	2.2533	2.4335	2.1356	0.8786	0.4998	1.0524	0.4822	0.5911	0.883	0.8745	0.8493	0.9564	1.1482	0.8981	0.6964	0.5975	0.5015	0.9258
ENSMUSG00000064493	chr12:111540940-111541067	snoRNA	KNOWN	Snora28	small nucleolar RNA; H/ACA box 28 [Source:MGI Symbol;Acc:MGI:3819496]	green	I	8.9475	8.2739	15.1047	4.99	2.527	4.1926	9.5942	7.7629	6.975	16.3179	10.7662	10.3215	16.7463	16.2821	18.6819	14.0701	14.3799	12.6205	13.958	17.0987	8.6733	36.7617	46.1655	54.0212	22.8336	17.405	18.0575	11.3395	7.9499	14.8122	14.5252	5.9857	11.5628	10.0445	6.3681	4.8491	1.9547	7.2395	2.4029	6.0509	10.5561	11.8425
ENSMUSG00000000078	chr13:5861488-5870393	protein_coding	KNOWN	Klf6	Kruppel-like factor 6 [Source:MGI Symbol;Acc:MGI:1346318]	green	I	13.4548	9.1167	8.9273	9.9136	8.9332	7.9748	7.5266	28.1969	18.3023	17.7154	12.272	16.0566	7.4972	7.8083	8.1907	11.8716	12.7805	14.3632	175.433	119.533	98.6829	167.205	271.692	170.966	39.4651	30.7615	34.4583	55.9998	35.7901	48.1709	66.2124	42.3756	78.4883	58.4837	41.471	47.2732	41.8743	26.9587	21.9184	31.5763	36.0971	53.0836
ENSMUSG00000056749	chr13:52967208-52981073	protein_coding	KNOWN	Nfil3	nuclear factor; interleukin 3; regulated [Source:MGI Symbol;Acc:MGI:109495]	green	I	4.0105	4.3646	2.5971	3.3061	4.3104	2.7405	2.3431	7.6597	4.2964	2.5057	7.9887	7.8009	2.6063	3.583	1.3115	12.4773	3.1093	3.2759	49.3944	29.9227	50.4371	37.5064	68.2561	62.3376	6.1208	3.9949	5.8913	13.4566	8.3628	11.8871	18.3581	17.1301	18.2078	13.7566	6.2834	10.0749	14.6248	2.5888	3.9533	2.4861	3.6046	4.9414
ENSMUSG00000097242	chr13:63289600-63297147	lincRNA	KNOWN	Gm16907	predicted gene; 16907 [Source:MGI Symbol;Acc:MGI:4439831]	green	I	0.2144	0.2608	0.1567	0.3105	0.1376	0.2511	0.1005	0.2113	0.3798	0.4146	0.2175	0.2371	0.4652	0.433	0.5519	0.3146	0.3407	0.2884	1.1491	1.2508	0.8521	1.9815	1.6654	2.0399	0.6959	0.5439	0.7465	0.3087	0.1237	0.6049	1.0116	0.149	0.2684	0.408	0.6068	0.3961	0.2322	0.5684	0.2336	0.5366	0.3043	0.9237
ENSMUSG00000021701	chr13:110395043-110400844	protein_coding	KNOWN	Plk2	polo-like kinase 2 [Source:MGI Symbol;Acc:MGI:1099790]	green	I	5.5156	4.743	8.5817	6.395	6.3041	7.9392	7.3712	7.1219	6.7525	6.2603	4.8029	2.9154	4.6105	4.0386	4.7245	3.7689	5.9333	6.9462	39.0955	26.9683	22.658	27.7907	33.9473	38.5015	7.9012	7.4214	7.851	8.0314	9.62	6.7815	11.5565	7.7444	13.2183	10.448	11.2456	10.3342	15.7008	9.823	7.9507	7.9617	6.6719	8.9032
ENSMUSG00000042417	chr13:112987801-112990778	protein_coding	KNOWN	Ccno	cyclin O [Source:MGI Symbol;Acc:MGI:2145534]	green	I	0.4093	0.3808	0.2177	0.0959	0.306	0.3102	0.2234	0.2089	0.1976	0.5001	0.549	0.6509	0.6782	0.6368	0.5615	0.3573	0.3618	0.3639	1.8891	1.3826	2.169	3.11	2.8857	2.8126	0.5617	0.6312	0.6524	0.5364	0.4147	0.9098	2.0679	0.3106	0.5611	0.429	0.3534	1.7228	0.2869	0.3511	0.6119	0.4536	0.2193	0.2584
ENSMUSG00000033730	chr14:70077444-70080157	protein_coding	KNOWN	Egr3	early growth response 3 [Source:MGI Symbol;Acc:MGI:1306780]	green	I	0	0	0.0641	0	0	0	0.0329	0.588	0.4253	0.0646	0.0774	0.0144	0.0152	0.0169	0.0177	0.0664	0.1858	0.2611	3.1983	1.5852	2.1842	1.1085	1.9026	2.5268	0.2429	0.3102	0.2086	0.1263	0.2313	0.1148	0	0.0762	0.1182	0.412	0.7235	0.5266	1.6785	0.4201	0.7341	0.8319	0.5671	0.9412
ENSMUSG00000022330	chr15:35296097-35303304	protein_coding	KNOWN	Osr2	odd-skipped related 2 [Source:MGI Symbol;Acc:MGI:1930813]	green	I	7.8963	5.0113	5.8257	3.2918	3.1489	3.0731	3.4351	2.2191	1.7221	6.1532	5.0276	5.154	6.3002	10.0472	12.3533	7.2943	5.3264	4.5262	36.1617	32.5607	33.238	31.8994	47.1203	38.3223	9.2676	13.5674	8.6646	7.4416	8.1104	7.2814	6.6109	9.1759	6.8497	11.1255	9.1487	9.5411	7.3594	7.5895	8.1773	5.2843	4.7676	7.4252
ENSMUSG00000032501	chr15:59648349-59656550	protein_coding	KNOWN	Trib1	tribbles homolog 1 (Drosophila) [Source:MGI Symbol;Acc:MGI:2443397]	green	I	6.0756	4.633	9.0436	4.8381	6.422	4.5304	6.5103	10.2913	7.4317	10.0197	7.2971	8.5305	6.6451	5.0261	5.7335	5.976	7.9955	8.6398	54.6313	32.6142	54.3938	61.9893	67.8736	61.4498	20.061	15.0115	15.6246	15.9783	9.6856	15.9477	15.1469	11.818	18.8327	13.2881	14.4685	15.4697	18.3251	11.0784	14.8541	9.9922	12.4617	13.562
ENSMUSG00000022602	chr15:74669082-74672570	protein_coding	KNOWN	Arc	activity regulated cytoskeletal-associated protein [Source:MGI Symbol;Acc:MGI:88067]	green	I	1.7731	0.7551	1.3214	2.6045	3.1924	2.1636	1.0207	2.4037	5.9411	1.4147	2.1865	1.1252	1.0441	1.446	0.9354	0.7463	1.6904	2.5726	24.8884	18.8599	42.805	24.8425	32.6309	41.0414	1.9768	1.7745	2.409	2.2091	2.1836	1.2961	1.3388	1.2779	2.1364	1.9681	1.63	3.0654	5.8911	1.9462	2.7635	2.3339	2.6468	2.9995
ENSMUSG00000056656	chr15:77747798-77755229	protein_coding	KNOWN	Apol8	apolipoprotein L 8 [Source:MGI Symbol;Acc:MGI:2444921]	green	I	0.0181	0.088	0	0	0.0766	0	0.0373	0.0196	0.0185	0.0092	0.0175	0	0.0086	0.0191	0	0	0.0111	0.0285	0.621	0.4361	0.5427	1.1627	1.2628	2.9476	0.0344	0.0229	0.0253	0.0447	0.0328	0.0813	0.1024	0	0.0191	0.0403	0.0402	0.0077	0.0269	0.0255	0.026	0.0087	0.0078	0.0162
ENSMUSG00000084497	chr15:77840656-77840756	snRNA	KNOWN	Gm22107	predicted gene; 22107 [Source:MGI Symbol;Acc:MGI:5451884]	green	I	5.0106	0	1.3732	3.1754	2.573	1.0672	0.9393	2.47	0.9345	3.4614	1.9891	2.4631	1.7399	3.8554	2.0236	1.6603	1.8162	2.7249	30.4539	15.3873	35.5158	41.1164	37.457	46.8899	3.47	3.4672	3.4048	2.0295	2.4779	2.4589	5.589	1.5236	0.7238	1.8263	1.621	3.0858	1.5832	2.5713	1.5291	1.5402	1.9757	2.4441
ENSMUSG00000042622	chr15:79347540-79359072	protein_coding	KNOWN	Maff	v-maf musculoaponeurotic fibrosarcoma oncogene family; protein F (avian) [Source:MGI Symbol;Acc:MGI:96910]	green	I	4.5563	1.3931	1.9253	3.8627	3.5965	1.8339	1.2768	12.366	9.8263	9.0789	9.126	10.276	1.7738	1.9776	1.7516	1.7459	2.1212	2.9647	47.6345	21.6041	58.2236	118.703	128.33	100.087	13.6164	13.2599	16.2424	11.3359	11.7995	10.2483	15.2717	15.0615	21.4335	15.2073	13.2309	20.8839	24.0149	6.6168	8.359	10.7111	6.9321	10.3224
ENSMUSG00000023034	chr15:101266845-101274792	protein_coding	KNOWN	Nr4a1	nuclear receptor subfamily 4; group A; member 1 [Source:MGI Symbol;Acc:MGI:1352454]	green	I	13.5451	1.7126	1.1572	2.6032	2.6329	1.1992	1.2627	4.2226	3.4124	6.51	8.1506	4.0114	2.0248	1.5375	4.4155	3.0934	12.0706	19.4698	223.968	184.478	189.422	45.792	71.5809	103.809	4.3428	5.7434	4.3722	6.1445	7.5406	9.3414	14.5267	4.2625	12.9439	4.9429	5.456	7.8014	14.077	2.5625	5.0492	3.2141	3.2586	4.5935
ENSMUSG00000047641	chr15:101431489-101438804	protein_coding	KNOWN	Krt83	keratin 83 [Source:MGI Symbol;Acc:MGI:3665486]	green	I	0	0.0604	0	0.0494	0.035	0.0581	0	0	0.0255	0.0754	0	0.0336	0.0474	0.0263	0.0138	0.0323	0.0304	0.0078	0.4724	0.4791	0.4184	1.0815	0.6403	1.9951	0.0591	0.0315	0.0812	0.1352	0.0788	0.3684	0.4802	0	0.2366	0.0553	0.1104	0	0.0616	0.035	0.0238	0.024	0.0108	0.0444
ENSMUSG00000039646	chr16:4639940-4650802	protein_coding	KNOWN	Vasn	vasorin [Source:MGI Symbol;Acc:MGI:2177651]	green	I	12.2669	8.6564	7.3573	8.2766	7.1182	8.1287	8.0096	9.5841	9.2609	8.776	11.1295	11.8026	11.9802	10.4551	13.6857	11.5039	14.3594	12.6009	24.7586	23.086	31.6399	62.6263	51.2859	49.4739	12.7516	17.6195	16.7746	20.082	17.2174	16.7629	15.1384	15.9307	15.8493	20.153	20.5206	21.7341	26.5172	15.0753	19.4992	12.6215	16.8891	20.6635
ENSMUSG00000046962	chr16:97947434-97962621	protein_coding	KNOWN	Zbtb21	zinc finger and BTB domain containing 21 [Source:MGI Symbol;Acc:MGI:1927240]	green	I	1.9068	2.1283	2.1348	2.2578	2.0778	2.2777	2.2446	3.1915	2.9646	1.9091	1.6973	1.8335	2.19	2.3073	2.1094	2.8829	2.8459	3.0159	5.751	4.2785	6.1341	7.7733	10.9948	9.4253	2.7236	2.8952	3.1879	2.5904	2.3277	2.7253	2.1575	2.7908	3.2484	3.7021	3.0889	3.0545	4.3462	3.0123	2.9989	2.5239	2.8654	2.8197
ENSMUSG00000024190	chr17:26505589-26508519	protein_coding	KNOWN	Dusp1	dual specificity phosphatase 1 [Source:MGI Symbol;Acc:MGI:105120]	green	I	37.9311	20.2137	13.3	15.2032	17.1745	21.2909	14.351	19.1179	21.2254	43.0497	63.2903	53.9942	15.7893	17.3802	19.6322	30.9423	45.8281	35.4828	304.375	285.091	262.142	136.403	205.206	156.125	12.3338	14.5541	13.6981	47.2684	30.1505	49.1086	96.198	48.0967	99.4434	32.012	31.2788	22.8871	25.9771	21.2043	44.1035	34.9288	42.6335	52.6451
ENSMUSG00000038418	chr18:34859822-34864984	protein_coding	KNOWN	Egr1	early growth response 1 [Source:MGI Symbol;Acc:MGI:95295]	green	I	20.1733	0.7345	0.829	1.1423	1.3356	1.8269	1.0477	4.1246	3.2922	3.9961	0.9812	0.9748	0.7782	1.0059	1.7432	1.1369	3.7679	3.2628	464.445	260.94	445.307	136.292	360.217	303.228	15.2764	7.2629	7.4736	8.8462	8.0502	7.4637	10.1373	5.9905	14.4944	16.9022	13.0238	13.5255	29.5146	7.5255	15.3774	9.21	6.2624	11.7872
ENSMUSG00000024486	chr18:36504928-36515805	protein_coding	KNOWN	Hbegf	heparin-binding EGF-like growth factor [Source:MGI Symbol;Acc:MGI:96070]	green	I	8.7067	10.1301	8.9786	7.3047	6.6452	6.5169	8.7018	15.269	10.8457	7.8756	9.8722	8.6364	10.1242	5.8756	8.0193	10.2178	10.5471	13.3403	165.621	79.178	136.22	142.004	195.411	192.228	25.0079	21.1484	22.856	25.4371	23.4048	20.9034	20.7237	17.7339	25.922	17.4241	22.0594	24.9334	28.0948	10.7188	13.9878	14.0345	13.0646	15.4618
ENSMUSG00000024521	chr18:66458603-66465550	protein_coding	KNOWN	Pmaip1	phorbol-12-myristate-13-acetate-induced protein 1 [Source:MGI Symbol;Acc:MGI:1930146]	green	I	7.0126	9.7158	8.281	4.316	3.831	4.777	6.6321	7.7532	5.5303	3.3883	3.7667	4.0133	5.1567	4.5309	6.2438	11.1142	7.2478	7.5583	26.5218	24.7673	17.8966	36.9008	55.6908	42.1629	12.9651	10.159	10.7926	10.4993	12.4527	9.6481	8.2612	12.3681	11.2777	19.671	15.5815	17.439	12.8516	7.9861	5.5149	13.7969	14.779	16.9523
ENSMUSG00000024843	chr19:3851772-3894369	protein_coding	KNOWN	Chka	choline kinase alpha [Source:MGI Symbol;Acc:MGI:107760]	green	I	12.9594	10.1062	11.3041	14.4249	11.0845	14.487	9.0346	20.9343	18.3447	10.2217	7.8526	8.9826	17.7878	18.0995	16.8149	14.29	12.3145	11.8184	39.6054	29.9098	40.0372	87.7294	82.5266	79.6646	26.5766	25.4374	28.1378	25.9749	27.3433	21.5536	25.6364	16.7206	28.2777	23.3348	25.9969	20.718	15.5317	12.197	8.8283	9.2164	10.7111	14.1523
ENSMUSG00000054200	chr19:38097078-38114263	protein_coding	KNOWN	Ffar4	free fatty acid receptor 4 [Source:MGI Symbol;Acc:MGI:2147577]	green	I	0.4542	0.1579	0.2608	0.3231	0.1833	0.304	0.1672	0.8444	0.5324	0.3451	0.0944	0.8479	0.2788	0.1373	0.2702	0.1774	0.2289	0.3677	1.2201	0.7515	1.5895	5.1837	3.5222	2.9644	0.4016	0.3704	0.682	0.8191	0.5147	0.8465	1.6076	0.4341	0.4296	0.5203	0.4618	0.4945	0.7732	0.5342	0.669	0.4545	0.4925	0.6383
ENSMUSG00000047604	chr19:41845977-41848132	protein_coding	KNOWN	Frat2	frequently rearranged in advanced T cell lymphomas 2 [Source:MGI Symbol;Acc:MGI:2673967]	green	I	0.4397	0.1783	0.3156	0.7714	1.0347	0.4169	0.4317	0.7039	0.9663	0.9227	0.965	1.1698	0.2599	0.5648	0.4767	0.2616	0.5394	0.4614	1.8274	1.7983	1.9301	3.4211	3.2968	2.4215	0.5084	0.2833	0.3228	1.2334	0.6548	1.0736	2.4996	1.7907	1.8961	2.1544	1.7321	2.1806	1.4033	1.556	1.5261	1.0619	1.2804	1.7599
ENSMUSG00000034765	chr19:53529108-53542431	protein_coding	KNOWN	Dusp5	dual specificity phosphatase 5 [Source:MGI Symbol;Acc:MGI:2685183]	green	I	1.2603	0.6	1.248	1.2915	1.5733	1.2838	0.9039	4.2389	2.7727	2.0171	3.3409	2.0987	0.8808	0.7343	1.1867	1.0794	1.3893	1.5929	13.9919	7.5977	14.4429	47.9341	28.2911	27.6002	9.4004	9.0831	8.2852	6.465	6.5078	6.1623	7.6971	3.8314	9.2962	3.9543	4.7203	4.4543	5.9854	2.5346	2.6189	2.9909	2.5509	2.8829
ENSMUSG00000064272	chr1:74278549-74279624	protein_coding	KNOWN	Gpbar1	G protein-coupled bile acid receptor 1 [Source:MGI Symbol;Acc:MGI:2653863]	red	II	0.084	0.0511	0	0.2509	0	0	0.1732	0.1366	0.1723	0.6381	0.5704	0.3027	0.1403	0.0444	0.0933	0.0437	0.0644	0.0397	0.2144	0.3039	0.5309	0.697	0.7673	0.4128	1.5593	1.456	1.2946	0.977	0.6662	0.9633	0.4161	0.7624	1.0007	0.4489	0.2802	0.3733	0.2502	0.1383	0.1611	0.0811	0.1093	0.1502
ENSMUSG00000049866	chr1:88673124-88702221	protein_coding	KNOWN	Arl4c	ADP-ribosylation factor-like 4C [Source:MGI Symbol;Acc:MGI:2445172]	red	II	2.8326	1.634	2.2226	3.8773	3.3625	2.525	2.3969	5.483	4.7691	2.5383	2.4366	2.8223	2.9742	3.0446	3.0205	2.7589	2.3848	2.5582	7.4139	5.4568	8.4125	14.4777	13.6166	10.5857	14.1846	14.665	13.8496	19.0788	15.0966	20.2457	12.856	11.7556	16.0839	16.213	15.6018	18.4769	25.7695	14.3918	11.8682	14.3805	13.0056	20.2954
ENSMUSG00000026421	chr1:135720060-135752232	protein_coding	KNOWN	Csrp1	cysteine and glycine-rich protein 1 [Source:MGI Symbol;Acc:MGI:88549]	red	II	51.2585	30.1148	32.9783	72.738	56.6557	38.5329	38.7373	82.459	91.0637	45.0132	54.0389	45.9718	22.6772	26.7094	24.9592	20.8714	31.86	34.3028	91.9758	68.2003	91.1562	91.5595	78.6702	73.3281	61.524	69.0051	76.4981	129.231	105.399	113.846	76.8549	77.9266	78.9921	72.2962	78.4871	95.9694	139.604	80.3247	85.1026	52.4737	62.748	84.1651
ENSMUSG00000006403	chr1:171250420-171260637	protein_coding	KNOWN	Adamts4	a disintegrin-like and metallopeptidase (reprolysin type) with thrombospondin type 1 motif; 4 [Source:MGI Symbol;Acc:MGI:1339949]	red	II	1.5238	0.3758	0.1241	0.9433	0.727	0.0844	0.1274	2.3225	1.1194	0.2034	0.4945	0.1577	0.1475	0.3377	0.526	0.0482	0.2242	0.1426	0.9273	0.6409	1.0251	8.3107	1.5715	1.2921	3.7745	4.2711	5.9546	4.1591	2.8237	5.933	2.7014	1.6432	3.8988	2.8712	3.302	3.0907	2.9292	2.5185	1.3183	0.6366	1.0271	1.3028
ENSMUSG00000039384	chr1:184013301-184075636	protein_coding	KNOWN	Dusp10	dual specificity phosphatase 10 [Source:MGI Symbol;Acc:MGI:1927070]	red	II	0.6308	0.6101	0.6826	0.741	0.6167	0.4737	0.4169	1.0876	0.7632	0.3933	0.3845	0.4227	0.3244	0.385	0.4042	0.4295	0.4564	0.4278	2.8236	2.4353	2.2837	3.0039	2.5384	2.1889	1.3862	1.5253	1.4659	1.5775	1.6131	1.448	1.9159	2.025	2.0817	2.1905	1.9354	2.3421	2.4575	0.8141	0.9851	0.6407	1.1716	1.4248
ENSMUSG00000038987	chr2:32777380-32784428	protein_coding	NOVEL	1700019L03Rik	RIKEN cDNA 1700019L03 gene [Source:MGI Symbol;Acc:MGI:2447809]	red	II	0.393	0.4145	0.3686	0.8089	0.703	0.307	0.3242	0.5683	0.43	0.4912	0.4704	0.307	0.3503	0.4436	0.3201	0.2251	0.3697	0.3547	0.365	0.3793	0.8559	3.0041	1.7604	1.4244	2.5201	2.471	3.097	1.2453	1.3541	1.0962	1.1129	1.1644	1.6515	1.9494	1.6434	1.8084	1.4962	1.1587	0.9676	0.9746	0.8865	1.4177
ENSMUSG00000050896	chr2:84871923-84886710	protein_coding	KNOWN	Rtn4rl2	reticulon 4 receptor-like 2 [Source:MGI Symbol;Acc:MGI:2669796]	red	II	1.6651	0.8441	0.7669	1.2091	0.4899	0.7314	0.8584	3.7244	2.9532	1.8628	2.0028	1.9539	0.4969	0.4037	0.5779	0.9031	1.8406	1.5181	2.3997	1.5233	2.8143	6.3163	4.083	4.0322	3.3196	4.7088	5.4126	7.7793	4.7175	8.5202	11.6064	6.0998	7.11	7.572	7.7306	11.6322	9.5247	3.7042	4.7577	4.2729	4.574	6.2044
ENSMUSG00000040152	chr2:118111875-118127133	protein_coding	KNOWN	Thbs1	thrombospondin 1 [Source:MGI Symbol;Acc:MGI:98737]	red	II	10.5889	8.0147	12.118	12.9657	12.9417	11.1439	9.3612	38.0439	33.4728	8.7208	9.0471	6.2433	11.9037	13.1355	11.6182	5.8663	8.2996	9.0145	39.8795	23.9322	27.1255	65.5517	52.3219	30.4392	35.6107	44.506	35.9145	31.6171	20.1969	26.7942	43.3804	26.1088	47.7184	43.709	54.7795	41.844	66.9992	44.2074	35.2263	17.2405	25.9588	45.7242
ENSMUSG00000027313	chr2:119351228-119354381	protein_coding	KNOWN	Chac1	ChaC; cation transport regulator 1 [Source:MGI Symbol;Acc:MGI:1916315]	red	II	0.414	0.6716	0.6656	0.7146	1.0133	0.6789	0.5691	0.6285	0.5662	1.5799	1.2319	1.4674	1.0541	0.9781	1.3793	0.6107	0.5671	0.5127	2.2552	1.2386	5.3359	18.9699	19.965	6.9906	3.8762	4.3181	4.3062	3.6889	1.3762	3.6625	3.6076	1.4638	5.949	1.5245	1.7064	2.1968	1.0962	0.8568	0.847	0.8665	0.9696	1.0983
ENSMUSG00000027377	chr2:127704385-127729932	protein_coding	KNOWN	Mall	mal; T cell differentiation protein-like [Source:MGI Symbol;Acc:MGI:2385152]	red	II	0.5857	0.4111	0.7696	0.987	0.7634	0.6861	0.4645	1.1237	0.9935	0.2625	0.8197	0.1726	0.3442	0.286	0.2752	0.2756	0.2694	0.3546	0.3765	0.2826	0.9019	2.8395	1.4164	0.99	3.4426	3.5815	2.5781	2.4533	2.1647	2.4218	0.7547	0.7642	1.3958	0.9332	0.8918	0.9346	0.8164	0.3285	0.3025	0.4461	0.3615	0.413
ENSMUSG00000074743	chr2:148404465-148408188	protein_coding	KNOWN	Thbd	thrombomodulin [Source:MGI Symbol;Acc:MGI:98736]	red	II	12.4552	8.2112	9.3136	13.1278	11.1724	8.4165	9.5563	19.6834	15.9073	12.2634	21.2096	11.1538	5.7096	6.8451	7.0779	10.5104	14.0131	10.7801	17.7363	15.5468	15.5488	38.975	28.6975	23.1434	37.4549	39.0567	36.4456	19.4516	17.4821	21.9923	18.0506	18.1963	24.6538	17.7735	17.7959	18.2109	27.6004	19.6119	18.5405	17.3763	21.2887	22.9868
ENSMUSG00000032802	chr2:152105515-152111376	protein_coding	KNOWN	Srxn1	sulfiredoxin 1 homolog (S. cerevisiae) [Source:MGI Symbol;Acc:MGI:104971]	red	II	35.258	22.3578	24.0761	40.7544	34.7185	27.3158	28.5423	74.6649	51.2102	30.7799	38.6127	33.6407	31.3692	30.9183	29.9965	26.527	27.3274	28.6285	35.9357	31.6904	52.2236	156.272	132.889	75.6947	209.095	142.494	168.191	135.688	112.747	135.528	51.3019	49.7683	87.6815	39.0342	43.6381	39.695	35.5941	32.2278	33.8778	31.8843	29.5137	30.5262
ENSMUSG00000032715	chr2:152337421-152344032	protein_coding	KNOWN	Trib3	tribbles homolog 3 (Drosophila) [Source:MGI Symbol;Acc:MGI:1345675]	red	II	0.7806	0.5699	0.874	1.266	0.9133	0.8622	0.7588	0.6531	1.0523	0.8248	0.6168	0.9045	0.4898	0.7905	0.644	0.6329	0.472	0.4002	0.6523	0.6888	1.4687	2.9503	3.572	1.3285	5.0013	4.0837	3.5841	1.877	2.5882	1.4146	1.6419	1.4174	5.0791	2.2454	2.0337	2.7573	2.558	1.0072	1.3797	1.379	1.0254	1.4161
ENSMUSG00000042745	chr2:152736250-152737410	protein_coding	KNOWN	Id1	inhibitor of DNA binding 1 [Source:MGI Symbol;Acc:MGI:96396]	red	II	21.9058	16.617	12.5503	33.5176	30.7141	45.99	41.5205	26.0356	34.1627	20.8149	38.4925	40.9564	11.3506	12.1231	11.581	11.5279	18.9267	21.5604	61.4382	42.8856	34.9081	33.2842	62.9448	51.6184	52.4255	42.6644	63.0375	64.836	72.2278	77.0669	53.5792	45.4951	84.9842	41.738	40.4823	42.8322	32.765	18.5229	19.0882	26.3317	19.931	31.4903
ENSMUSG00000087445	chr2:157544265-157545469	antisense	NOVEL	Gm14286	predicted gene 14286 [Source:MGI Symbol;Acc:MGI:3650190]	red	II	0.5857	0.2375	0.4904	1.3609	1.1027	1.7152	0.8051	0.4234	1.2014	0.6923	0.1421	0.3519	0.9321	1.549	1.4635	0.8132	0.7784	0.9527	0.5438	1.366	1.1313	11.0386	3.987	5.1368	3.7643	2.1051	2.8272	3.7208	2.0796	4.0836	3.8232	0.4664	2.0162	3.9569	2.692	3.2235	0.4362	1.102	0.5149	0.943	0.3387	1.2221
ENSMUSG00000085411	chr2:167858584-167862542	lincRNA	PUTATIVE	Gm14319	predicted gene 14319 [Source:MGI Symbol;Acc:MGI:3649450]	red	II	0.5146	0	0.2586	0.2563	0.0908	0.1507	0	0.2791	0.198	1.3036	1.9352	1.6813	0.1536	0.0681	0.1072	0.067	0.1578	0.1418	0.2389	0.2484	0.1017	0.7342	0.8298	0.2604	1.0107	0.3536	0.4808	0.8599	0.2916	1.3312	1.1536	1.7214	1.5332	0.3152	0.4578	0.2996	0	0.1816	0.1542	0.1864	0.3069	0.4315
ENSMUSG00000041842	chr3:84442197-84480429	protein_coding	KNOWN	Fhdc1	FH2 domain containing 1 [Source:MGI Symbol;Acc:MGI:2684972]	red	II	0.4505	0.3437	0.3606	0.403	0.3666	0.3131	0.3543	0.3312	0.2976	0.2669	0.3112	0.2202	0.4047	0.3878	0.2544	0.2306	0.2037	0.2452	0.4219	0.3464	0.5109	1.7151	1.5841	0.7463	0.738	0.7717	0.8169	0.6275	0.4707	0.5805	0.8396	0.5217	0.6511	0.6123	0.5944	0.75	0.9668	0.9554	0.747	0.4574	0.5763	0.519
ENSMUSG00000041959	chr3:93555079-93564643	protein_coding	KNOWN	S100a10	S100 calcium binding protein A10 (calpactin) [Source:MGI Symbol;Acc:MGI:1339468]	red	II	181.308	113.037	101.326	224.022	201.781	174.36	161.233	322.051	305.815	120.322	232.914	178.057	101.846	91.6779	98.8448	57.9627	67.8167	74.8207	144.625	113.437	132.755	437.451	239.064	217.62	502.633	402.06	405.68	462.697	457.768	395.464	306.392	410.019	465.384	268.374	231.713	285.727	225.319	144.544	130.611	203.396	143.142	181.507
ENSMUSG00000027859	chr3:102469927-102521013	protein_coding	KNOWN	Ngf	nerve growth factor [Source:MGI Symbol;Acc:MGI:97321]	red	II	1.6391	1.8089	1.7237	3.1889	3.8219	2.5007	2.5547	2.8939	3.1671	1.429	1.9975	1.46	1.4924	1.7745	2.2226	1.0123	2.1863	1.9443	5.5573	3.8079	6.105	9.9666	7.9697	7.9362	11.4521	11.155	10.4178	6.2464	4.7693	8.214	4.8571	6.1931	5.6328	15.8776	8.5121	12.2823	11.8105	5.1285	5.8132	6.2975	5.5554	11.6588
ENSMUSG00000032902	chr3:104638667-104658462	protein_coding	KNOWN	Slc16a1	solute carrier family 16 (monocarboxylic acid transporters); member 1 [Source:MGI Symbol;Acc:MGI:106013]	red	II	9.3843	7.4218	7.0621	8.2384	6.165	4.923	4.4486	10.6087	5.3987	24.2558	24.8838	21.7636	5.7565	5.6549	5.9701	8.6122	6.4728	7.5695	15.1025	16.0766	11.8598	19.2664	21.6164	19.0123	20.3048	13.7427	20.3999	29.7831	29.9031	37.7644	15.0811	28.8546	27.6546	11.9507	9.9548	11.1165	11.6486	8.7186	5.8259	7.3317	7.3487	7.512
ENSMUSG00000028128	chr3:121723536-121735052	protein_coding	KNOWN	F3	coagulation factor III [Source:MGI Symbol;Acc:MGI:88381]	red	II	14.9274	10.5337	14.3212	13.4729	15.5286	11.6671	12.2329	13.2073	15.1876	17.7996	10.6006	13.9091	13.7015	14.5682	17.0203	10.4724	10.6802	11.5331	24.9565	17.5609	22.779	100.268	68.0318	83.9555	54.7781	47.0219	55.1911	38.3937	38.48	19.1255	25.5032	24.9016	34.4846	30.8103	35.2488	51.1332	54.7196	23.7772	18.434	30.4617	22.0178	29.3082
ENSMUSG00000028494	chr4:86648385-86670060	protein_coding	KNOWN	Plin2	perilipin 2 [Source:MGI Symbol;Acc:MGI:87920]	red	II	61.3588	57.5835	58.836	50.8101	53.6207	64.5444	56.5359	70.9663	62.0019	115.501	254.411	218.844	61.7296	56.694	57.4892	55.262	53.7351	58.9445	60.3944	56.9284	84.4392	156.253	162.31	135.931	495.84	256.519	600.736	212.203	184.135	218.024	105.76	411.666	285.297	117.008	123.163	110.061	100.639	76.8762	78.5085	75.8362	84.4295	73.8782
ENSMUSG00000028862	chr4:133240817-133252929	protein_coding	KNOWN	Map3k6	mitogen-activated protein kinase kinase kinase 6 [Source:MGI Symbol;Acc:MGI:1855691]	red	II	3.5616	0.8539	1.4105	2.5141	1.7603	2.2333	1.5336	4.0557	4.2334	5.2324	6.4953	6.0088	1.1903	1.136	1.2739	1.41	3.02	2.1173	2.9716	3.6599	4.1941	13.4494	11.0685	10.0622	5.4711	6.68	9.0189	7.8461	3.4095	8.0627	8.6113	5.1155	9.4259	4.7691	3.7882	4.3376	4.2441	2.4244	2.7478	3.0158	3.8347	6.7917
ENSMUSG00000047281	chr4:133600555-133602168	protein_coding	KNOWN	Sfn	stratifin [Source:MGI Symbol;Acc:MGI:1891831]	red	II	10.1269	5.5142	6.7465	13.2333	10.4291	7.3735	5.6821	20.2361	33.142	4.1665	3.4204	4.3616	4.6481	5.0167	4.3031	2.8186	2.3853	2.4221	18.0407	13.095	25.3931	42.7097	26.2366	28.6839	47.5092	42.2209	41.9642	47.4884	46.1732	40.0818	21.2547	22.7648	27.8101	27.6536	24.5018	49.7704	40.1839	12.4754	14.2204	15.4186	14.3179	17.7125
ENSMUSG00000006445	chr4:141301239-141329384	protein_coding	KNOWN	Epha2	Eph receptor A2 [Source:MGI Symbol;Acc:MGI:95278]	red	II	2.5696	1.7464	3.1636	3.3775	2.9748	3.0644	1.5156	2.7993	4.3453	3.3716	3.3134	3.1868	2.1387	2.1124	2.3139	1.5941	2.3643	2.4854	13.9992	10.2331	18.6472	45.1724	38.9619	37.2178	15.965	17.0483	16.0382	14.3942	13.2698	12.5696	11.4927	7.2621	16.8646	10.5447	11.3169	9.7819	15.7413	6.5884	7.4214	4.8588	6.2404	9.5231
ENSMUSG00000039911	chr4:149896282-149955043	protein_coding	KNOWN	Spsb1	splA/ryanodine receptor domain and SOCS box containing 1 [Source:MGI Symbol;Acc:MGI:1921896]	red	II	0.9781	0.675	0.7628	0.8432	0.804	0.4446	0.7977	2.1057	1.5573	2.2631	1.6433	2.2432	0.6622	0.4788	0.6404	0.6309	1.088	0.6757	2.7315	2.9096	3.5609	8.7168	5.5943	3.8161	3.4683	3.4448	4.2557	6.1359	2.2368	5.3917	8.5359	4.4994	7.3144	6.0091	5.786	4.5369	5.5161	2.9942	4.1585	2.8419	5.3126	8.3294
ENSMUSG00000025746	chr5:30013160-30019968	protein_coding	KNOWN	Il6	interleukin 6 [Source:MGI Symbol;Acc:MGI:96559]	red	II	0	0.1014	0	0	0	0	0	0.226	0.1282	0	0.0202	0.0751	0.0199	0	0	0	0.0383	0	0.4451	0.181	0.8124	16.713	5.9808	5.0616	1.2898	1.3042	0.6425	0.2476	0.5479	0.7312	0.118	0.2788	0.1324	0.3713	0.5747	0.9176	0.4346	0.1765	0.06	0.0201	0.1085	0.1491
ENSMUSG00000006642	chr5:30968676-30977018	protein_coding	KNOWN	Tcf23	transcription factor 23 [Source:MGI Symbol;Acc:MGI:1934960]	red	II	0.3631	0.1071	0.0663	0.1753	0.202	0.116	0.1588	0.7399	0.5982	0.3568	0.5339	0.4264	0.0946	0.0582	0.0611	0.0544	0.1181	0.1351	0.1533	0.2761	0.2957	0.5138	0.3785	0.2291	0.3405	0.4374	0.9613	1.7814	0.4041	1.6484	0.6491	0.794	1.1481	0.2696	0.2447	0.2702	0.1967	0.0984	0.2797	0.1435	0.2291	0.7873
ENSMUSG00000029135	chr5:32136471-32157831	protein_coding	KNOWN	Fosl2	fos-like antigen 2 [Source:MGI Symbol;Acc:MGI:102858]	red	II	6.2815	2.7102	4.1744	3.8608	3.1128	2.6093	2.3998	9.3951	6.6802	9.4723	9.7975	8.488	2.782	2.7357	3.1714	2.9958	6.529	6.7872	19.1121	14.989	19.3233	30.4348	27.7165	28.446	11.548	12.0038	13.225	13.7092	9.6954	10.8002	22.1431	11.6931	19.761	16.3157	13.2267	17.9381	33.2742	12.628	13.5831	10.6143	12.2119	16.9523
ENSMUSG00000067219	chr5:72647795-72671078	protein_coding	KNOWN	Nipal1	NIPA-like domain containing 1 [Source:MGI Symbol;Acc:MGI:1917951]	red	II	1.0954	0.2744	0.9173	0.8128	0.5915	0.4277	0.6422	0.7571	1.1126	0.2339	0.1615	0.3726	0.323	0.6306	0.3459	0.1426	0.2503	0.2029	0.4837	0.4561	0.3847	4.0113	1.697	2.2048	2.0197	2.0982	2.4082	2.7913	1.4995	2.9905	4.6576	0.7903	1.7576	1.0238	1.1991	1.2414	1.2051	1.2074	0.9785	0.4669	0.7546	1.1525
ENSMUSG00000029380	chr5:90891240-90893115	protein_coding	KNOWN	Cxcl1	chemokine (C-X-C motif) ligand 1 [Source:MGI Symbol;Acc:MGI:108068]	red	II	0.9504	0.3469	0.4775	0.7572	0.5368	1.8926	0.6369	8.9155	5.7515	2.3351	2.1672	2.2055	0.658	0.729	0.7388	0.5443	0.5684	0.6732	36.6894	15.6164	37.4007	131.76	68.6755	48.6409	15.0677	14.5686	13.7413	12.4444	17.1036	17.2081	14.3743	25.5674	16.0819	38.5481	28.8103	33.6999	35.1315	12.0038	17.843	12.5788	16.4269	26.2198
ENSMUSG00000058427	chr5:90903898-90905909	protein_coding	KNOWN	Cxcl2	chemokine (C-X-C motif) ligand 2 [Source:MGI Symbol;Acc:MGI:1340094]	red	II	0	0	0.0432	0.0855	0.0606	0.2012	0.0443	2.096	1.1894	0.0653	0.125	0.2129	0	0.0454	0.0238	0.0224	0.079	0.0947	1.4357	1.5337	1.4933	13.6798	5.586	5.8616	2.5355	1.5256	1.3844	1.0843	2.0832	2.5116	2.7361	5.7668	2.1837	8.5139	5.4065	6.7463	9.4894	2.8689	4.0574	2.448	2.8688	3.7832
ENSMUSG00000029378	chr5:91139614-91148432	protein_coding	KNOWN	Areg	amphiregulin [Source:MGI Symbol;Acc:MGI:88068]	red	II	0.0756	0	0	0	0.1601	0	0.039	0.246	0.1163	0.0766	0	0.1533	0	0.04	0.063	0.0197	0.058	0.0714	0.3861	0.1459	0.5178	1.706	0.9142	0.5246	0.5759	0.2398	0.5298	0.524	0.7368	0.6802	0.5351	1.2463	1.6016	1.7176	0.7903	1.7125	0.6569	0.7646	0.9426	1.406	1.2297	0.5916
ENSMUSG00000029321	chr5:103605710-103629403	protein_coding	KNOWN	Slc10a6	solute carrier family 10 (sodium/bile acid cotransporter family); member 6 [Source:MGI Symbol;Acc:MGI:1923000]	red	II	0.9794	0.3109	0.5135	0.3817	0.3909	0.6485	0.8342	2.1936	1.7908	3.5163	3.0475	2.8207	0.2745	0.214	0.3783	0.6319	1.5085	1.1932	0.9786	1.8392	1.0992	4.5948	2.2429	1.6007	0.4562	0.7653	1.2632	2.7405	1.6118	3.2948	5.687	3.2862	4.6459	2.21	1.3922	1.3973	1.1523	0.5108	0.9292	0.6171	2.4196	3.951
ENSMUSG00000045502	chr5:123863569-123865516	protein_coding	KNOWN	Hcar2	hydroxycarboxylic acid receptor 2 [Source:MGI Symbol;Acc:MGI:1933383]	red	II	0.1159	0	0.2096	0.0231	0.1636	0.0814	0.1195	0.4021	0.2615	0.0704	0.1012	0.1775	0.0885	0.0858	0.0643	0.0603	0.0924	0.124	0.5057	0.3243	0.3174	2.0316	0.685	0.6969	0.673	0.392	1.2125	0.2753	0.3046	0.344	0.4265	0.2436	0.4787	0.6607	0.4536	1.2755	1.1851	0.5996	0.5112	0.4813	0.5026	0.601
ENSMUSG00000047501	chr5:134945125-134946934	protein_coding	KNOWN	Cldn4	claudin 4 [Source:MGI Symbol;Acc:MGI:1313314]	red	II	12.9949	4.4612	11.5541	18.6544	12.7503	7.4507	7.612	19.0973	31.4936	12.6482	8.8826	13.0374	11.6467	12.4817	8.061	7.2664	6.074	7.7351	77.5064	42.8259	82.9663	147.221	99.7627	86.9211	69.6124	76.68	81.0056	111.846	85.3881	110.408	98.3192	70.1037	85.4559	70.156	64.9379	112.173	131.756	44.8674	51.4569	42.6028	35.3222	65.0987
ENSMUSG00000004951	chr5:135887918-135889563	protein_coding	KNOWN	Hspb1	heat shock protein 1 [Source:MGI Symbol;Acc:MGI:96240]	red	II	14.4811	21.2855	27.3935	35.5213	26.3507	54.2501	18.6381	30.9881	56.4236	11.0041	25.1334	16.2913	12.2039	12.8016	10.5779	23.2535	11.3719	11.3217	209.167	231.245	343.02	451.945	507.643	373.624	121.002	117.419	131.056	139.265	76.2188	129.74	143.51	126.295	160.289	170.865	112.337	241.876	200.069	50.1762	60.1234	75.068	74.8456	72.8127
ENSMUSG00000075585	chr5:138995055-139000577	lincRNA	KNOWN	6330403L08Rik	RIKEN cDNA 6330403L08 gene [Source:MGI Symbol;Acc:MGI:1917994]	red	II	0.6534	0.3578	1.0752	0.3904	0.669	0.4401	0.6737	0.4961	0.6367	0.3517	0.2734	0.4085	0.6591	0.9247	0.7937	0.6061	0.6814	0.6403	1.0542	0.8829	0.8391	1.7754	1.497	1.606	1.2405	1.468	1.4195	0.8936	0.9035	1.1685	1.006	0.6947	0.6143	1.3245	1.2535	1.3245	1.9386	1.1527	1.2613	0.7852	0.914	1.0957
ENSMUSG00000036718	chr5:139706692-139736336	protein_coding	KNOWN	Micall2	MICAL-like 2 [Source:MGI Symbol;Acc:MGI:2444818]	red	II	1.0286	0.6258	1.156	1.4826	1.2805	1.0622	0.7117	2.8768	3.3734	0.4525	0.4728	0.3842	0.9111	1.0166	1.225	0.7153	0.6808	1.0312	1.3698	0.9601	2.4099	5.1604	3.2078	3.2247	4.7103	5.4313	5.0771	3.4036	3.5155	3.9209	3.7299	1.9401	2.9747	4.0395	3.859	4.3779	5.6649	4.221	3.5372	2.2424	2.037	2.5599
ENSMUSG00000059991	chr5:144545886-144557478	protein_coding	KNOWN	Nptx2	neuronal pentraxin 2 [Source:MGI Symbol;Acc:MGI:1858209]	red	II	0	0	0.0712	0.1235	0.025	0	0	0.2113	0.327	0.0179	0.0172	0.0239	0.0085	0.0187	0.0098	0.0184	0.0326	0.0446	0.1562	0.0684	0.3453	1.8285	0.714	0.8604	0.5397	0.3895	0.2565	0.228	0.265	0.0876	0.1505	0.2962	0.1032	0.0868	0.1891	0.255	0.255	0.1333	0.1104	0.0428	0.0461	0.0554
ENSMUSG00000071537	chr6:38626659-38637239	protein_coding	KNOWN	Klrg2	killer cell lectin-like receptor subfamily G; member 2 [Source:MGI Symbol;Acc:MGI:1921503]	red	II	0.6932	0.5301	2.6269	1.5187	1.4263	1.0904	0.7555	1.5679	2.072	0.7826	0.6726	0.9103	0.6903	0.7962	0.6159	0.4022	0.413	0.3866	1.1034	1.4145	1.5963	6.2671	4.1087	3.2527	6.4779	7.1941	7.8458	6.8435	4.1388	4.4813	5.6637	5.2333	8.0662	7.7374	8.1136	6.247	5.5461	2.5061	2.4693	2.5639	2.3451	4.2241
ENSMUSG00000053007	chr6:53573383-53696007	protein_coding	KNOWN	Creb5	cAMP responsive element binding protein 5 [Source:MGI Symbol;Acc:MGI:2443973]	red	II	0.1041	0.1267	0.0897	0	0.021	0.0697	0.046	0.2582	0.2442	0.1734	0.0433	0.1073	0.0781	0.0708	0.1735	0.1201	0.1323	0.1546	0.228	0.1508	0.2665	2.2923	2.5988	1.1185	1.19	1.3024	1.0704	0.4935	0.2091	0.5622	0.5336	0.2062	1.0638	0.8881	1.092	0.6173	0.9234	0.9938	0.6207	0.8121	0.8454	1.264
ENSMUSG00000051397	chr6:67534058-67535822	protein_coding	KNOWN	Tacstd2	tumor-associated calcium signal transducer 2 [Source:MGI Symbol;Acc:MGI:1861606]	red	II	26.8067	10.4572	21.0506	49.0619	35.3261	15.4016	12.1842	37.3386	53.5492	32.5766	27.2659	28.3425	23.143	26.8455	19.772	12.5797	11.1872	15.5349	46.0543	40.6973	53.794	96.9988	72.9719	64.0368	90.3144	122.51	112.29	128.832	126.667	124.307	109.134	97.4016	129.945	96.0125	82.5701	110.856	93.754	41.0672	44.5763	43.8262	44.811	72.662
ENSMUSG00000000628	chr6:82725024-82774454	protein_coding	KNOWN	Hk2	hexokinase 2 [Source:MGI Symbol;Acc:MGI:1315197]	red	II	0.9602	0.0799	0.5113	0.3841	0.1738	0.2019	0.2115	0.9078	0.7323	0.0956	0.1075	0.3032	0.098	0.1606	0.2461	0.1602	0.0906	0.0723	0.24	0.2455	0.4842	2.5459	1.2571	1.0631	1.7075	1.874	2.2811	1.3935	1.7559	1.617	1.3903	1.1098	1.9863	2.6213	2.8109	4.1036	5.122	1.8183	1.3932	1.2527	1.253	2.4292
ENSMUSG00000046733	chr6:135065650-135084709	protein_coding	KNOWN	Gprc5a	G protein-coupled receptor; family C; group 5; member A [Source:MGI Symbol;Acc:MGI:1891250]	red	II	2.8849	2.5336	3.531	5.3572	6.3712	3.6336	2.1022	4.2578	7.6536	1.9669	1.4102	1.4466	2.0299	2.5358	1.5899	0.8584	1.916	2.9502	11.3296	7.097	14.5697	44.7735	24.1903	21.5132	16.7302	18.657	17.49	22.067	18.1908	18.7251	24.4646	9.2972	23.206	18.3111	15.4763	19.7912	21.206	8.6425	7.9367	6.9153	8.2322	15.6057
ENSMUSG00000030208	chr6:135362930-135383173	protein_coding	KNOWN	Emp1	epithelial membrane protein 1 [Source:MGI Symbol;Acc:MGI:107941]	red	II	15.8457	9.5526	9.6208	22.1847	16.3146	10.2626	11.1384	29.2123	23.1277	7.3483	9.8714	6.7159	8.1065	9.5049	10.0397	7.4532	7.0085	8.566	14.0766	10.6346	9.3482	79.4364	31.8356	29.789	30.0023	31.8842	32.8679	46.9166	41.4203	43.8316	39.2112	37.0958	46.9393	37.299	38.9192	42.9024	35.3846	29.6133	18.8097	22.0608	24.8961	35.6405
ENSMUSG00000002083	chr7:16309615-16318205	protein_coding	KNOWN	Bbc3	BCL2 binding component 3 [Source:MGI Symbol;Acc:MGI:2181667]	red	II	2.043	1.061	1.2768	2.8038	2.5683	1.9847	1.9266	2.4858	2.5044	2.903	2.7199	2.8291	1.5464	2.491	1.7017	1.1027	1.4137	1.0511	4.6617	3.8474	7.2453	7.4188	7.3782	7.8526	4.211	2.9816	2.9331	4.8596	5.1614	3.5641	7.1721	8.7503	10.2001	11.5762	8.7995	10.591	9.3027	6.7508	6.3922	6.3785	5.4465	6.6731
ENSMUSG00000040734	chr7:19359748-19378533	protein_coding	KNOWN	Ppp1r13l	protein phosphatase 1; regulatory (inhibitor) subunit 13 like [Source:MGI Symbol;Acc:MGI:3525053]	red	II	2.0399	1.1794	2.0207	3.2418	2.0634	2.4066	2.1032	2.4634	3.1609	1.5904	1.79	1.8123	2.8805	2.7858	2.5066	2.2524	2.1077	2.2502	2.7204	2.8485	4.3368	11.0927	8.4133	5.9906	5.5312	6.742	6.8399	5.2499	4.1187	5.0439	4.39	4.2516	5.7392	7.199	5.9464	6.7442	6.8171	3.8316	4.7525	3.1029	3.558	4.3343
ENSMUSG00000046223	chr7:24462499-24475873	protein_coding	KNOWN	Plaur	plasminogen activator; urokinase receptor [Source:MGI Symbol;Acc:MGI:97612]	red	II	5.292	3.6342	4.0779	7.3718	6.1434	5.7049	3.6486	12.8868	15.3852	4.9177	7.9076	5.764	2.8677	3.1601	3.3173	2.8401	6.0542	6.7873	10.5213	7.3323	13.9396	51.234	27.7442	27.3935	45.924	45.7456	42.4981	32.4664	46.3893	25.7632	22.9664	23.7203	38.7402	25.2957	25.9949	28.2207	35.0772	11.4543	11.7237	8.6726	8.6463	12.5282
ENSMUSG00000057454	chr7:24636569-24641116	protein_coding	KNOWN	Lypd3	Ly6/Plaur domain containing 3 [Source:MGI Symbol;Acc:MGI:1919684]	red	II	0.278	0.0338	0.1676	0.0831	0.157	0.0651	0.1147	0.1206	0.4848	0.1127	0.054	0.0501	0.0133	0.0735	0.0618	0.0796	0.0767	0.0525	0.284	0.2549	0.5126	1.2259	1.3299	0.9647	0.4368	0.7642	0.7014	0.5643	0.668	0.9881	0.9315	0.279	0.751	0.5326	0.6431	0.5768	0.5522	0.4708	0.3333	0.3895	0.5547	0.7335
ENSMUSG00000043843	chr7:25306105-25316195	protein_coding	KNOWN	Tmem145	transmembrane protein 145 [Source:MGI Symbol;Acc:MGI:3607779]	red	II	0.0395	0.0961	0	0.177	0.0558	0.0926	0.0611	0.1928	0.1216	0.05	0.115	0.0623	0.066	0.0522	0.0768	0.0669	0.0363	0.056	0.2201	0.305	0.9886	0.748	1.4332	0.7082	1.6552	1.1778	0.8582	0.3325	0.1612	0.1955	0.0186	0.7362	0.1988	0.8535	1.0983	1.2545	0.9513	0.2788	0.2368	0.4198	0.317	0.4504
ENSMUSG00000090958	chr7:98494221-98501831	protein_coding	KNOWN	Lrrc32	leucine rich repeat containing 32 [Source:MGI Symbol;Acc:MGI:93882]	red	II	7.4115	3.3799	4.8462	9.5235	7.8287	4.3757	4.2778	13.9989	11.9912	4.072	9.6294	4.3144	3.375	3.8706	3.9056	4.7147	9.9808	10.5918	16.6673	10.2279	18.3893	20.3769	18.4874	17.0557	29.1412	36.56	33.2324	20.4638	10.7276	25.4071	14.3808	6.7893	11.5506	8.8518	8.9176	12.8823	17.0263	8.7912	8.6446	5.847	6.1781	8.4304
ENSMUSG00000032942	chr7:100472989-100486432	protein_coding	KNOWN	Ucp3	uncoupling protein 3 (mitochondrial; proton carrier) [Source:MGI Symbol;Acc:MGI:1099787]	red	II	1.09	0.0899	0.7425	0.4416	0.0522	0.1082	0.1524	0.2404	0.4358	0.5054	0.5826	0.6576	0.0706	0.0684	0.0821	0.0192	0.0567	0.0465	0.06	0.0892	0.0779	0.4984	0.4865	0.1923	1.1874	0.6328	1.5708	0.5945	0.4774	0.989	0.3051	0.5738	0.7143	0.2222	0.1808	0.1095	0.0734	0.1738	0.1772	0.0625	0.1683	0.3222
ENSMUSG00000030708	chr7:100503017-100514960	protein_coding	KNOWN	Dnajb13	DnaJ (Hsp40) related; subfamily B; member 13 [Source:MGI Symbol;Acc:MGI:1916637]	red	II	0.0704	0.1284	0.1767	0.4204	0.1987	0.1648	0.0725	0.4959	0.5773	0.2673	0.2219	0.4597	0.4199	0.3535	0.2539	0.0733	0.1187	0.0997	0.3756	0.3904	0.6857	1.1131	0.5861	1.1799	1.2728	0.8776	1.8241	1.5498	1.1481	1.8514	1.1122	1.0589	1.8444	0.9559	1.0171	0.6702	0.6986	0.3806	0.5229	0.3398	0.534	0.5662
ENSMUSG00000062991	chr8:31818027-31918203	protein_coding	KNOWN	Nrg1	neuregulin 1 [Source:MGI Symbol;Acc:MGI:96083]	red	II	3.2734	2.2797	2.9214	4.225	5.3219	4.2887	3.7525	10.3698	7.7976	4.9749	3.678	2.6007	3.897	3.6113	2.8103	2.5903	3.0978	2.4748	4.1694	3.1489	4.2772	17.3275	9.1438	6.5758	19.1839	16.6292	21.228	13.881	13.4136	9.6781	8.2828	8.8704	18.1809	9.5169	12.8844	10.8779	9.4204	3.3127	4.6784	4.9725	3.0825	5.354
ENSMUSG00000038508	chr8:70629392-70632456	protein_coding	KNOWN	Gdf15	growth differentiation factor 15 [Source:MGI Symbol;Acc:MGI:1346047]	red	II	6.985	3.5916	1.5858	14.4072	9.0796	13.4549	5.5444	4.1838	6.745	7.0919	16.5481	9.9561	6.2374	4.5144	4.3819	3.9947	4.9032	5.5393	91.496	74.4957	162.421	93.5905	136.295	97.4548	56.7719	59.4587	74.1238	100.627	105.525	66.4071	29.0598	51.42	88.1053	50.3983	42.0559	40.8594	49.3089	11.4385	15.3469	17.7598	10.813	16.5312
ENSMUSG00000005413	chr8:75093590-75100596	protein_coding	KNOWN	Hmox1	heme oxygenase 1 [Source:MGI Symbol;Acc:MGI:96163]	red	II	35.9131	28.9254	23.9449	49.6504	44.7079	45.1718	26.3113	63.3553	62.1458	78.8948	330.67	60.6819	21.1006	19.996	18.0969	24.2512	15.3947	20.0245	80.7795	53.1205	136.682	181.145	244.473	105.343	242.048	140.004	212.473	111.303	125.336	83.0965	48.1583	72.9764	91.8951	45.561	61.0427	51.4719	52.7112	29.826	30.1626	34.7772	32.1435	27.0787
ENSMUSG00000031762	chr8:94172617-94173567	protein_coding	KNOWN	Mt2	metallothionein 2 [Source:MGI Symbol;Acc:MGI:97172]	red	II	241.298	65.089	65.6358	164.128	98.8032	126.001	97.4461	492.778	461.048	217.669	265.248	185.345	61.5948	50.6436	50.2192	47.0048	51.3224	76.2278	245.527	143.44	265.497	1553.05	709.4	504.984	806.556	808.346	1093.2	1150.35	698.668	1146.01	645.745	606.55	745.278	270.893	250.942	370.921	144.953	90.9531	97.0618	90.1271	114.989	205.033
ENSMUSG00000031765	chr8:94179088-94180325	protein_coding	KNOWN	Mt1	metallothionein 1 [Source:MGI Symbol;Acc:MGI:97171]	red	II	482.027	166.243	146.743	366.219	281.998	312.338	243.211	584.053	655.414	410.914	626.079	360.734	195.302	177.781	156.079	158.05	151.678	201.628	519.917	371.534	702.497	1848.9	976.066	709.578	1185.19	1214	1510.08	1911.77	1229.37	1627.63	1096.27	748.615	1154.47	346.676	415.981	475.27	289.704	191.632	230.997	164.207	207.144	272.236
ENSMUSG00000040010	chr8:121881149-121907694	protein_coding	KNOWN	Slc7a5	solute carrier family 7 (cationic amino acid transporter; y+ system); member 5 [Source:MGI Symbol;Acc:MGI:1298205]	red	II	1.2987	0.7979	1.1241	1.5367	1.4163	0.8737	1.1269	2.5799	3.3501	1.4917	0.9483	1.7614	1.1542	1.5713	1.221	1.1885	1.7116	2.0809	1.9761	1.4955	3.3261	5.7901	4.2503	2.7366	6.3854	6.933	6.1874	5.43	4.2727	5.8771	6.2563	2.5806	5.1554	4.6456	5.062	5.3409	6.0526	4.948	5.2045	2.0001	2.7441	4.1053
ENSMUSG00000066687	chr9:48654310-48835945	protein_coding	KNOWN	Zbtb16	zinc finger and BTB domain containing 16 [Source:MGI Symbol;Acc:MGI:103222]	red	II	2.5147	0.5494	1.6193	1.2433	0.3876	1.7115	1.2051	4.4844	2.8064	8.3567	8.91	7.3254	0.3974	0.4778	0.9391	2.1185	2.6315	1.3493	2.5077	7.5545	2.3323	6.5317	5.4917	4.9567	0.7715	1.8684	3.2802	11.4451	2.8298	11.5074	17.6876	8.3646	18.6596	4.8832	2.1308	3.0254	2.1322	0.8622	1.1635	2.5107	2.7805	17.0325
ENSMUSG00000032068	chr9:50494524-50505482	protein_coding	KNOWN	Plet1	placenta expressed transcript 1 [Source:MGI Symbol;Acc:MGI:1923759]	red	II	15.3887	8.0757	25.3867	28.6516	19.6901	14.2962	10.5131	13.4093	34.1494	5.1249	5.4148	6.3072	7.6796	9.5562	5.8703	4.7589	6.0085	7.1454	18.6507	14.4262	14.6632	52.5632	20.8135	21.3122	14.2584	20.5637	23.7676	38.9523	30.2816	35.9254	31.2586	12.8011	27.1439	16.2501	13.4285	18.3114	23.8524	14.5787	17.6087	7.4076	11.643	18.0102
ENSMUSG00000038587	chr10:4266328-4359468	protein_coding	KNOWN	Akap12	A kinase (PRKA) anchor protein (gravin) 12 [Source:MGI Symbol;Acc:MGI:1932576]	red	II	4.2711	2.7171	4.0376	4.5198	4.0209	3.0392	2.4514	10.7061	10.3482	5.2646	4.0288	2.9927	1.9702	2.6875	2.5644	1.6783	4.2247	4.8715	14.458	9.0989	8.3379	59.5455	40.4259	28.1898	21.2192	27.1745	35.5236	46.1198	19.345	39.0056	52.0671	23.496	94.2108	38.5973	37.7496	28.0616	24.2387	14.8494	9.6796	9.7152	15.8892	45.3856
ENSMUSG00000019850	chr10:19000909-19015657	protein_coding	KNOWN	Tnfaip3	tumor necrosis factor; alpha-induced protein 3 [Source:MGI Symbol;Acc:MGI:1196377]	red	II	1.5221	0.7887	0.9148	1.1024	1.1004	0.819	0.7959	2.0378	1.3073	1.6123	1.2297	2.0839	1.1023	1.2328	1.4438	1.0903	1.4876	1.4102	5.3729	4.6919	4.0094	10.1101	6.0201	5.9849	2.2053	1.9649	2.4633	2.1993	1.7828	2.2245	3.0623	3.3861	3.4869	8.1044	4.733	6.864	8.5484	4.9882	5.0886	4.109	5.0826	7.2978
ENSMUSG00000020108	chr10:59949674-59951770	protein_coding	KNOWN	Ddit4	DNA-damage-inducible transcript 4 [Source:MGI Symbol;Acc:MGI:1921997]	red	II	42.7363	15.169	15.0059	19.3576	17.3778	11.9976	15.5352	20.8477	19.3877	59.7613	54.6994	42.1267	14.2601	11.0624	13.831	18.5392	32.7357	22.7236	73.4165	88.1865	64.7038	39.3884	56.1253	30.4361	25.236	26.6206	29.8471	73.6502	33.6657	90.8783	180.763	86.8981	171.02	39.7481	44.4598	37.9255	45.6467	30.1428	54.1287	24.8786	62.2028	71.1621
ENSMUSG00000037868	chr10:67535474-67542188	protein_coding	KNOWN	Egr2	early growth response 2 [Source:MGI Symbol;Acc:MGI:95296]	red	II	0.9741	0.0926	0.2294	0.3789	0.1719	0.1783	0.1726	3.2351	2.81	0.0925	0.1846	0.0411	0.0363	0.0403	0.1099	0.0515	0.168	0.23	6.2747	2.9231	5.2117	4.4214	3.7382	3.5295	3.6883	4.0096	4.0101	3.6392	3.7187	4.0463	1.1276	2.8944	3.0953	5.2748	5.328	6.4826	10.3452	2.2337	2.6713	2.2938	2.3831	3.8042
ENSMUSG00000034394	chr11:4257556-4272514	protein_coding	KNOWN	Lif	leukemia inhibitory factor [Source:MGI Symbol;Acc:MGI:96787]	red	II	0.0561	0.1228	0.0676	0.3126	0.3008	0.1445	0.0809	1.0457	0.644	0.0568	0.0544	0.0707	0.1017	0.1246	0.1307	0.0788	0.0791	0.0706	0.5934	0.4112	0.9451	14.8611	3.3023	3.3393	10.164	3.7884	4.4208	1.4321	2.6582	1.2307	0.6085	3.4985	1.6805	4.1157	4.1795	6.8217	8.8795	2.2732	1.8712	1.8848	1.2401	2.2009
ENSMUSG00000049892	chr11:59963180-59964944	protein_coding	KNOWN	Rasd1	RAS; dexamethasone-induced 1 [Source:MGI Symbol;Acc:MGI:1270848]	red	II	6.3341	0.9889	1.2955	1.3956	1.8602	1.0506	1.4159	3.8298	2.0411	3.8194	4.7458	3.3846	2.1812	2.6094	2.817	2.4517	2.9141	2.3649	24.4114	23.8719	22.7827	30.7362	13.4817	16.1435	10.9554	6.7556	13.1849	19.2861	7.7247	26.729	27.1271	8.7185	12.0087	6.8295	5.7972	7.203	5.9699	4.4431	6.1558	3.3034	5.1543	7.5443
ENSMUSG00000003948	chr11:90187683-90278589	protein_coding	KNOWN	Mmd	monocyte to macrophage differentiation-associated [Source:MGI Symbol;Acc:MGI:1914718]	red	II	13.9678	7.953	11.0485	25.8862	16.433	10.4269	10.3612	26.1017	25.8996	13.0226	12.4641	11.1344	7.8624	7.6837	7.4187	6.9696	10.9146	11.4754	15.001	12.6823	17.066	29.3168	32.57	21.635	28.9086	32.1973	37.392	41.1376	29.2626	36.7585	29.3632	19.4581	26.4421	21.5637	26.0021	20.4591	34.1731	27.792	26.0076	14.8078	18.5488	22.1051
ENSMUSG00000035775	chr11:99428402-99438150	protein_coding	KNOWN	Krt20	keratin 20 [Source:MGI Symbol;Acc:MGI:1914059]	red	II	0.893	0.1716	0.307	0.6319	0.0996	0.2202	0.1938	16.6929	6.7009	0.1071	0.5701	0.413	0.0561	0.1492	0.1174	0.0489	0.1225	0.1406	0.6764	0.3856	0.9904	80.2144	30.6656	7.923	149.912	140.862	211.428	114.625	58.2382	122.088	96.0589	41.0531	121.585	46.9826	21.9932	43.4996	15.5067	9.0757	6.6376	11.4649	13.4645	16.9068
ENSMUSG00000000567	chr11:112782223-112787760	protein_coding	KNOWN	Sox9	SRY (sex determining region Y)-box 9 [Source:MGI Symbol;Acc:MGI:98371]	red	II	0.2183	0.1859	0.2961	0.3587	0.3391	0.3196	0.3038	1.5979	1.0299	0.105	0.2754	0.1279	0.2084	0.2598	0.2364	0.2159	0.251	0.1752	0.7094	0.3739	1.0234	4.2236	2.3287	1.8998	5.5391	4.8044	6.419	8.7527	3.4483	8.4052	3.3529	9.533	4.6068	7.6719	6.8936	7.9663	6.611	3.5065	4.0771	3.2633	4.3929	6.6759
ENSMUSG00000061878	chr11:116530924-116536674	protein_coding	KNOWN	Sphk1	sphingosine kinase 1 [Source:MGI Symbol;Acc:MGI:1316649]	red	II	3.0101	1.3515	1.9978	2.7211	2.588	1.7566	2.0728	7.6973	7.4054	3.5449	4.1388	2.6927	1.9091	1.9331	1.9676	1.2811	2.0985	2.2416	7.5961	5.1028	10.9131	42.9213	19.7298	17.3112	7.98	9.8073	11.5505	17.3429	10.6895	18.1078	14.2625	11.6499	11.7713	10.7125	8.34	14.0519	10.7431	5.6325	6.6582	4.3137	6.658	10.3255
ENSMUSG00000053113	chr11:117966078-117970047	protein_coding	KNOWN	Socs3	suppressor of cytokine signaling 3 [Source:MGI Symbol;Acc:MGI:1201791]	red	II	2.6527	0.9252	1.1728	3.082	2.5223	1.4294	1.1852	13.2143	8.199	3.2789	2.6599	2.4145	1.0977	1.422	1.3257	0.93	1.1607	1.1024	17.7021	9.0462	15.8009	47.2188	13.8673	17.918	24.3415	23.3998	23.562	16.0738	18.1738	18.7907	25.0867	17.3063	12.7006	21.5701	24.9445	34.7947	41.076	16.5964	17.7331	12.6087	11.3984	19.1204
ENSMUSG00000042540	chr12:84069324-84076020	protein_coding	KNOWN	Acot5	acyl-CoA thioesterase 5 [Source:MGI Symbol;Acc:MGI:2384969]	red	II	0.0893	0.0362	0.1196	0.0593	0.042	0	0	0.1291	0.1221	0.0603	0.1011	0.0671	0.1137	0.0157	0.0992	0.031	0.0456	0.0562	0.152	0.158	0.2039	0.9574	0.8959	0.4476	0.7653	0.5161	0.9734	1.6062	0.6612	2.8655	0.4355	0.0996	1.34	0.0796	0.1721	0.0378	0.0739	0.098	0.0571	0.0431	0.1549	0.1065
ENSMUSG00000058672	chr13:34074300-34078008	protein_coding	KNOWN	Tubb2a	tubulin; beta 2A class IIA [Source:MGI Symbol;Acc:MGI:107861]	red	II	17.0964	13.2311	16.663	35.8425	31.7195	17.3192	13.4482	32.0987	34.2524	18.9412	22.7106	28.3842	16.6388	20.9563	18.4801	12.7066	10.5571	12.6165	37.9119	33.8275	51.6494	68.5232	48.9033	46.1338	105.178	77.8603	105.935	150.254	134.688	152.712	67.1971	61.8902	92.5723	63.5856	63.987	67.5515	70.5166	37.862	38.0915	32.8956	31.4565	43.5955
ENSMUSG00000021411	chr13:34627839-34652681	protein_coding	KNOWN	Pxdc1	PX domain containing 1 [Source:MGI Symbol;Acc:MGI:1914145]	red	II	3.9718	2.4163	1.704	3.9777	3.8757	3.1367	2.2546	4.985	5.1497	2.0573	3.6593	2.6745	1.7792	2.0538	2.0569	1.6208	2.2379	2.501	5.2835	4.5871	6.4183	10.0821	11.9685	8.6458	11.5266	10.9456	13.4366	11.6208	11.5817	11.1118	10.4352	11.3659	15.4813	11.0833	8.7245	11.6865	11.3449	3.9362	4.4728	4.5162	4.4907	6.9841
ENSMUSG00000078915	chr13:45078497-45079127	pseudogene	KNOWN	Hsp25-ps1	heat shock protein 25; pseudogene 1 [Source:MGI Symbol;Acc:MGI:96241]	red	II	0	0.0927	0.0765	0.0759	0.1076	0.2677	0.0785	0.0826	0	0.0386	0.2957	0.0686	0	0.0403	0.0846	0.0793	0.0467	0.048	0.7073	0.772	1.4848	1.5411	1.351	0.7489	0.7979	0.3543	0.5338	1.1313	0.587	0.514	0.719	1.0556	0.8069	1.2216	0.8132	1.1933	1.1725	0.3225	0.1827	0.4416	0.2643	0.2044
ENSMUSG00000034686	chr13:55464266-55473155	protein_coding	KNOWN	Prr7	proline rich 7 (synaptic) [Source:MGI Symbol;Acc:MGI:3487246]	red	II	0.2659	0.0809	0.3339	0.4302	0.5162	0.3504	0.3084	0.5766	1.2953	0.1515	0.2257	0.3444	0.2697	0.1231	0.2399	0.1903	0.214	0.2406	1.1109	0.9622	2.1184	3.7237	3.1078	3.1326	1.424	1.4896	1.1178	1.2832	1.3859	1.3155	1.7094	0.9686	0.8624	1.2435	1.5965	2.3357	2.277	0.8754	0.9403	1.2842	0.9369	0.8173
ENSMUSG00000021493	chr13:55495794-55513676	protein_coding	KNOWN	Pdlim7	PDZ and LIM domain 7 [Source:MGI Symbol;Acc:MGI:1914649]	red	II	4.1537	2.3267	2.1251	6.949	4.8463	3.7977	3.0161	6.2215	7.7027	2.3865	2.8264	2.0258	3.0413	3.1083	2.834	1.9815	2.5596	2.3803	4.6331	3.7706	6.4714	15.7864	10.9648	11.6738	20.0173	22.0098	19.5052	22.2871	16.7513	20.7136	14.791	13.1372	14.95	17.1273	17.8287	21.4578	21.1206	9.4361	8.7693	6.7412	6.7561	11.6874
ENSMUSG00000037580	chr14:47153894-47189413	protein_coding	KNOWN	Gch1	GTP cyclohydrolase 1 [Source:MGI Symbol;Acc:MGI:95675]	red	II	0.7329	0.6539	0.671	0.8596	0.6899	0.496	0.5373	2.0135	1.3865	0.8415	1.0825	0.9834	0.6298	0.6031	0.5788	0.6021	0.7442	0.7794	0.7334	0.7545	1.2355	3.3963	1.8031	1.9496	3.6986	3.3815	4.7019	3.4265	3.1376	2.6081	2.3133	2.4358	3.0534	3.272	2.2675	3.5787	2.8463	1.6165	1.5464	1.8408	1.4057	1.5657
ENSMUSG00000022010	chr14:76414960-76507765	protein_coding	KNOWN	Tsc22d1	TSC22 domain family; member 1 [Source:MGI Symbol;Acc:MGI:109127]	red	II	63.905	56.4294	63.5523	97.1485	77.3505	85.1535	73.001	157.266	126.772	225.139	188.099	181.533	65.4852	55.0713	65.8284	60.6683	84.3101	92.4748	182.505	148.983	161.063	268.884	243.053	222.801	306.329	229.857	292.867	372.197	304.157	418.583	335.414	272.738	425.116	201.771	251.108	234.739	191.738	118.777	118.301	150.582	154.782	160.934
ENSMUSG00000022018	chr14:79288755-79301645	protein_coding	KNOWN	Rgcc	regulator of cell cycle [Source:MGI Symbol;Acc:MGI:1913464]	red	II	48.8494	24.7603	34.6928	33.3011	28.6669	37.6674	36.2589	33.9613	34.1469	64.0564	75.321	76.3628	14.3854	10.3207	21.0372	21.9509	27.6318	23.2798	39.8331	40.2585	30.2625	70.6427	59.172	68.7829	49.831	49.2097	68.739	94.0913	50.692	104.831	73.0737	65.9432	81.2258	30.5846	31.2646	27.6884	20.3062	13.7086	26.671	22.0935	29.7788	46.9983
ENSMUSG00000005148	chr14:99298690-99313405	protein_coding	KNOWN	Klf5	Kruppel-like factor 5 [Source:MGI Symbol;Acc:MGI:1338056]	red	II	0.893	0.4154	1.3724	0.7062	0.5563	0.6461	0.2979	1.1963	1.9397	2.3417	0.9175	1.2427	0.8402	1.3338	1.0501	0.4923	0.7733	0.8434	2.1461	1.4702	1.7987	7.6027	5.8298	3.4175	4.8518	5.0534	5.7054	4.1347	2.4407	3.3436	5.8006	1.9955	6.037	3.6153	3.6567	3.1248	4.4729	2.7922	2.9598	1.8523	2.791	4.0399
ENSMUSG00000022346	chr15:61985340-61990374	protein_coding	KNOWN	Myc	myelocytomatosis oncogene [Source:MGI Symbol;Acc:MGI:97250]	red	II	4.6475	3.7698	2.7716	5.9641	5.6558	4.9574	2.6491	9.4657	7.7706	3.6656	4.7481	5.6441	5.0512	2.9682	3.997	2.5035	2.2714	3.2893	27.7523	17.8417	32.1971	41.711	40.9296	39.2882	32.4529	24.758	29.7074	20.3887	16.5201	13.5384	10.8322	17.2874	22.1328	23.1525	19.0678	23.1967	30.5891	8.3272	8.4438	9.0072	8.8744	12.0461
ENSMUSG00000054855	chr15:98663420-98677461	protein_coding	KNOWN	Rnd1	Rho family GTPase 1 [Source:MGI Symbol;Acc:MGI:2444878]	red	II	0.5334	0.4993	0.5979	0.9807	0.4925	0.697	0.5923	1.6688	1.5152	0.5716	0.5375	0.5732	0.4506	0.3907	0.3874	0.3739	0.4782	0.5168	3.0386	2.0594	3.2858	10.7603	5.4031	5.7782	4.0245	3.1147	2.9041	2.2548	2.8274	1.7259	1.249	2.6568	3.086	4.2408	2.966	6.2283	4.8489	2.0654	2.0268	2.1407	1.1658	1.266
ENSMUSG00000049382	chr15:101996710-102004342	protein_coding	KNOWN	Krt8	keratin 8 [Source:MGI Symbol;Acc:MGI:96705]	red	II	79.9217	61.1933	67.2647	84.2432	74.3889	71.0634	75.2307	92.3121	129.057	91.0497	84.2176	104.295	77.8877	77.4628	71.8902	69.4826	69.5172	76.0101	243.912	170.219	235.786	633.769	413.039	426.169	363.598	415.692	355.184	322.627	262.52	300.273	296.739	198.77	326.088	195.901	179.641	252.837	252.345	128.273	153.584	128.735	128.837	166.972
ENSMUSG00000022500	chr16:10959274-11066157	protein_coding	KNOWN	Litaf	LPS-induced TN factor [Source:MGI Symbol;Acc:MGI:1929512]	red	II	28.541	15.6664	20.0877	34.6032	31.5122	18.1852	14.0464	35.6878	37.2573	16.2506	18.4276	20.958	14.3218	18.6906	15.658	12.3826	16.8874	19.1237	26.5866	25.4491	32.7873	68.1053	40.1848	37.2894	80.5596	76.416	79.3012	93.0712	81.0461	75.744	110.564	73.135	102.611	88.3341	80.6422	95.4065	91.9716	56.3759	51.9659	34.125	38.0587	51.2194
ENSMUSG00000071637	chr16:15887285-15888466	pseudogene	KNOWN	Cebpd	CCAAT/enhancer binding protein (C/EBP); delta [Source:MGI Symbol;Acc:MGI:103573]	red	II	26.5291	8.7567	4.1929	7.4722	6.1627	5.1123	6.6309	48.5742	32.0411	28.0425	30.4422	28.8246	11.2772	7.2902	12.4145	7.3653	11.6824	8.6779	45.4465	48.1239	63.4265	153.013	74.2744	69.7807	27.4485	40.9726	43.0998	60.6064	42.7939	57.1219	149.401	94.6445	136.024	65.0932	49.5014	79.9713	64.4161	17.5758	36.2388	26.6282	39.0365	44.505
ENSMUSG00000035356	chr16:55811374-55838899	protein_coding	KNOWN	Nfkbiz	nuclear factor of kappa light polypeptide gene enhancer in B cells inhibitor; zeta [Source:MGI Symbol;Acc:MGI:1931595]	red	II	1.4845	0.8563	1.2265	1.9383	1.8789	1.6488	1.1564	2.6236	3.0115	1.6266	1.3498	1.5905	1.8428	2.5013	2.1799	1.4286	1.6087	1.5095	12.6868	11.2445	9.1588	20.5245	15.1828	15.7137	10.5441	9.2582	7.5669	7.3926	4.4614	7.4052	7.6645	5.4383	6.7674	10.1694	8.506	8.2174	8.4081	6.1349	4.5456	3.4951	4.1495	7.2082
ENSMUSG00000022893	chr16:85793826-85803113	protein_coding	KNOWN	Adamts1	a disintegrin-like and metallopeptidase (reprolysin type) with thrombospondin type 1 motif; 1 [Source:MGI Symbol;Acc:MGI:109249]	red	II	13.0338	9.7358	7.7801	7.204	6.9624	6.4693	6.5999	18.9907	14.4317	12.6667	12.8945	7.3403	10.0433	10.3495	10.1245	8.9228	12.2196	13.7641	129.78	73.6604	77.4168	123.63	170.101	120.719	53.2773	66.4881	61.1009	58.7815	36.0082	61.067	67.6979	31.2197	47.3462	58.594	41.7976	47.1712	56.0802	38.2495	30.9371	27.2303	31.2916	38.6077
ENSMUSG00000023905	chr17:23675446-23677449	protein_coding	KNOWN	Tnfrsf12a	tumor necrosis factor receptor superfamily; member 12a [Source:MGI Symbol;Acc:MGI:1351484]	red	II	26.3332	20.483	14.5062	48.1878	32.3385	25.6698	21.9627	175.227	161.773	52.1459	68.4227	45.6838	19.8246	16.716	18.7225	15.8908	14.1628	19.0985	99.4454	53.4632	153.864	427.09	319.427	241.702	305.152	270	329.779	218.917	207.175	181.117	109.956	164.298	199.787	140.476	140.249	170.844	144.594	41.0776	43.0486	70.5744	47.4207	68.5246
ENSMUSG00000023067	chr17:29090978-29100722	protein_coding	KNOWN	Cdkn1a	cyclin-dependent kinase inhibitor 1A (P21) [Source:MGI Symbol;Acc:MGI:104556]	red	II	11.3271	2.1004	3.0891	5.7226	3.2057	1.7452	3.1939	22.0297	8.7805	8.829	13.0797	10.3893	2.2694	1.4886	1.694	1.7546	3.1622	2.3899	26.8877	24.5464	38.9932	88.4476	65.4536	50.7225	31.3893	27.1497	37.0965	77.2408	33.0703	96.3679	51.222	44.7239	80.3682	25.6196	20.7431	15.0083	17.8351	8.0871	6.8722	5.0603	8.9645	15.0042
ENSMUSG00000032717	chr17:47815327-47834691	protein_coding	KNOWN	Mdfi	MyoD family inhibitor [Source:MGI Symbol;Acc:MGI:107687]	red	II	0.4758	0.2573	0.6375	1.0267	0.6346	0.898	0.5723	1.376	1.5997	0.5892	0.3591	0.2382	0.3155	0.4475	0.7339	0.3097	0.381	0.3079	0.5277	0.4592	0.8495	3.7298	1.7759	1.6051	3.1211	2.9734	2.7661	3.0883	2.768	2.9252	2.4824	1.9578	1.68	2.673	2.9983	4.0067	4.108	2.8973	2.0916	1.8515	1.3185	1.903
ENSMUSG00000024235	chr18:4331326-4353015	protein_coding	KNOWN	Map3k8	mitogen-activated protein kinase kinase kinase 8 [Source:MGI Symbol;Acc:MGI:1346878]	red	II	1.0105	0.6148	0.6347	1.1142	0.7135	0.8033	0.8745	1.4873	1.4993	1.5998	1.3921	1.1221	0.4566	0.5728	0.952	1.1275	1.3726	0.8579	1.3405	1.0015	0.77	7.9196	2.8417	2.9533	1.4692	1.6254	1.4921	2.412	1.0307	3.2633	4.5645	1.9832	2.8194	2.693	2.1191	2.1317	2.3564	1.8166	1.5144	1.6911	1.6906	3.2518
ENSMUSG00000005836	chr18:11052509-11085635	protein_coding	KNOWN	Gata6	GATA binding protein 6 [Source:MGI Symbol;Acc:MGI:107516]	red	II	0.948	0.5681	0.4834	1.1273	0.8792	0.6299	0.4814	0.9821	1.1901	0.724	0.8101	0.6312	0.3783	0.4491	0.5972	0.3094	0.8376	0.7618	2.6738	1.7276	1.7518	1.9746	2.1598	2.0621	1.7179	2.1421	2.5251	3.3554	1.533	3.4755	4.5407	1.4875	2.9077	1.9478	2.2785	1.9411	2.6276	2.1633	2.0764	1.3875	1.8105	2.8598
ENSMUSG00000001473	chr18:67390716-67402748	protein_coding	KNOWN	Tubb6	tubulin; beta 6 class V [Source:MGI Symbol;Acc:MGI:1915201]	red	II	5.8395	6.4165	5.1957	13.2449	8.3915	7.353	5.5698	17.7715	16.2276	4.7176	8.8867	5.8307	5.4288	5.8787	5.0283	5.2173	5.5861	6.0421	16.4582	10.2168	18.0923	48.8561	34.3713	29.0992	35.6533	37.5631	32.9285	42.6245	38.576	45.3057	26.9261	20.5896	29.3745	21.4871	25.9639	26.4452	30.9868	14.6667	13.9402	12.1529	12.0617	13.6192
ENSMUSG00000042041	chr19:4496789-4498583	protein_coding	KNOWN	2010003K11Rik	RIKEN cDNA 2010003K11 gene [Source:MGI Symbol;Acc:MGI:1917111]	red	II	6.2816	2.9723	1.7923	3.0506	4.4352	2.4074	2.3987	7.0647	5.5284	5.0483	9.9146	9.2429	2.9436	2.687	3.402	1.8575	2.4142	2.6247	3.6365	2.3764	5.1069	23.9772	14.0045	9.7321	38.9347	26.3501	39.5799	18.2936	12.726	21.4027	5.4529	5.8364	12.0754	2.4183	2.8977	3.8745	2.5991	2.0794	2.8078	2.5848	2.5396	1.7858
ENSMUSG00000024912	chr19:5447702-5455945	protein_coding	KNOWN	Fosl1	fos-like antigen 1 [Source:MGI Symbol;Acc:MGI:107179]	red	II	0.3707	0.3222	0.3725	0.3956	0.2991	0.4963	0.3276	4.5374	2.4717	0.5366	0.848	0.358	0.5184	0.6584	0.794	0.5033	0.8853	0.667	3.135	1.1884	4.8547	39.4797	18.2453	13.1085	13.5908	12.2952	11.8262	5.6238	4.3934	4.9554	4.2362	2.3661	7.405	2.2767	2.3322	2.4553	3.2475	1.0962	1.7143	1.2024	0.9188	1.2669
ENSMUSG00000050370	chr19:34473785-34475135	protein_coding	KNOWN	Ch25h	cholesterol 25-hydroxylase [Source:MGI Symbol;Acc:MGI:1333869]	red	II	1.0697	0.4474	0.5039	1.4648	1.9354	0.8224	0.7927	6.707	3.8403	0.8129	1.3462	0.5122	0.6384	0.7781	0.7054	0.5918	0.3794	0.7683	3.0575	2.4843	5.1248	23.0643	8.3724	6.9983	7.0984	7.1954	5.216	3.7732	7.0465	4.0753	4.2121	3.2906	3.9836	4.6909	4.1487	6.9494	9.7762	2.7362	2.8375	2.1799	2.6824	2.8699
ENSMUSG00000025912	chr1:9667414-9700209	protein_coding	KNOWN	Mybl1	myeloblastosis oncogene-like 1 [Source:MGI Symbol;Acc:MGI:99925]	brown	III	0.4361	0.2874	0.3012	0.3166	0.2566	0.3086	0.2154	0.2857	0.2609	0.2577	0.2953	0.2661	0.3036	0.3172	0.2421	0.2058	0.248	0.2631	0.2826	0.2236	0.0814	0.3912	0.3369	0.3362	0.7353	0.945	0.6324	1.2188	1.1654	1.2587	1.0418	0.7076	1.1162	0.4856	0.6466	0.2808	0.1083	0.3889	0.1351	0.2457	0.461	0.6946
ENSMUSG00000067780	chr1:17601900-17630939	protein_coding	KNOWN	Pi15	peptidase inhibitor 15 [Source:MGI Symbol;Acc:MGI:1934659]	brown	III	0.2999	0.2618	0.3079	0.3246	0.2578	0.2062	0.289	0.6081	0.3477	0.3633	0.2214	0.1234	0.1432	0.1655	0.2136	0.185	0.3179	0.2073	0.3723	0.4908	0.1546	1.8804	0.897	0.5128	1.0398	1.2131	1.5563	1.4266	0.8571	2.5046	2.5998	0.6044	2.3791	0.7987	0.928	0.795	0.2266	0.5582	0.1813	0.5291	0.7607	1.0961
ENSMUSG00000041859	chr1:20802967-20820312	protein_coding	KNOWN	Mcm3	minichromosome maintenance deficient 3 (S. cerevisiae) [Source:MGI Symbol;Acc:MGI:101845]	brown	III	1.5978	1.3818	1.8842	2.5907	2.3496	1.2839	1.6338	1.604	2.1401	1.4048	1.3198	2.4753	2.8435	2.2912	3.1238	1.2377	1.4256	1.4011	1.6737	1.3892	2.4557	3.569	1.6891	1.6572	13.3035	20.2481	10.2898	9.6555	12.6845	10.158	7.3721	7.7991	8.7143	8.4886	8.7404	6.2116	6.9041	4.7458	4.8001	3.2468	3.8318	4.6883
ENSMUSG00000026077	chr1:39193730-39363236	protein_coding	KNOWN	Npas2	neuronal PAS domain protein 2 [Source:MGI Symbol;Acc:MGI:109232]	brown	III	1.0485	0.5988	0.387	1.204	0.8158	0.4637	0.375	1.3111	0.7133	0.7534	0.5918	0.3182	0.5721	0.5207	0.5525	0.5153	0.3314	0.4244	1.5647	2.1736	1.3189	2.4032	0.7188	0.5507	1.1461	1.2261	1.6894	3.591	2.3134	2.6615	2.2821	2.6686	4.3178	2.3497	1.4134	1.359	1.3812	0.916	0.7234	0.6718	0.645	0.7415
ENSMUSG00000026073	chr1:40074078-40125231	protein_coding	KNOWN	Il1r2	interleukin 1 receptor; type II [Source:MGI Symbol;Acc:MGI:96546]	brown	III	0.3518	0.2335	0.1286	0.3504	0.0903	0.0375	0.1649	0.4509	0.2624	0.1944	0.6517	0.5332	0.0916	0.0846	0.0533	0.0749	0.1471	0.1208	0.7424	0.6791	0.8593	5.2761	2.1487	2.8484	1.3552	1.9881	1.9125	7.4257	2.5372	16.3297	16.4061	1.9256	2.5408	3.5476	1.5222	6.5675	2.5249	1.0682	1.089	0.4171	0.8739	1.2013
ENSMUSG00000026196	chr1:71027497-71103146	protein_coding	KNOWN	Bard1	BRCA1 associated RING domain 1 [Source:MGI Symbol;Acc:MGI:1328361]	brown	III	0.1437	0.1166	0.1845	0.1511	0.0564	0.0655	0.1152	0.1126	0.0983	0.0809	0.1123	0.1043	0.1563	0.0802	0.102	0.0728	0.0833	0.1181	0.1001	0.1002	0.0799	0.1201	0.0687	0.1616	0.4068	0.5166	0.3432	1.0119	1.2089	0.8117	0.5614	0.6791	0.9641	0.4517	0.5327	0.3414	0.3766	0.3531	0.3025	0.27	0.1974	0.2535
ENSMUSG00000026180	chr1:74153988-74161246	protein_coding	KNOWN	Cxcr2	chemokine (C-X-C motif) receptor 2 [Source:MGI Symbol;Acc:MGI:105303]	brown	III	0.2518	0.0361	0.0298	0.2508	0.1464	0	0.0458	0.2249	0.1672	0.1801	0.3522	0.1736	0.0212	0.0313	0.0494	0.0579	0.2181	0.1866	0.1513	0.1144	0.1327	1.2988	0.4618	0.1028	0.8182	1.7667	0.9758	1.9435	0.7253	3.1789	2.1393	0.5734	0.6042	1.6103	0.5008	2.302	1.1548	0.4809	0.6039	0.1932	0.3534	0.424
ENSMUSG00000026204	chr1:75247026-75264502	protein_coding	KNOWN	Ptprn	protein tyrosine phosphatase; receptor type; N [Source:MGI Symbol;Acc:MGI:102765]	brown	III	0.0639	0.0311	0.0257	0.1781	0.1803	0.1197	0.1053	0.1801	0.2358	0.0906	0.0186	0.0403	0.1463	0.1081	0.1277	0.0632	0.0705	0.0965	0.1304	0.1479	0.2422	0.636	0.6384	0.5761	3.2227	3.7049	2.3686	3.5659	1.9742	2.9186	1.9768	1.0863	3.1926	1.7068	2.9143	1.9412	1.3507	0.8711	0.8819	0.0802	0.2216	0.2912
ENSMUSG00000026241	chr1:86666290-86670571	protein_coding	KNOWN	Nppc	natriuretic peptide type C [Source:MGI Symbol;Acc:MGI:97369]	brown	III	0	0.3169	0	0.1297	0	0	0.1342	0	0.0445	0.1319	0.0632	0.0391	0.0414	0.0689	0.0723	0.0113	0	0	0.5441	0.2932	0.6402	0.7205	0.8864	1.3554	0.1033	0.312	0.5272	1.3537	0.7673	1.0348	0.9012	0.2074	5.0802	0.2707	0.444	0.1654	0.1509	0.1225	0.1457	0.0419	0	0.0194
ENSMUSG00000090171	chr1:88200600-88218997	protein_coding	KNOWN	Ugt1a2	UDP glucuronosyltransferase 1 family; polypeptide A2 [Source:MGI Symbol;Acc:MGI:3576049]	brown	III	1.3492	0.1492	0.1232	0.0611	0	0	0.0843	0.4656	0.1258	0.1657	0.367	0.2395	0.449	0.9841	0.7492	0.1171	0.3636	0.3862	0.3986	0.4637	0.2692	0.5302	0.2307	0.13	2.4332	1.9969	2.6167	4.4326	5.6991	8.0189	10.4669	4.8059	3.9734	14.9711	3.7736	0.8222	0.3451	0.7789	0.5	0.4147	0.2571	1.1152
ENSMUSG00000026420	chr1:130882073-130887454	protein_coding	KNOWN	Il24	interleukin 24 [Source:MGI Symbol;Acc:MGI:2135548]	brown	III	0.0383	0	0	0	0	0	0	0.0416	0.0393	0	0	0	0	0	0	0	0	0	0	0	0	0.0994	0	0.0222	1.3316	1.4744	0.9128	2.0105	1.4416	1.1375	2.2782	0.5126	2.638	0.1877	0.1704	0.3082	0.0951	0.036	0.0184	0	0.0166	0.0685
ENSMUSG00000026429	chr1:134962564-134974162	protein_coding	KNOWN	Ube2t	ubiquitin-conjugating enzyme E2T (putative) [Source:MGI Symbol;Acc:MGI:1914446]	brown	III	0.1947	0.1861	0.1118	0.4847	0.1767	0.1629	0.086	0.2262	0.2995	0.162	0.2496	0.3196	0.2257	0.1471	0.1699	0.1014	0.0682	0.1226	0.1291	0.1074	0.1538	0.1731	0.2018	0.2332	0.6223	0.8291	0.5067	2.1684	2.8618	1.2135	0.9974	1.5349	1.5171	0.7186	1.0268	0.6064	0.5247	0.4056	0.4134	0.3896	0.4282	0.342
ENSMUSG00000033952	chr1:139454772-139494088	protein_coding	KNOWN	Aspm	asp (abnormal spindle)-like; microcephaly associated (Drosophila) [Source:MGI Symbol;Acc:MGI:1334448]	brown	III	0.0825	0.0948	0.1704	0.1004	0.0324	0.0698	0.0331	0.1243	0.1269	0.1184	0.0845	0.1095	0.0744	0.0461	0.1044	0.0919	0.0506	0.0635	0.0745	0.0796	0.0217	0.1355	0.1454	0.114	0.1986	0.3101	0.2034	1.5907	1.8015	1.2599	0.9907	1.0667	1.5537	0.5575	0.836	0.4076	0.0478	0.1854	0.033	0.2391	0.3857	0.414
ENSMUSG00000099875	chr1:150265534-150265999	processed_pseudogene	KNOWN	Gm15453	predicted gene 15453 [Source:MGI Symbol;Acc:MGI:3642874]	brown	III	1.2635	0.1183	0.1953	0.2904	0.549	0.5693	0.7014	2.108	0.9969	1.2801	2.4049	1.9707	0.2784	0.5141	0.4318	0.5314	0.9837	0.9792	0.4512	0.5628	0.3584	0.8571	0.7313	0.6183	3.8869	5.6305	5.8116	3.9934	2.6434	4.066	3.4398	1.161	2.7281	1.8617	1.9454	1.9752	1.4959	1.3258	1.1652	2.1126	1.4754	2.2163
ENSMUSG00000026479	chr1:153122755-153186447	protein_coding	KNOWN	Lamc2	laminin; gamma 2 [Source:MGI Symbol;Acc:MGI:99913]	brown	III	4.764	2.6367	3.3236	4.8317	3.5062	2.8983	2.8132	3.9011	5.4625	4.9913	4.0737	4.068	4.8298	4.9335	4.3847	2.9717	3.003	2.9308	5.2994	5.2584	5.9948	13.1306	7.8369	5.3173	15.1755	15.5712	16.5216	24.5832	17.4676	23.716	27.4543	11.1096	24.8363	16.2549	16.8866	14.0599	19.899	16.9089	14.0189	7.7005	11.4581	18.5205
ENSMUSG00000026683	chr1:169497933-169531464	protein_coding	KNOWN	Nuf2	NUF2; NDC80 kinetochore complex component; homolog (S. cerevisiae) [Source:MGI Symbol;Acc:MGI:1914227]	brown	III	0.1393	0.3812	0.2565	0.4969	0.2622	0.367	0.1555	0.6796	0.2143	0.1822	0.1633	0.2458	0.0776	0.0798	0.116	0.0604	0.0712	0.0986	0.1562	0.0728	0.0428	0.2589	0.1622	0.2013	0.5801	0.8097	0.5096	4.8889	6.0759	3.7482	1.6812	2.9944	2.6797	1.3286	2.1835	1.3413	0.3284	0.5295	0.167	0.4484	0.4933	0.659
ENSMUSG00000026547	chr1:172500046-172507380	protein_coding	KNOWN	Tagln2	transgelin 2 [Source:MGI Symbol;Acc:MGI:1312985]	brown	III	123.079	78.1219	78.3897	124.247	105.41	83.9684	87.3141	151.143	141.78	83.5776	90.7436	110.457	90.1411	81.5843	90.1088	85.2065	93.6417	96.3688	94.6205	89.0438	139.974	150.247	117.551	105.867	333.354	335.211	325.307	393.711	397.161	410.692	306.497	242.375	312.242	299.175	270.91	355.248	321.854	166.044	185.467	140.221	149.933	168.647
ENSMUSG00000026605	chr1:189640605-189688086	protein_coding	KNOWN	Cenpf	centromere protein F [Source:MGI Symbol;Acc:MGI:1313302]	brown	III	0.0812	0.237	0.2284	0.295	0.1203	0.1093	0.1088	0.2421	0.1665	0.1501	0.1122	0.1134	0.0698	0.0816	0.0563	0.0497	0.0473	0.0741	0.0377	0.045	0.0128	0.1116	0.1701	0.1549	0.1874	0.302	0.1934	2.4671	2.5369	2.052	1.7083	1.2934	1.9925	0.7123	1.3016	0.567	0.0343	0.1394	0.0448	0.3607	0.3855	0.4609
ENSMUSG00000062510	chr1:191063011-191086474	protein_coding	KNOWN	Nsl1	NSL1; MIND kinetochore complex component; homolog (S. cerevisiae) [Source:MGI Symbol;Acc:MGI:2685830]	brown	III	0.0648	0.0901	0.0744	0.1935	0.0523	0.0434	0.105	0.1004	0.1519	0.1031	0.0763	0.1376	0.1016	0.1224	0.1131	0.0723	0.071	0.1136	0.0516	0.0313	0.0975	0.1104	0.0696	0.091	0.5419	0.7983	0.4583	1.2965	1.5228	0.9492	0.5765	0.9021	0.843	0.7008	0.7615	0.4859	0.4319	0.3918	0.355	0.2995	0.2288	0.3062
ENSMUSG00000037474	chr1:191537355-191575544	protein_coding	KNOWN	Dtl	denticleless homolog (Drosophila) [Source:MGI Symbol;Acc:MGI:1924093]	brown	III	0.1826	0.2807	0.2125	0.3733	0.0543	0.0788	0.0595	0.2189	0.1084	0.1802	0.1399	0.2728	0.4405	0.3406	0.6618	0.0976	0.0825	0.1029	0.1339	0.0928	0.0962	0.3889	0.186	0.1501	3.2169	4.552	1.9936	2.3885	3.0716	2.5855	1.973	1.4926	1.9954	1.0661	1.4664	0.8342	0.439	0.6511	0.3779	0.4457	0.4002	0.5028
ENSMUSG00000026622	chr1:191821443-191833050	protein_coding	KNOWN	Nek2	NIMA (never in mitosis gene a)-related expressed kinase 2 [Source:MGI Symbol;Acc:MGI:109359]	brown	III	2.7038	2.3693	2.1397	1.5905	1.5431	1.3457	1.0833	1.7928	1.3651	2.2426	2.1683	2.342	2.3879	1.7786	2.0926	1.251	1.1644	1.5702	1.6976	1.5414	1.6015	1.7951	1.7995	1.8796	2.6013	2.9147	1.9699	16.4644	20.9632	12.623	13.7643	8.6488	10.8772	3.7133	4.7983	3.0132	2.1285	2.2209	2.0826	2.1519	1.9687	1.5347
ENSMUSG00000026779	chr2:23115605-23156024	protein_coding	KNOWN	Mastl	microtubule associated serine/threonine kinase-like [Source:MGI Symbol;Acc:MGI:1914371]	brown	III	0.5417	0.482	0.4549	0.4187	0.2968	0.2746	0.4251	0.5524	0.34	0.5242	0.4315	0.3388	0.4516	0.3464	0.4624	0.3326	0.2752	0.3691	0.3153	0.3004	0.0852	0.4446	0.3867	0.3273	0.5928	1.094	0.6118	3.4059	3.2654	2.8877	3.2315	1.5916	2.3892	0.7779	1.2227	0.5306	0.1887	0.54	0.1241	0.6287	0.6382	0.7447
ENSMUSG00000026955	chr2:25372320-25378213	protein_coding	KNOWN	Sapcd2	suppressor APC domain containing 2 [Source:MGI Symbol;Acc:MGI:1919330]	brown	III	0	0.0529	0.0291	0.0865	0.0204	0.1188	0.0448	0.0785	0.0891	0.0293	0.0843	0.0718	0.0069	0.0306	0.0241	0.0189	0.0089	0.0228	0.0672	0.028	0.1068	0.0676	0.07	0.1256	0.1379	0.1408	0.0947	1.2044	1.3917	0.9902	0.9636	0.8788	0.767	0.3355	0.8439	0.4353	0.2876	0.2044	0.2361	0.1329	0.1633	0.1684
ENSMUSG00000026822	chr2:32384632-32388252	protein_coding	KNOWN	Lcn2	lipocalin 2 [Source:MGI Symbol;Acc:MGI:96757]	brown	III	41.7357	2.6853	3.1776	44.6145	15.8621	4.2447	5.0944	18.3979	22.1647	1.3183	4.6029	3.3397	3.0826	4.5654	3.4389	1.2264	1.2124	1.6905	1.6364	1.4307	1.8221	93.5411	12.322	5.8673	602.848	570.255	1159.06	1349.85	585.053	1292.72	836.383	295.586	430.798	210.971	213.254	284.335	183.247	76.3467	88.4303	39.8592	65.7374	114.784
ENSMUSG00000053746	chr2:32775785-32777597	protein_coding	KNOWN	Ptrh1	peptidyl-tRNA hydrolase 1 homolog (S. cerevisiae) [Source:MGI Symbol;Acc:MGI:1913779]	brown	III	1.4762	2.6652	1.5791	3.367	1.8156	1.1715	1.6693	3.615	3.3702	3.0878	3.1884	2.7466	3.4104	3.6274	3.2261	2.8143	2.2346	2.8486	2.4762	3.1023	3.8634	9.3625	5.6305	4.6265	29.4736	32.7026	25.0268	15.7711	15.7366	14.0526	9.8428	14.8813	18.764	15.3372	13.9802	16.0488	14.7301	6.8994	6.6681	8.6719	7.8074	8.4745
ENSMUSG00000026749	chr2:38511642-38588041	protein_coding	KNOWN	Nek6	NIMA (never in mitosis gene a)-related expressed kinase 6 [Source:MGI Symbol;Acc:MGI:1891638]	brown	III	7.49	6.3574	5.4791	7.1607	6.363	6.1489	5.3995	11.0731	9.5879	6.7813	8.3844	7.6087	6.0364	4.3488	5.2239	3.6972	4.6569	5.5955	3.9337	3.9094	3.8764	16.058	6.589	6.0018	27.5412	23.3622	27.97	16.57	13.4889	13.871	14.4551	12.6438	19.3965	14.9693	14.0944	17.2058	15.5182	10.074	10.5744	10.1362	9.3303	9.7311
ENSMUSG00000081999	chr2:41987472-41988829	processed_pseudogene	KNOWN	Gm13461	predicted gene 13461 [Source:MGI Symbol;Acc:MGI:3650103]	brown	III	0.6149	1.4133	0.9612	1.0207	0.6754	0.5603	0.5636	1.1856	0.9812	0.9692	1.0608	0.9544	0.9134	0.6145	0.5691	0.4091	0.482	0.4087	0.4441	0.6595	0.396	0.7798	0.5876	0.6322	4.5218	4.0451	3.4154	1.7251	2.1062	1.5676	1.0318	1.3713	1.2666	2.0698	1.5197	1.5911	0.916	0.8357	0.5898	1.4192	1.1854	0.9777
ENSMUSG00000087701	chr2:51871125-51871618	processed_pseudogene	KNOWN	Gm13493	predicted gene 13493 [Source:MGI Symbol;Acc:MGI:3650824]	brown	III	1.0082	0.1115	0.4605	0.5477	0.1294	0.4295	0.6615	0.5964	0.6581	1.3466	1.3341	1.239	0.2626	0.5818	0.3054	0.4295	0.3655	0.3174	0.2553	0.7519	0.4346	0.4279	0.2956	0.4241	2.9674	2.4806	2.7832	1.1344	1.9528	1.1545	0.8218	2.1899	0.7767	1.6741	2.1201	1.7463	0.7282	0.8192	0.3516	1.2397	1.0336	0.8607
ENSMUSG00000055612	chr2:72476158-72486893	protein_coding	KNOWN	Cdca7	cell division cycle associated 7 [Source:MGI Symbol;Acc:MGI:1914203]	brown	III	0.2988	0.2726	0.5629	0.5207	0.3692	0.4156	0.231	0.486	0.4788	0.473	0.4802	0.6227	0.633	0.4544	0.7466	0.1896	0.2291	0.294	0.1907	0.2253	0.2066	0.6878	0.281	0.1836	5.2098	6.1908	3.9343	2.2741	3.6991	1.806	1.5333	2.427	2.5318	3.0362	2.8739	2.7513	3.1245	1.4054	1.6566	1.1365	1.0772	1.1689
ENSMUSG00000027074	chr2:84936578-84958509	protein_coding	KNOWN	Slc43a3	solute carrier family 43; member 3 [Source:MGI Symbol;Acc:MGI:1931054]	brown	III	17.4519	9.2952	11.5408	21.4674	17.8014	17.5753	14.4019	22.3679	17.4232	19.6651	20.8925	22.706	8.4065	7.152	11.8074	12.8855	16.9675	16.1418	15.0763	15.0794	12.2829	24.8968	15.6914	16.0564	20.0582	21.8409	27.0609	49.5839	22.8503	56.3827	77.9955	29.6568	44.4522	28.4012	27.9911	26.1903	32.6999	22.6736	22.2295	23.4244	29.5005	41.2306
ENSMUSG00000027115	chr2:109280737-109341747	protein_coding	KNOWN	Kif18a	kinesin family member 18A [Source:MGI Symbol;Acc:MGI:2446977]	brown	III	0.2773	0.253	0.202	0.2071	0.1566	0.138	0.1286	0.1804	0.1849	0.316	0.259	0.3186	0.2184	0.2347	0.254	0.1426	0.1509	0.2073	0.1448	0.1371	0.0475	0.2625	0.3986	0.3407	0.5841	0.7152	0.5667	1.2765	1.2317	1.0103	0.8374	0.6094	0.9471	0.4416	0.4841	0.2348	0.0654	0.2217	0.0698	0.2578	0.3187	0.3874
ENSMUSG00000041219	chr2:113831491-113848661	protein_coding	KNOWN	Arhgap11a	Rho GTPase activating protein 11A [Source:MGI Symbol;Acc:MGI:2444300]	brown	III	1.1671	0.9319	0.7238	1.0533	0.5794	0.5981	0.4888	1.3942	0.7295	1.2794	0.7786	0.9984	0.9403	0.8826	1.048	0.5104	0.5145	0.6545	0.508	0.5148	0.2978	1.3669	1.3133	1.334	2.5829	3.3004	2.709	8.8333	8.7375	8.8881	10.2404	3.8557	7.3206	3.3752	3.9381	2.2313	0.7062	1.5869	0.4416	1.471	1.7954	2.4013
ENSMUSG00000040084	chr2:118598210-118641591	protein_coding	KNOWN	Bub1b	budding uninhibited by benzimidazoles 1 homolog; beta (S. cerevisiae) [Source:MGI Symbol;Acc:MGI:1333889]	brown	III	0.5567	0.5118	0.4973	0.7885	0.3669	0.4203	0.3572	0.6843	0.698	0.3322	0.4322	0.6801	0.3899	0.3469	0.4191	0.2931	0.3036	0.3233	0.4997	0.3403	0.3911	0.6932	0.3391	0.3577	1.0779	1.287	0.8843	6.5596	6.9432	5.9662	4.0811	4.558	4.6916	2.91	3.5716	2.4934	1.978	1.7983	1.5782	1.3984	1.4972	1.8532
ENSMUSG00000027331	chr2:118814002-118853957	protein_coding	KNOWN	Knstrn	kinetochore-localized astrin/SPAG5 binding [Source:MGI Symbol;Acc:MGI:1289298]	brown	III	0.3535	0.4301	0.2565	0.704	0.2773	0.3796	0.3341	0.7986	0.4532	0.2288	0.2287	0.4734	0.2344	0.187	0.2017	0.2045	0.1415	0.2628	0.3282	0.1042	0.2535	0.2088	0.1952	0.3066	0.7105	0.8387	0.6055	4.9821	7.731	4.801	4.3646	3.9315	3.77	1.6271	2.5287	1.4508	0.7069	0.8544	0.5933	0.7351	0.9156	0.8297
ENSMUSG00000027326	chr2:119047118-119105501	protein_coding	KNOWN	Casc5	cancer susceptibility candidate 5 [Source:MGI Symbol;Acc:MGI:1923714]	brown	III	0.0348	0.0847	0.1515	0.1386	0.0491	0.0543	0.0478	0.0943	0.0297	0.1146	0.09	0.1306	0.0664	0.0491	0.0837	0.0377	0.048	0.0785	0.0404	0.0336	0.0275	0.1173	0.0997	0.0503	0.1574	0.3065	0.1571	1.2803	1.564	1.1582	1.0946	0.8008	1.0012	0.3901	0.6938	0.302	0.0288	0.18	0.0334	0.2661	0.2867	0.3137
ENSMUSG00000027323	chr2:119112792-119147445	protein_coding	KNOWN	Rad51	RAD51 homolog [Source:MGI Symbol;Acc:MGI:97890]	brown	III	0.2552	0.3758	0.3643	0.535	0.3224	0.2517	0.2354	0.5971	0.3719	0.2177	0.2867	0.4417	0.6027	0.3694	0.5369	0.2098	0.2059	0.2452	0.2245	0.1944	0.2547	0.4319	0.332	0.2563	2.4424	3.5323	2.0076	5.1723	6.3129	4.7182	3.3145	3.6192	3.1295	1.8845	2.2341	1.3248	0.8735	0.916	0.6376	0.772	0.6466	0.8587
ENSMUSG00000072980	chr2:119609511-119618469	protein_coding	KNOWN	Oip5	Opa interacting protein 5 [Source:MGI Symbol;Acc:MGI:1917895]	brown	III	0.6613	0.7118	0.9201	0.6586	0.3592	0.2086	0.4983	0.3034	0.3913	0.9406	1.2094	1.3982	0.7529	0.444	0.6356	0.4172	0.4369	0.6246	0.4015	0.405	0.2546	0.5674	0.5878	0.6472	1.0414	1.4735	0.9625	4.7848	6.2607	4.8056	3.8649	4.0228	3.8257	1.9489	1.7197	1.8199	0.7704	1.0529	0.9026	1.1426	0.7943	1.0236
ENSMUSG00000027306	chr2:119618297-119651244	protein_coding	KNOWN	Nusap1	nucleolar and spindle associated protein 1 [Source:MGI Symbol;Acc:MGI:2675669]	brown	III	1.8597	1.8415	2.0879	1.8776	1.1229	1.1419	1.4678	2.5872	1.3419	1.6439	3.1363	3.1613	1.2492	1.3027	1.4387	1.4525	1.4083	1.5264	0.8634	1.0955	0.3716	1.3507	1.0133	1.2832	1.148	1.6271	1.0725	13.4926	15.2272	10.6278	7.015	8.6537	11.7653	4.2166	5.0605	3.4592	0.7069	1.7437	0.7873	2.472	2.6369	3.1944
ENSMUSG00000033213	chr2:122636985-122641191	protein_coding	KNOWN	AA467197	expressed sequence AA467197 [Source:MGI Symbol;Acc:MGI:3034182]	brown	III	0.1719	0.3486	0.2303	0.1712	0.4046	0.1342	0.2954	0.4971	0.8228	0.1161	0.3058	0.3873	0.0274	0.1819	0.0955	0.0149	0.0879	0	0.1064	0.2765	0.2113	3.2103	1.0779	1.1598	1.8824	2.5927	3.3996	5.7301	2.4157	4.6914	3.948	1.8619	3.399	1.455	2.0136	2.79	2.4752	0.9165	1.2091	0.6089	1.0687	1.5117
ENSMUSG00000034906	chr2:127103808-127133954	protein_coding	KNOWN	Ncaph	non-SMC condensin I complex; subunit H [Source:MGI Symbol;Acc:MGI:2444777]	brown	III	0.3201	0.5124	0.3893	1.0737	0.6185	0.4341	0.4168	0.9865	0.743	0.5291	0.3514	0.4706	0.6354	0.4901	0.7016	0.2324	0.279	0.3447	0.5944	0.2845	0.497	0.8302	0.3712	0.6527	2.5986	4.1103	2.3766	10.5828	11.1643	8.7829	5.684	5.699	6.6914	3.6921	4.481	3.1311	1.9237	1.9177	1.2925	1.0904	1.1837	1.7099
ENSMUSG00000027379	chr2:127801121-127831865	protein_coding	KNOWN	Bub1	budding uninhibited by benzimidazoles 1 homolog (S. cerevisiae) [Source:MGI Symbol;Acc:MGI:1100510]	brown	III	0.1062	0.1454	0.1735	0.2909	0.0375	0.14	0.0685	0.288	0.1907	0.2354	0.2191	0.2453	0.1648	0.1054	0.0885	0.0519	0.0815	0.0669	0.1048	0.0769	0.0979	0.186	0.2712	0.192	0.569	0.9883	0.4653	4.8252	5.4537	3.7574	2.8137	2.2906	3.6852	1.4848	2.0733	1.012	0.1912	0.5622	0.0955	0.4554	0.5011	0.57
ENSMUSG00000074813	chr2:128195992-128429349	processed_transcript	NOVEL	Gm14005	predicted gene 14005 [Source:MGI Symbol;Acc:MGI:3652191]	brown	III	0.1607	0	0.1615	0.48	0.5294	0.3764	0.1104	0.697	0.2747	0.1899	0.2599	0.2413	0	0.2833	0.0892	0.0976	0.115	0.2361	0.2735	0.1292	0.1693	0.5835	0.2303	0.1239	1.7084	2.2648	1.9015	1.9355	1.4567	1.9756	1.7439	1.4076	1.7303	1.0975	1.4771	1.4966	1.1169	0.7054	0.6421	0.6209	0.604	0.8861
ENSMUSG00000048327	chr2:129268209-129297212	protein_coding	KNOWN	Ckap2l	cytoskeleton associated protein 2-like [Source:MGI Symbol;Acc:MGI:1917716]	brown	III	0.2018	0.5438	0.3622	0.7179	0.1222	0.1182	0.1784	0.4534	0.281	0.2848	0.3148	0.4223	0.2271	0.1373	0.1921	0.1389	0.1415	0.1634	0.3347	0.1044	0.2127	0.4188	0.3874	0.2918	0.8099	1.2132	0.7611	7.3583	7.8424	5.4088	3.6058	3.4651	4.9402	2.1129	3.2193	1.5077	0.6729	1.1868	0.5807	0.7521	0.913	0.9992
ENSMUSG00000090485	chr2:152569337-152569538	protein_coding	KNOWN	Gm17416	predicted gene; 17416 [Source:MGI Symbol;Acc:MGI:4937050]	brown	III	1.3529	0.2743	0.9063	1.1227	0.3184	1.0565	0.4649	1.2227	1.8502	2.2845	0.9846	1.524	1.2919	0.7157	0.626	0.6457	0.2075	0.355	0.7328	0.6529	0.8315	0.4679	2.1813	0.5216	4.6161	5.3395	2.3174	10.0461	7.9726	4.2601	3.0858	0.6465	1.1942	0.4018	0.9027	1.432	1.1195	0.6364	0.6488	3.0497	0.8802	1.4115
ENSMUSG00000027469	chr2:152847963-152895321	protein_coding	KNOWN	Tpx2	TPX2; microtubule-associated protein homolog (Xenopus laevis) [Source:MGI Symbol;Acc:MGI:1919369]	brown	III	0.2386	0.7826	0.5212	0.7852	0.2344	0.3038	0.2139	1.0913	0.6278	0.3153	0.3121	0.5095	0.3021	0.2305	0.2535	0.1269	0.1686	0.2156	0.3564	0.2353	0.2842	0.4628	0.4182	0.4739	1.5706	1.9127	1.1728	10.6462	13.633	8.6428	5.8355	6.464	7.8019	3.3782	5.3021	3.0439	1.4216	1.0541	0.7562	1.1125	1.3544	1.5539
ENSMUSG00000027611	chr2:155751116-155755471	protein_coding	KNOWN	Procr	protein C receptor; endothelial [Source:MGI Symbol;Acc:MGI:104596]	brown	III	1.1239	0.923	1.2423	1.9867	1.1903	1.6786	1.6223	1.615	1.7004	0.7402	1.3769	0.785	0.7781	1.0999	0.9829	1.0095	1.1289	0.9642	1.3567	1.2067	1.3322	4.2852	3.3373	2.5348	6.4478	7.4972	5.6048	5.7307	4.1012	5.1316	5.3567	2.2421	5.2827	3.1416	2.6996	3.1287	3.7248	2.2469	2.5601	1.7644	2.1814	2.073
ENSMUSG00000027654	chr2:158768092-158786637	protein_coding	KNOWN	Fam83d	family with sequence similarity 83; member D [Source:MGI Symbol;Acc:MGI:1919128]	brown	III	0.1763	0.132	0.1499	0.162	0.0191	0.1112	0.1398	0.3676	0.153	0.1648	0.2105	0.1466	0.0971	0.043	0.1355	0.1412	0.1206	0.1281	0.2203	0.1178	0.4643	0.4431	0.3862	0.4156	0.2518	0.5103	0.4054	4.5509	4.9785	3.5315	2.9753	1.8724	3.3535	0.8456	1.936	0.9357	0.7001	0.4146	0.4616	0.2816	0.4058	0.4183
ENSMUSG00000001403	chr2:164769897-164778822	protein_coding	KNOWN	Ube2c	ubiquitin-conjugating enzyme E2C [Source:MGI Symbol;Acc:MGI:1915862]	brown	III	0.6398	0.7785	0.9747	2.0143	0.5829	1.0396	0.5745	3.0888	1.503	0.5646	0.6909	0.9393	0.3449	0.1528	0.2292	0.274	0.2659	0.3834	0.7378	0.3287	1.3047	0.6852	0.7987	1.0026	0.9237	1.0473	0.7617	20.2915	37.2643	12.9238	13.207	16.4497	17.5549	5.1487	9.1621	6.0906	2.9923	2.3495	1.6529	1.6549	1.6919	1.8826
ENSMUSG00000027496	chr2:172356189-172370535	protein_coding	KNOWN	Aurka	aurora kinase A [Source:MGI Symbol;Acc:MGI:894678]	brown	III	1.0941	1.418	1.0516	2.2029	1.2091	1.0866	0.7602	1.6766	1.3418	0.8434	0.9117	1.1253	0.7722	0.6291	0.8189	0.6378	0.6638	0.7638	1.1374	0.7001	1.5663	1.0611	1.1761	0.9078	1.5401	2.1222	1.7	14.942	21.0679	10.1217	7.5651	9.2853	9.158	3.8568	5.2159	3.3031	2.48	1.9244	1.825	1.4246	1.5062	1.7229
ENSMUSG00000027555	chr3:14641726-14663002	protein_coding	KNOWN	Car13	carbonic anhydrase 13 [Source:MGI Symbol;Acc:MGI:1931322]	brown	III	2.0462	1.4364	1.5421	1.8418	1.5281	1.1524	1.3591	2.7526	2.0988	1.2559	1.0692	1.2767	1.0427	1.072	1.3657	0.9835	1.1767	1.2389	1.2606	1.1584	0.85	3.0926	1.2478	1.0241	9.4987	8.7112	8.7687	5.0162	5.2355	5.5318	3.9832	4.2965	5.773	6.486	5.0761	6.0312	4.3668	4.3593	3.3778	3.5545	3.7635	4.5484
ENSMUSG00000027699	chr3:27097221-27153878	protein_coding	KNOWN	Ect2	ect2 oncogene [Source:MGI Symbol;Acc:MGI:95281]	brown	III	1.4658	3.1346	3.0016	1.8689	2.3365	2.5236	1.3968	2.8301	3.3145	1.1082	1.4008	1.0758	2.6138	2.2028	2.3432	1.3443	1.2397	1.4334	2.0468	1.045	0.7898	2.3734	2.2202	2.877	3.3202	4.2497	3.0088	11.33	13.3297	8.3673	8.7671	5.7307	9.5923	2.6367	3.754	2.0217	1.3178	1.9328	1.2142	1.5556	1.6713	1.6783
ENSMUSG00000027715	chr3:36564865-36572150	protein_coding	KNOWN	Ccna2	cyclin A2 [Source:MGI Symbol;Acc:MGI:108069]	brown	III	0.5034	1.0023	0.7818	1.3673	0.754	0.5719	0.7235	1.5387	1.0328	0.6105	0.6366	1.1205	0.5754	0.4923	0.6184	0.4012	0.3884	0.4515	0.7508	0.3387	0.6912	1.0288	0.5739	0.6264	1.8739	2.516	1.3185	19.7947	23.9971	14.5833	10.8565	11.2116	12.8711	4.4174	7.7768	3.4621	2.1891	2.1888	1.2876	1.6802	2.2365	2.1419
ENSMUSG00000034317	chr3:69035287-69044755	protein_coding	KNOWN	Trim59	tripartite motif-containing 59 [Source:MGI Symbol;Acc:MGI:1914199]	brown	III	0.6758	0.8223	0.8952	0.8566	0.4338	0.5218	0.3801	0.7996	0.772	0.3891	0.3726	0.6575	0.5647	0.7719	0.7079	0.3639	0.2827	0.3288	1.0768	0.6893	0.6312	0.7091	1.3126	0.8261	1.6161	1.9226	1.4351	6.7674	9.6294	4.9818	4.1243	5.3871	5.613	3.6401	3.9969	3.3751	2.6006	2.8829	1.4142	1.5284	1.5722	1.7651
ENSMUSG00000027811	chr3:79629078-79632820	protein_coding	KNOWN	4930579G24Rik	RIKEN cDNA 4930579G24 gene [Source:MGI Symbol;Acc:MGI:1923189]	brown	III	0.6645	1.0595	0.7368	1.2551	0.6472	0.7784	0.5906	0.9195	0.8931	0.7313	0.9561	0.7641	0.6893	0.7879	0.7253	0.7398	0.8504	0.7936	0.8724	0.5971	0.6157	0.7489	0.7143	0.6891	2.2583	2.4516	1.6485	4.0044	5.9416	4.0098	2.5412	3.4381	2.1359	2.5622	2.4259	2.2993	1.6839	1.7139	1.6923	1.1954	1.1927	1.6701
ENSMUSG00000033860	chr3:83007723-83015049	protein_coding	KNOWN	Fgg	fibrinogen gamma chain [Source:MGI Symbol;Acc:MGI:95526]	brown	III	50.4071	2.6611	2.2238	4.9784	22.2442	2.2875	3.7314	17.9869	7.9852	2.7303	5.7984	4.4935	3.5926	5.3027	5.4797	2.1149	3.2262	2.6478	2.0429	3.0783	1.8106	4.7139	1.7632	2.0026	182.895	224.731	400.59	89.4148	50.7876	107.264	112.045	181.195	81.842	59.7799	27.9813	70.1777	18.0212	17.0736	14.9208	13.8724	15.6523	27.0564
ENSMUSG00000028001	chr3:83026075-83033627	protein_coding	KNOWN	Fga	fibrinogen alpha chain [Source:MGI Symbol;Acc:MGI:1316726]	brown	III	51.735	6.5052	5.3373	12.5281	22.1316	7.0818	5.4944	24.5574	13.4053	11.8518	34.2565	26.9023	9.8186	7.7545	9.1784	5.7452	6.8003	7.3108	8.9394	8.1365	7.1428	16.9222	6.6109	13.4488	207.591	267.775	465.23	78.8846	39.8553	88.6592	217.247	231.572	182.437	69.685	31.966	77.4753	18.9206	17.2025	19.5478	11.8496	17.7258	26.0939
ENSMUSG00000033831	chr3:83040140-83049863	protein_coding	KNOWN	Fgb	fibrinogen beta chain [Source:MGI Symbol;Acc:MGI:99501]	brown	III	1.6368	0.3031	0.2503	0.626	1.5074	0.2918	0.2935	2.1096	0.803	0.0841	0.7251	0.2352	0.0736	0.138	0.2042	0.1822	0.171	0.1755	0.2698	0.4121	0.2749	0.5353	0.2932	0.3087	68.0422	90.7647	139.125	5.8307	4.3821	8.2543	5.6533	26.3545	6.5332	6.6312	2.7646	5.5492	1.5194	1.1773	1.0068	0.8709	0.7305	1.6176
ENSMUSG00000028068	chr3:88081970-88121048	protein_coding	KNOWN	Iqgap3	IQ motif containing GTPase activating protein 3 [Source:MGI Symbol;Acc:MGI:3028642]	brown	III	0.1025	0.1919	0.1506	0.3534	0.1336	0.0831	0.0732	0.4191	0.2427	0.2637	0.2525	0.3554	0.1883	0.0751	0.092	0.078	0.1209	0.1192	0.2893	0.0875	0.4778	0.3887	0.2713	0.3512	0.3792	0.7837	0.3758	6.2508	5.4806	4.8747	5.5938	3.6253	6.4241	1.9815	3.4309	1.6996	1.2296	1.3578	1.0287	0.6705	0.9202	1.0156
ENSMUSG00000028044	chr3:89415471-89418383	protein_coding	KNOWN	Cks1b	CDC28 protein kinase 1b [Source:MGI Symbol;Acc:MGI:1889208]	brown	III	3.5714	4.3454	3.5887	6.2109	3.312	3.7466	3.2975	5.2606	4.7021	2.2953	3.569	3.5068	3.1558	2.848	2.7824	2.0123	2.4523	2.3999	2.6481	2.1608	3.5383	3.3183	2.693	2.7436	12.7909	15.2378	12.1023	29.3968	40.4984	24.9862	17.3821	22.1851	20.9477	16.5271	17.6646	15.8208	13.0216	7.9738	6.6718	6.3857	7.3291	7.4841
ENSMUSG00000001021	chr3:90600214-90602702	protein_coding	KNOWN	S100a3	S100 calcium binding protein A3 [Source:MGI Symbol;Acc:MGI:1338849]	brown	III	0	0	0	0.0633	0.1796	0	0	0.069	0.3914	0	0	0	0	0	0.0353	0.0331	0.0585	0	0	0	0	0.066	0	0	1.4838	1.3986	1.0103	0.9761	1.0668	0.9156	0.9305	0.8814	1.6843	0.4817	0.3961	0.8887	0.4421	0.1795	0.2135	0.1843	0.1655	0.2844
ENSMUSG00000056054	chr3:90669070-90670034	protein_coding	KNOWN	S100a8	S100 calcium binding protein A8 (calgranulin A) [Source:MGI Symbol;Acc:MGI:88244]	brown	III	24.2287	0.2821	0.3495	27.1306	9.3311	2.4444	0.7171	11.1894	10.7018	2.8189	15.8614	3.1865	2.5461	0.9812	1.6737	1.1167	4.3733	3.9419	8.2887	5.4825	8.4891	50.5162	7.7259	7.3075	16.0062	23.3348	17.1677	40.3451	21.1257	72.7491	50.2759	17.1722	9.4553	17.2487	7.4256	37.254	13.5265	6.2713	8.5614	2.9119	7.7435	9.486
ENSMUSG00000056071	chr3:90692631-90695721	protein_coding	KNOWN	S100a9	S100 calcium binding protein A9 (calgranulin B) [Source:MGI Symbol;Acc:MGI:1338947]	brown	III	30.1511	1.4887	0.2635	33.2471	13.9456	2.0476	0.9912	19.4299	11.3846	2.7007	17.0035	4.8044	2.6288	1.2482	2.7177	1.2287	5.7897	4.3199	8.6426	4.9344	8.6557	52.2281	10.3805	11.1696	16.4773	22.8025	17.1476	31.4536	17.4712	59.1684	35.4273	15.6602	7.5447	16.7019	7.153	34.7823	11.1086	4.6456	7.7534	2.8285	8.9459	11.2935
ENSMUSG00000050635	chr3:92365186-92366442	protein_coding	KNOWN	Sprr2f	small proline-rich protein 2F [Source:MGI Symbol;Acc:MGI:1330349]	brown	III	0.2972	0	0	0.6659	0.1049	0	0.1532	0.9668	0.8382	0	0.036	0	0	0	0.0413	0.058	0.1823	0.0234	0.138	0.0359	0.1174	2.5051	1.1579	0.0859	21.0459	39.6162	22.4206	30.1586	19.7353	41.6421	9.9218	21.5129	22.664	19.3278	8.2947	32.3673	13.3902	4.718	3.5984	1.4355	4.7691	5.1822
ENSMUSG00000046203	chr3:92373914-92375229	polymorphic_pseudogene	KNOWN	Sprr2g	small proline-rich protein 2G [Source:MGI Symbol;Acc:MGI:1330348]	brown	III	1.4592	0.0845	0.2095	0.9688	1.3737	0.2442	0.2149	2.7128	3.0647	0.704	0.236	0.3131	0.2654	0.0368	0.0772	0.1266	0.0639	0.0438	0.9678	0.3353	2.233	8.3987	7.5437	2.2503	21.7681	31.117	22.0733	37.8385	24.1593	44.7299	10.9521	19.1578	19.9461	10.9267	7.6034	21.5351	6.2101	1.9612	1.2662	1.4768	1.9891	3.8837
ENSMUSG00000027913	chr3:93014204-93015687	protein_coding	KNOWN	Crct1	cysteine-rich C-terminal 1 [Source:MGI Symbol;Acc:MGI:1921425]	brown	III	0	0	0	0	0	0.0738	0	0	0.0646	0	0	0	0	0	0.035	0	0	0	0	0	0	0.0327	0	0	7.8565	9.2952	6.0023	5.3629	2.7409	6.4882	6.8956	1.0533	4.4032	0.1683	0.1681	0.24	0.0313	0	0.0302	0.0304	0	0.0282
ENSMUSG00000015850	chr3:95676200-95687917	protein_coding	KNOWN	Adamtsl4	ADAMTS-like 4 [Source:MGI Symbol;Acc:MGI:2389008]	brown	III	0.9203	0.7238	0.7331	1.5313	1.3472	1.1044	0.6943	1.485	2.4406	0.9381	1.2307	0.8395	1.0396	1.1815	1.4584	0.9204	1.0705	0.8551	1.1881	1.3865	1.7206	2.2649	2.0207	1.3371	4.4351	5.7428	6.2446	6.6396	3.5614	6.6897	6.4458	3.7702	6.5386	6.4497	5.267	5.3887	6.1633	2.8879	3.3262	2.1903	2.6044	5.2794
ENSMUSG00000051076	chr3:100825458-100895679	protein_coding	KNOWN	Vtcn1	V-set domain containing T cell activation inhibitor 1 [Source:MGI Symbol;Acc:MGI:3039619]	brown	III	0.8211	1.3587	1.4192	2.2242	1.1131	1.8468	1.3546	1.0686	1.954	0.9484	0.4781	0.7844	0.9566	0.9382	0.766	0.5387	0.5339	0.5894	0.732	0.6023	0.6748	0.5623	0.7238	0.8927	12.0409	10.8196	10.6639	3.4796	2.9927	3.9006	1.6895	3.2801	3.0094	4.448	3.258	4.45	2.5603	2.1631	2.4886	2.5068	2.2936	2.4379
ENSMUSG00000002228	chr3:104781055-104786018	protein_coding	KNOWN	Ppm1j	protein phosphatase 1J [Source:MGI Symbol;Acc:MGI:1919137]	brown	III	1.107	1.9241	2.0658	1.8373	1.4515	2.5317	2.0381	2.4868	4.1633	2.5102	1.5217	1.7933	2.5797	1.6173	2.1222	1.7429	1.1317	1.2613	1.86	1.4754	2.5687	5.0725	3.6972	3.7038	16.0494	14.0098	13.3716	5.9498	6.7027	6.0112	2.6493	4.1434	3.6293	6.1289	6.0378	6.9856	5.2476	3.6079	3.1345	4.0613	3.1895	2.3334
ENSMUSG00000040809	chr3:106147553-106167564	protein_coding	KNOWN	Chil3	chitinase-like 3 [Source:MGI Symbol;Acc:MGI:1330860]	brown	III	0.7083	0.1436	0.0593	0.9993	0.2917	0.0691	0.0913	1.0882	0.5449	0.0897	0.0859	0.1596	0.155	0.0156	0.0656	0.0768	0.0724	0.0558	0.0822	0.0712	0.1244	2.174	0.1269	0.0683	5.4378	9.4725	12.6292	38.0601	20.5094	67.6033	89.5255	3.314	5.5489	4.0362	3.899	1.4245	0.2931	0.2777	0.1698	0.0855	0.2304	0.9106
ENSMUSG00000040600	chr3:107877229-107892899	protein_coding	KNOWN	Eps8l3	EPS8-like 3 [Source:MGI Symbol;Acc:MGI:2139743]	brown	III	0.5011	0.1463	0.4028	0.0599	0.1698	0.0704	0.2686	0.4782	0.1645	1.8175	0.6126	2.2669	0.5359	0.4029	0.8013	0.6731	0.6885	0.9655	0.5862	0.3482	0.5279	3.5559	1.4434	1.2866	2.5764	2.7037	3.0524	3.185	2.2078	3.1106	2.2038	1.2259	4.7025	1.5178	1.2125	2.0366	1.1046	1.188	1.4994	1.1231	1.5126	1.3622
ENSMUSG00000068744	chr3:108383838-108388231	protein_coding	KNOWN	Psrc1	proline/serine-rich coiled-coil 1 [Source:MGI Symbol;Acc:MGI:1913099]	brown	III	0.2417	0.5229	0.3509	1.3374	0.3414	0.4719	0.8308	2.7672	1.9009	0.2993	0.2346	0.472	0.3591	0.2984	0.3729	0.2937	0.3377	0.2875	0.399	0.1815	0.6084	0.4877	0.3176	0.5281	1.5601	1.7832	1.2045	5.1457	5.2598	3.4676	3.6504	5.0438	5.1779	3.2544	5.5196	1.5579	1.7603	1.9331	1.1979	0.8303	0.7456	1.3091
ENSMUSG00000040322	chr3:109123148-109168457	protein_coding	KNOWN	Slc25a24	solute carrier family 25 (mitochondrial carrier; phosphate carrier); member 24 [Source:MGI Symbol;Acc:MGI:1917160]	brown	III	0.7514	0.401	0.4239	0.9321	0.6515	0.386	0.4077	0.9721	1.0141	0.7412	1.0745	0.7365	0.5476	0.516	0.71	0.4324	0.6024	0.6806	0.4529	0.5089	0.2431	2.7353	1.4736	0.8233	9.3388	9.4318	11.8298	8.4509	5.3422	9.5709	8.6593	3.9557	9.4949	5.8781	5.5235	4.9673	4.4637	4.7189	2.5981	3.8142	4.5455	6.2892
ENSMUSG00000045328	chr3:135212562-135273540	protein_coding	KNOWN	Cenpe	centromere protein E [Source:MGI Symbol;Acc:MGI:1098230]	brown	III	0.6212	0.6075	0.4551	0.4626	0.3771	0.3741	0.4849	0.5289	0.4467	0.3588	0.4366	0.4448	0.3188	0.5037	0.3289	0.3855	0.2903	0.3839	0.3235	0.1961	0.0642	0.3042	0.415	0.4667	0.4589	0.6997	0.339	3.0439	3.3637	2.2593	2.5755	1.9365	2.992	1.1148	1.6322	0.9096	0.0721	0.284	0.1643	0.359	0.6346	0.7087
ENSMUSG00000056025	chr3:144729676-144760977	protein_coding	KNOWN	Clca1	chloride channel calcium activated 3A1 [Source:MGI Symbol;Acc:MGI:1316732]	brown	III	3.8245	0.8553	0.9099	2.5629	1.8507	1.0886	1.339	2.9589	1.6987	4.3517	4.8442	3.7259	1.6724	2.4265	4.0953	2.0069	2.8247	2.3182	1.5157	1.8284	0.6214	7.8309	2.8495	1.9913	5.0485	6.1467	9.6012	16.049	7.113	20.1309	25.3237	12.2459	20.3564	14.4896	9.8151	8.1266	4.6793	6.9273	3.9595	5.5307	6.4286	12.9882
ENSMUSG00000028175	chr3:159495432-159529955	protein_coding	KNOWN	Depdc1a	DEP domain containing 1a [Source:MGI Symbol;Acc:MGI:1923381]	brown	III	0.0136	0.116	0.1232	0.0407	0.0192	0	0.0281	0.0443	0.0419	0.069	0.152	0.1166	0.013	0.036	0.0378	0.0213	0.0167	0.03	0.1138	0.0723	0.0144	0.0565	0.1391	0.0709	0.1038	0.144	0.1145	2.4948	3.0315	1.7707	1.2019	1.3602	1.2119	0.4915	0.9875	0.4959	0.0744	0.205	0.1241	0.2105	0.13	0.2132
ENSMUSG00000078773	chr4:11558921-11615805	protein_coding	KNOWN	Rad54b	RAD54 homolog B (S. cerevisiae) [Source:MGI Symbol;Acc:MGI:3605986]	brown	III	0.079	0.1537	0.1428	0.0315	0.0446	0.037	0.0489	0.0857	0.081	0.112	0.0766	0.0925	0.2489	0.0919	0.1842	0.0617	0.0824	0.0497	0.0513	0.0229	0.025	0.1147	0.0594	0.0822	0.5866	1.0887	0.6272	1.2042	1.3461	0.9948	0.5143	0.7095	0.8115	0.8233	0.6675	0.3143	0.2353	0.1858	0.1894	0.1602	0.2672	0.3178
ENSMUSG00000071001	chr4:43727187-43728639	protein_coding	KNOWN	Hrct1	histidine rich carboxyl terminus 1 [Source:MGI Symbol;Acc:MGI:1917945]	brown	III	2.2688	0.6807	1.0618	2.2594	2.1066	1.4927	0.8972	1.719	1.8808	0.8187	1.1912	1.1344	0.9497	1.0851	0.9492	0.5664	0.7244	0.7632	1.0533	1.5598	1.5882	0.9029	1.1024	1.2941	1.968	1.9582	3.1071	6.462	4.4097	6.3753	5.6759	3.0147	4.4278	2.0491	2.0322	1.7106	1.4505	1.1257	1.2967	0.7807	1.1593	1.7927
ENSMUSG00000035683	chr4:44300875-44364675	protein_coding	KNOWN	Melk	maternal embryonic leucine zipper kinase [Source:MGI Symbol;Acc:MGI:106924]	brown	III	0.0921	0.1868	0.1543	0.5046	0.2385	0.036	0.0633	0.4829	0.378	0.1867	0.1415	0.2076	0.0733	0.1056	0.0597	0.044	0.0706	0.0918	0.278	0.1186	0.2265	0.1752	0.099	0.2664	0.7018	0.9869	0.5882	4.8724	6.494	4.0821	2.7462	3.7345	3.6594	1.9494	2.5134	1.3977	0.9072	0.8667	0.5302	0.5859	0.666	0.7758
ENSMUSG00000028312	chr4:52439242-52488260	protein_coding	KNOWN	Smc2	structural maintenance of chromosomes 2 [Source:MGI Symbol;Acc:MGI:106067]	brown	III	1.048	1.1935	1.4321	1.1689	0.8406	0.9133	0.8212	1.3274	0.9803	0.773	0.8461	0.7933	1.1288	1.2107	1.2197	0.9407	0.9797	0.945	0.5138	0.615	0.1457	0.7046	0.7435	0.7176	3.293	4.7187	2.9609	7.0929	6.4949	6.6112	4.803	4.1302	5.2394	3.2343	3.8224	2.0943	0.2581	1.0135	0.2854	1.7292	2.3418	2.8902
ENSMUSG00000061540	chr4:63362448-63365878	protein_coding	KNOWN	Orm2	orosomucoid 2 [Source:MGI Symbol;Acc:MGI:97444]	brown	III	0.1173	0	0.0589	0.6424	0.414	0	0	0.0636	0	0	0	0.0264	0	0.031	0.0326	0.0458	0.036	0	0.0272	0.0283	0.0309	0.0304	0.0315	0.0678	0.9493	1.1159	3.6984	2.3515	1.5684	3.4822	0.8025	0.1681	0.1242	0.1306	0.0261	0.2483	0.0582	0.0552	0	0.0567	0.0254	0.1835
ENSMUSG00000046341	chr4:69925629-69926079	processed_pseudogene	KNOWN	Gm11223	predicted gene 11223 [Source:MGI Symbol;Acc:MGI:3651631]	brown	III	0.6026	0.3666	1.0092	1.0002	0.5673	0.7059	0.4142	0.8714	1.1332	1.3229	0.8771	0.7241	1.1509	1.1688	0.7808	0.5753	0.8009	0.7273	0.7927	0.5331	0.4762	0.9899	0.5938	0.8712	2.1518	2.251	1.6422	4.624	8.5139	4.0663	2.4172	4.0313	3.8831	4.0715	4.3335	3.1893	1.6955	0.9449	1.3004	1.4069	1.699	1.6167
ENSMUSG00000078612	chr4:104913455-105016863	protein_coding	NOVEL	1700024P16Rik	RIKEN cDNA 1700024P16 gene [Source:MGI Symbol;Acc:MGI:2685466]	brown	III	2.7497	1.0389	0.7271	0.6342	0.8992	0.6612	0.8953	1.9619	1.5141	2.4047	4.5712	3.4237	0.9743	0.8192	0.8358	0.6971	0.5548	0.8475	0.6585	0.6705	0.2516	2.44	1.8279	1.0211	1.7295	2.2154	2.0418	2.9876	1.6992	3.3008	3.8997	3.6444	3.5642	4.081	2.1115	3.9829	2.6803	1.879	1.6032	3.2367	3.1449	4.4716
ENSMUSG00000044254	chr4:106442328-106464329	protein_coding	KNOWN	Pcsk9	proprotein convertase subtilisin/kexin type 9 [Source:MGI Symbol;Acc:MGI:2140260]	brown	III	0.7968	0.5786	0.8781	1.3054	1.0163	0.4968	0.4638	1.4913	0.8436	1.3216	1.6648	1.1003	1.1658	1.3121	1.149	1.0104	0.8987	0.8537	1.3962	2.059	3.2295	1.5867	1.8649	1.204	6.6938	7.266	5.3433	2.9711	10.0144	2.6073	3.0142	2.7941	3.2671	5.5132	7.3915	3.6239	6.3554	5.0177	4.0799	2.8494	3.5173	3.672
ENSMUSG00000028613	chr4:107802260-107876840	protein_coding	KNOWN	Lrp8	low density lipoprotein receptor-related protein 8; apolipoprotein e receptor [Source:MGI Symbol;Acc:MGI:1340044]	brown	III	0.1705	0.3237	0.3153	0.428	0.2215	0.1918	0.2321	0.2515	0.3498	0.3076	0.2184	0.1967	0.2605	0.2309	0.2083	0.1811	0.3075	0.2276	0.1298	0.1646	0.0898	1.4721	0.5939	0.5128	3.8095	3.1442	3.2568	1.7729	2.0934	1.9363	1.6127	0.5085	1.0549	0.6138	0.6857	0.5141	0.3793	0.507	0.3238	0.4119	0.3994	0.3386
ENSMUSG00000028718	chr4:115000158-115043196	protein_coding	KNOWN	Stil	Scl/Tal1 interrupting locus [Source:MGI Symbol;Acc:MGI:107477]	brown	III	0.059	0.0718	0.0762	0.1595	0.0476	0.0099	0.0087	0.0731	0.0692	0.0598	0.0695	0.0836	0.1288	0.1248	0.1498	0.0395	0.031	0.0425	0.1057	0.0529	0.0844	0.2973	0.1857	0.1901	0.8387	1.0658	0.6852	1.352	1.1654	1.4068	1.6388	0.7532	1.3348	0.6196	0.8099	0.4318	0.2093	0.2934	0.1617	0.2362	0.2523	0.3128
ENSMUSG00000028715	chr4:115486199-115496142	protein_coding	KNOWN	Cyp4a14	cytochrome P450; family 4; subfamily a; polypeptide 14 [Source:MGI Symbol;Acc:MGI:1096550]	brown	III	468.638	14.5346	29.9905	89.4036	92.8295	58.8242	17.0893	162.155	42.4566	9.7027	86.1802	52.9606	422.748	421.748	552.136	3.214	28.9427	22.183	3.9362	9.1288	16.4024	52.5043	33.7209	28.1685	90.3674	46.5997	250.998	282.51	175.045	273.653	313.168	477.751	249.693	155.472	118.741	109.225	34.2712	94.393	83.8217	66.1217	122.941	37.8525
ENSMUSG00000028702	chr4:116094263-116123690	protein_coding	KNOWN	Rad54l	RAD54 like (S. cerevisiae) [Source:MGI Symbol;Acc:MGI:894697]	brown	III	0.1284	0.1682	0.1191	0.1868	0.1115	0.081	0.1018	0.2249	0.1621	0.065	0.0814	0.1735	0.1886	0.1201	0.1919	0.1054	0.0787	0.1244	0.0825	0.0572	0.13	0.1588	0.138	0.137	0.724	1.1984	0.632	0.9483	1.3831	0.9328	0.48	1.0097	0.638	0.7874	0.9136	0.5435	0.4069	0.4877	0.3409	0.3434	0.3084	0.4724
ENSMUSG00000028678	chr4:117159638-117182639	protein_coding	KNOWN	Kif2c	kinesin family member 2C [Source:MGI Symbol;Acc:MGI:1921054]	brown	III	0.3356	0.2139	0.289	0.4774	0.1354	0.2246	0.1812	0.5892	0.2786	0.1295	0.2559	0.3816	0.1755	0.1268	0.1154	0.0915	0.0686	0.1358	0.2077	0.108	0.1768	0.2487	0.1374	0.1848	0.4337	0.6758	0.4479	7.7923	11.67	5.5352	4.5322	5.7574	5.2389	1.9434	2.9641	1.9689	1.3488	1.105	0.6667	0.6021	0.7763	0.8574
ENSMUSG00000006398	chr4:118432900-118437352	protein_coding	KNOWN	Cdc20	cell division cycle 20 [Source:MGI Symbol;Acc:MGI:1859866]	brown	III	1.3405	2.0311	1.6519	3.1737	1.4643	1.9555	0.9909	2.7155	1.5306	1.3582	1.6321	1.983	1.0023	0.5887	0.955	0.5992	0.7059	1.1546	2.4425	0.8178	3.2112	1.9025	2.2701	2.3841	2.0953	2.9947	1.9732	35.8723	61.7861	22.2205	19.443	18.8533	21.6602	7.8531	12.3754	6.7035	4.4204	3.6883	3.5901	3.6652	2.7316	2.8499
ENSMUSG00000046093	chr4:123183226-123194701	protein_coding	KNOWN	Hpcal4	hippocalcin-like 4 [Source:MGI Symbol;Acc:MGI:2157521]	brown	III	0.5676	0.1448	0.276	0.5926	0.3361	0.1501	0.236	0.5957	0.5258	0.3154	0.3864	0.3135	0.389	0.4262	0.4829	0.255	0.3004	0.3055	0.323	0.3313	0.3617	1.5387	0.7528	0.4341	2.711	2.4118	2.6729	1.7947	1.4566	1.8738	2.0564	1.671	2.9334	1.6476	1.7388	1.9768	1.9409	1.4771	1.7561	1.1055	1.4374	2.0836
ENSMUSG00000054958	chr4:123201503-123216275	protein_coding	KNOWN	Nt5c1a	5'-nucleotidase; cytosolic IA [Source:MGI Symbol;Acc:MGI:2155700]	brown	III	0.3343	0.1808	0.1493	0.148	0	0.1305	0.1532	0.4431	0.1524	0.2258	0.1802	0.1841	0.4257	0.4127	0.2475	0.2901	0.1937	0.269	0.2242	0.1255	0.274	1.5031	1.2977	0.4296	2.2461	2.6547	3.0021	1.0114	0.4041	1.7044	1.3673	0.5325	1.928	0.695	1.0079	0.5662	1.1435	2.3765	2.0129	1.579	1.1278	2.0098
ENSMUSG00000028873	chr4:124918464-124939311	protein_coding	KNOWN	Cdca8	cell division cycle associated 8 [Source:MGI Symbol;Acc:MGI:1196274]	brown	III	0.4571	0.7525	0.6215	1.0712	0.5696	0.4883	0.305	1.0353	0.7447	0.2793	0.4175	0.624	0.5136	0.4196	0.4405	0.336	0.2639	0.3895	0.5681	0.4801	0.6729	0.5092	0.4553	0.4976	1.5876	1.8024	1.0175	7.7744	9.9896	5.7097	4.9237	4.8378	5.6541	3.1865	3.8815	2.6642	1.5288	1.2017	1.2702	0.9937	1.0964	1.0942
ENSMUSG00000042489	chr4:126556934-126593903	protein_coding	KNOWN	Clspn	claspin [Source:MGI Symbol;Acc:MGI:2445153]	brown	III	0.0361	0.1097	0.0906	0.1886	0.0382	0.0634	0.0279	0.1271	0.111	0.1005	0.1006	0.1422	0.0904	0.0906	0.1202	0.0305	0.047	0.0284	0.0754	0.0653	0.0333	0.2994	0.0775	0.1252	1.5885	2.3642	1.2132	2.2767	2.0725	2.5637	1.5532	1.1246	1.8435	1.0605	1.3758	0.649	0.206	0.4921	0.1686	0.257	0.309	0.4758
ENSMUSG00000042367	chr4:127325234-127330844	protein_coding	KNOWN	Gjb3	gap junction protein; beta 3 [Source:MGI Symbol;Acc:MGI:95721]	brown	III	0.2161	0.0584	0.1206	0.4065	0.2374	0.2532	0.1485	0.7292	0.8374	0.0852	0.0233	0.0974	0.3325	0.1905	0.2534	0.1188	0.0884	0.1285	0.0669	0.1854	0.1898	0.4858	0.4517	0.3749	1.9778	2.366	2.367	4.3746	3.2003	3.3378	3.2749	1.4802	4.6165	1.658	2.446	2.2469	2.2891	1.491	1.117	1.4847	1.3748	2.3192
ENSMUSG00000028885	chr4:132732965-132757252	protein_coding	KNOWN	Smpdl3b	sphingomyelin phosphodiesterase; acid-like 3B [Source:MGI Symbol;Acc:MGI:1916022]	brown	III	0.4514	0.6042	0.4082	1.2587	0.9243	0.7668	0.7447	1.8603	1.7363	0.5145	0.6571	0.9153	0.3879	0.3343	0.4011	0.6346	0.8515	0.7035	0.5135	0.3812	0.5351	1.4753	1.0311	0.5874	23.8775	19.8429	16.3855	13.2071	9.505	9.9502	6.8594	7.9054	10.8421	10.2154	6.827	9.2791	8.2144	5.2662	4.9356	3.9467	4.7284	7.2058
ENSMUSG00000037443	chr4:134129857-134187112	protein_coding	KNOWN	Cep85	centrosomal protein 85 [Source:MGI Symbol;Acc:MGI:1917262]	brown	III	38.097	24.3015	28.7959	26.4781	20.7837	21.6265	20.2689	28.6579	32.1963	29.8771	28.6428	29.6136	25.8216	26.5426	23.6537	24.3377	24.7918	25.5338	21.7521	25.3694	33.5014	58.3308	28.7919	41.0181	112.062	106.848	92.0183	157.994	136.7	169.497	133.7	88.7489	96.9205	113.656	72.6203	113.659	54.5135	38.5276	43.3575	43.6509	34.783	57.8467
ENSMUSG00000028832	chr4:134468319-134473843	protein_coding	KNOWN	Stmn1	stathmin 1 [Source:MGI Symbol;Acc:MGI:96739]	brown	III	20.09	25.7443	23.9241	34.7784	27.2228	21.3811	24.3272	32.8669	31.8746	16.3056	20.5732	21.322	20.5717	19.1293	20.7217	17.1379	16.4006	17.6567	21.711	20.8338	23.1492	25.2343	18.8611	20.5173	25.3167	30.9455	22.0455	86.0823	146.178	59.9744	41.5536	95.8137	64.09	58.9151	64.6464	61.2614	46.1185	31.9107	29.6611	28.721	27.291	28.593
ENSMUSG00000078521	chr4:134510998-134523927	protein_coding	KNOWN	Aunip	aurora kinase A and ninein interacting protein [Source:MGI Symbol;Acc:MGI:1917135]	brown	III	0.1418	0.1294	0.1781	0.3884	0.1001	0.2077	0.0731	0.5767	0.2909	0.018	0.086	0.2077	0.0677	0.1313	0.1575	0.0277	0.0217	0.0223	0.0494	0.1027	0.0187	0.1471	0.0572	0.082	1.0803	1.7091	0.7619	2.5975	5.0303	1.9457	1.4723	2.1176	2.7038	0.8212	1.1354	0.4653	0.3168	0.2001	0.187	0.2569	0.2922	0.1902
ENSMUSG00000045349	chr4:138250402-138261332	protein_coding	KNOWN	Sh2d5	SH2 domain containing 5 [Source:MGI Symbol;Acc:MGI:2446215]	brown	III	0.0513	0	0.1159	0.0128	0.0362	0.1502	0.0396	0.0695	0.092	0.0325	0.0498	0.0462	0.1591	0.1085	0.0854	0.04	0.0393	0.0242	0.0595	0.0557	0.0338	0.2593	0.0965	0.1112	0.8361	1.4419	1.4312	1.377	0.6973	1.5915	2.8673	0.3063	1.4257	0.7595	0.8325	0.8467	0.4837	0.5186	0.3197	0.1362	0.189	0.3038
ENSMUSG00000028751	chr4:138877941-138882817	protein_coding	KNOWN	Pla2g2e	phospholipase A2; group IIE [Source:MGI Symbol;Acc:MGI:1349660]	brown	III	0.2656	0	0	0.0529	0.075	0	0	0.0576	0.109	0	0.0258	0.0239	0	0.0281	0	0	0	0	0.0247	0.0256	0	0.0827	0	0.0307	1.6944	2.1563	2.407	0.3681	0.5538	0.4779	0.4763	0.2284	0.647	0.4259	0.6143	0.6522	0.211	0.2249	0.2802	0.1026	0.0691	0.0475
ENSMUSG00000073705	chr4:149127120-149137629	protein_coding	KNOWN	Apitd1	apoptosis-inducing; TAF9-like domain 1 [Source:MGI Symbol;Acc:MGI:1917178]	brown	III	0.6122	0.7945	0.9842	1.2193	0.9797	0.8127	0.5049	0.6639	1.2558	0.4342	0.2376	0.5701	0.7209	0.7772	0.6345	0.34	0.388	0.3598	0.5116	0.453	0.6235	0.7622	0.4167	0.4956	2.9728	4.1764	2.0781	4.1215	5.3835	3.3963	1.5985	3.1981	2.2695	1.7998	1.8879	1.4514	1.1145	0.8639	0.9003	1.1434	0.7434	0.7482
ENSMUSG00000015652	chr5:5736316-5749326	protein_coding	KNOWN	Steap1	six transmembrane epithelial antigen of the prostate 1 [Source:MGI Symbol;Acc:MGI:1917608]	brown	III	3.0555	3.3593	2.9963	4.6926	3.1191	2.9324	2.6569	7.5056	5.7017	4.2706	4.626	3.4006	2.3904	3.8947	4.1498	3.6803	3.5453	3.3843	4.1874	4.3346	5.6242	9.3575	5.7971	5.599	53.4218	46.6082	45.0405	26.2247	28.7029	24.4098	17.4071	28.4439	22.8115	29.4038	24.4643	25.4681	17.4191	9.7322	8.0501	7.5575	7.3768	12.3948
ENSMUSG00000002297	chr5:8396972-8422716	protein_coding	KNOWN	Dbf4	DBF4 homolog (S. cerevisiae) [Source:MGI Symbol;Acc:MGI:1351328]	brown	III	1.606	1.8663	1.7952	2.3542	1.3251	1.6066	1.3768	1.8396	1.8139	1.9472	2.005	1.7157	1.5681	1.5464	1.453	1.2121	1.201	1.3124	1.0808	1.045	0.5134	2.2186	1.9591	1.9828	3.3164	4.2962	3.3974	8.7458	9.8736	7.5901	8.9927	5.5358	7.6363	4.6545	4.7359	3.5604	1.2902	1.6214	0.9779	1.63	2.1916	2.5014
ENSMUSG00000080875	chr5:9260944-9261388	processed_pseudogene	KNOWN	Gm7332	predicted gene 7332 [Source:MGI Symbol;Acc:MGI:3643344]	brown	III	0.7126	0.9909	1.3298	1.3179	1.15	0.8347	1.1545	1.3248	1.8795	0.7735	1.136	0.9633	1.0693	0.8077	0.7914	0.9276	0.843	0.9935	1.3706	1.2281	1.6088	0.7921	1.2036	1.2951	5.8644	5.2087	4.4702	2.8725	3.9224	2.9765	1.7294	2.4807	2.0487	2.7209	3.0791	3.4911	3.437	1.8675	1.9039	3.1962	1.6778	1.8662
ENSMUSG00000029177	chr5:30666776-30674827	protein_coding	KNOWN	Cenpa	centromere protein A [Source:MGI Symbol;Acc:MGI:88375]	brown	III	1.3037	0.6508	1.3772	1.9309	1.3218	1.6056	1.1374	2.9003	2.9831	1.7612	1.4273	2.0787	1.0853	0.725	0.9282	0.705	1.0971	1.1683	2.2349	1.4841	2.7649	2.7573	3.1082	2.6679	1.6552	1.555	1.5461	18.8163	25.0341	14.6922	13.4723	14.1207	13.5265	6.7907	10.2899	7.5014	4.7802	3.8842	3.094	4.15	3.5524	3.408
ENSMUSG00000037313	chr5:33658127-33678995	protein_coding	KNOWN	Tacc3	transforming; acidic coiled-coil containing protein 3 [Source:MGI Symbol;Acc:MGI:1341163]	brown	III	1.705	1.218	1.0216	1.9783	0.8173	1.2643	0.9515	1.9848	1.8451	1.6958	1.442	1.9453	1.053	1.2412	1.2421	0.8633	1.0219	1.2509	1.1474	0.8605	1.2278	2.1179	1.4292	1.5288	2.5544	3.3139	2.2872	13.528	19.2087	11.3358	9.7289	8.1021	8.0358	4.5432	6.5473	4.3313	2.7726	2.2516	1.9953	1.6698	1.9132	2.2311
ENSMUSG00000029082	chr5:43818885-43843247	protein_coding	KNOWN	Bst1	bone marrow stromal cell antigen 1 [Source:MGI Symbol;Acc:MGI:105370]	brown	III	8.7151	7.269	9.4889	15.4817	14.8165	10.736	6.1596	6.1307	11.3552	3.2001	3.4492	3.8402	4.2837	5.8448	3.4602	1.9345	4.3542	4.9686	5.3585	5.6627	2.8653	5.1209	2.2442	4.2722	10.3886	9.553	13.9347	26.8511	25.9365	18.4176	27.6978	18.4379	30.6996	23.5898	23.555	16.038	12.3861	16.036	8.6873	4.6339	8.1545	12.313
ENSMUSG00000015880	chr5:45669921-45700544	protein_coding	KNOWN	Ncapg	non-SMC condensin I complex; subunit G [Source:MGI Symbol;Acc:MGI:1930197]	brown	III	0.0683	0.194	0.2633	0.2269	0.0643	0.1067	0.0705	0.3335	0.1753	0.1269	0.1658	0.2926	0.1305	0.0783	0.1518	0.083	0.1153	0.0968	0.1481	0.044	0.066	0.2482	0.1286	0.2371	0.7213	1.0693	0.5481	3.6484	4.136	3.1667	2.1071	2.3078	2.5277	1.1569	1.7886	0.8247	0.1414	0.3858	0.1092	0.4127	0.5435	0.5297
ENSMUSG00000029272	chr5:87575967-87591611	protein_coding	KNOWN	Sult1e1	sulfotransferase family 1E; member 1 [Source:MGI Symbol;Acc:MGI:98431]	brown	III	0	0.0438	0.0362	0.0359	0	0	0	0.1563	0.1108	0.0182	0.035	0.0649	0	0	0	0	0.0221	0	0	0.0174	0	0.0747	0.0387	0	4.2358	4.8284	5.1658	1.4443	0.2612	1.199	0.6119	0.3098	0.2098	0.2567	0.0961	0.2135	0.0358	0.0169	0.0518	0	0.0312	0.0805
ENSMUSG00000029373	chr5:90772434-90773381	protein_coding	KNOWN	Pf4	platelet factor 4 [Source:MGI Symbol;Acc:MGI:1888711]	brown	III	1.315	0.847	0.9327	1.6947	1.9661	0.5437	0.5583	1.3422	0.3174	0.4702	0.1876	1.1851	0.2954	0.491	0.5584	0.6847	0.3321	0.6332	0.6464	1.1198	2.119	2.6082	1.4135	2.1919	3.9405	4.056	3.2883	12.9047	8.5557	9.8822	15.9152	7.0226	20.6884	13.921	14.7951	16.375	10.2928	6.3313	4.2658	4.0727	3.4892	4.3925
ENSMUSG00000084111	chr5:92140293-92140929	processed_pseudogene	KNOWN	Gm15710	predicted gene 15710 [Source:MGI Symbol;Acc:MGI:3783151]	brown	III	0.142	0.1728	0	0.2829	0.3009	0.1664	0.2929	0.3081	0.6556	1.4391	1.6884	2.144	1.2207	1.3149	1.3014	0.832	0.8712	0.8273	1.7805	1.6107	2.1325	1.4368	1.1069	0.9857	9.4672	7.3576	6.8343	4.5704	5.4728	4.6643	3.3849	3.3595	3.0842	5.1567	5.4018	5.1417	3.3851	1.7706	2.1456	2.6414	2.4642	2.3498
ENSMUSG00000029484	chr5:96793384-96845968	protein_coding	KNOWN	Anxa3	annexin A3 [Source:MGI Symbol;Acc:MGI:1201378]	brown	III	11.9287	10.1494	10.4131	15.9622	12.905	9.8383	11.3009	17.2901	18.5722	7.716	12.2245	10.3013	6.6197	6.9879	9.4222	7.4639	8.4174	9.2861	6.8204	7.886	4.9494	14.695	12.4398	8.9236	132.414	128.047	127.799	102.462	88.9713	103.621	81.5373	52.4017	178.133	75.8792	64.3319	66.6577	45.0218	25.9677	16.0282	22.7735	25.3141	36.3057
ENSMUSG00000029304	chr5:104435117-104441050	protein_coding	KNOWN	Spp1	secreted phosphoprotein 1 [Source:MGI Symbol;Acc:MGI:98389]	brown	III	1175.28	462.386	446.62	1382.06	1153.72	594.083	596.784	2252.69	1657.89	422.049	604.091	452.599	404.124	521.269	474.557	375.409	375.429	410.163	374.3	432.094	252.038	1404.02	688.531	600.882	17403.5	15298	15141.2	13339.1	11289.6	12937.4	6473.37	16290.5	4849.47	11268.8	7904.1	10152.8	2579.74	3018.61	1868	2307.58	2991.07	4922.7
ENSMUSG00000029283	chr5:106964321-106984432	protein_coding	KNOWN	Cdc7	cell division cycle 7 (S. cerevisiae) [Source:MGI Symbol;Acc:MGI:1309511]	brown	III	0.209	0.1945	0.173	0.3061	0.1736	0.2736	0.1521	0.2	0.2018	0.1246	0.1193	0.1108	0.2994	0.2666	0.355	0.1856	0.1471	0.1897	0.1827	0.1661	0.0972	0.2232	0.1322	0.1493	1.7736	2.1576	1.5335	1.5946	1.711	1.3495	0.5512	0.7755	0.8074	0.9365	1.132	0.6767	0.525	0.48	0.2417	0.2732	0.4373	0.5003
ENSMUSG00000007080	chr5:110286305-110337474	protein_coding	KNOWN	Pole	polymerase (DNA directed); epsilon [Source:MGI Symbol;Acc:MGI:1196391]	brown	III	0.1965	0.2005	0.414	0.423	0.0895	0.3045	0.2287	0.2269	0.2276	0.228	0.1815	0.3913	0.6204	0.4393	0.6759	0.1634	0.2314	0.2195	0.2855	0.2019	0.2404	0.3847	0.1806	0.165	1.8591	3.466	1.6554	2.6298	2.1121	3.3193	2.3932	1.0662	2.2595	0.9601	1.4014	0.5421	0.5099	0.8021	0.5715	0.3338	0.5142	0.5414
ENSMUSG00000029414	chr5:123749725-123821593	protein_coding	KNOWN	Kntc1	kinetochore associated 1 [Source:MGI Symbol;Acc:MGI:2673709]	brown	III	0.1308	0.2307	0.2037	0.1953	0.0554	0.1532	0.1551	0.2269	0.0872	0.1656	0.1967	0.2357	0.2341	0.1868	0.2396	0.0885	0.1003	0.1462	0.1882	0.1325	0.1033	0.3765	0.2354	0.329	0.8716	1.5428	0.8766	2.6963	2.6942	2.5619	1.2281	1.3684	1.8942	0.9233	1.303	0.5675	0.3084	0.489	0.2759	0.3474	0.4027	0.4356
ENSMUSG00000006143	chr5:136054491-136064326	protein_coding	KNOWN	Upk3bl	uroplakin 3B-like [Source:MGI Symbol;Acc:MGI:1916915]	brown	III	0.081	0.0493	0.2443	0.5246	0.1144	0.2848	0.0835	0.0439	0.374	0.0821	0.0197	0.0548	0.0387	0.0857	0.045	0.0422	0.0249	0.0893	0.1129	0.0978	0.0854	0.3573	0.3049	0.1172	1.2153	1.7648	3.1042	3.8913	2.3326	2.4424	1.6826	0.6195	1.2017	0.6317	0.4866	0.5661	0.4023	0.324	0.2332	0.2153	0.3163	0.6522
ENSMUSG00000037428	chr5:137026391-137033351	protein_coding	KNOWN	Vgf	VGF nerve growth factor inducible [Source:MGI Symbol;Acc:MGI:1343180]	brown	III	0	0.0194	0	0.0476	0	0.0187	0	0.1383	0.1635	0.0081	0.0387	0.0144	0.0076	0	0	0.0125	0.0098	0	0.1332	0.0308	0.3275	2.2244	1.3279	0.2305	15.1408	19.144	12.2128	6.9996	6.0338	5.2204	2.0386	0.6398	1.5703	0.5752	0.7091	3.9212	0.7994	0.2325	0.1835	0.1001	0.1245	0.1354
ENSMUSG00000029727	chr5:137892931-137921619	protein_coding	KNOWN	Cyp3a13	cytochrome P450; family 3; subfamily a; polypeptide 13 [Source:MGI Symbol;Acc:MGI:88610]	brown	III	0.0919	0.2424	0.2002	0.1984	0.1731	0.1436	0.237	0.3988	0.2358	0.1863	0.1859	0.2071	0.2048	0.2107	0.2893	0.2074	0.2585	0.2412	0.0854	0.1479	0.0888	0.4133	0.1647	0.1506	1.4226	1.3802	1.5892	1.4034	0.9099	1.4613	1.3667	0.7688	1.1443	0.2662	0.4294	0.4736	0.388	0.4541	0.3233	0.4071	0.4785	0.6166
ENSMUSG00000029622	chr5:145114214-145130705	protein_coding	KNOWN	Arpc1b	actin related protein 2/3 complex; subunit 1B [Source:MGI Symbol;Acc:MGI:1343142]	brown	III	21.8994	12.3567	12.6499	30.8927	22.9622	14.7472	15.0376	31.398	29.9053	14.4231	19.7307	21.988	16.3412	16.9337	17.9539	15.5378	14.0724	14.3448	14.9028	14.6533	14.5	30.5367	17.5649	17.9647	81.3793	89.1506	85.9018	91.0804	74.6564	96.4435	75.6081	63.8793	74.4294	81.7646	68.1177	80.71	82.6829	56.6697	53.1456	45.0729	48.8394	62.1996
ENSMUSG00000041301	chr6:18170686-18322768	protein_coding	KNOWN	Cftr	cystic fibrosis transmembrane conductance regulator [Source:MGI Symbol;Acc:MGI:88388]	brown	III	1.2578	1.7023	1.8532	0.9992	0.5488	0.9436	1.3041	3.0193	1.9859	1.7576	0.7954	0.8374	1.255	1.6746	1.8638	1.549	1.6839	1.4683	1.4828	1.6436	0.4281	2.0051	1.8305	1.7735	9.5241	9.2002	8.1469	3.3302	3.6548	2.8481	1.3472	2.7315	4.4384	4.9892	4.9253	4.4008	2.4664	2.8353	0.9251	4.4782	3.4449	5.387
ENSMUSG00000068699	chr6:29433152-29461888	protein_coding	KNOWN	Flnc	filamin C; gamma [Source:MGI Symbol;Acc:MGI:95557]	brown	III	0.1236	0.1083	0.1143	0.1822	0.1048	0.1333	0.0714	0.4988	0.5377	0.0827	0.1272	0.0691	0.111	0.0837	0.1153	0.0567	0.0971	0.0747	0.3812	0.2434	0.5341	0.5157	0.529	0.3375	7.0642	8.2068	6.6149	3.538	1.964	3.6221	4.2385	0.8106	5.6684	2.2803	2.112	1.6375	3.0671	2.0404	1.7361	0.6331	1.1477	2.0257
ENSMUSG00000029762	chr6:34354118-34368463	protein_coding	KNOWN	Akr1b8	aldo-keto reductase family 1; member B8 [Source:MGI Symbol;Acc:MGI:107673]	brown	III	2.8101	2.6051	3.328	6.2967	3.7793	2.5081	3.1732	9.5781	10.5344	1.7117	1.8179	1.7336	1.8049	2.0351	1.8577	1.3326	1.3954	2.0012	1.7706	1.5821	1.7272	9.1632	4.3691	2.6311	71.69	59.77	52.0737	30.7047	27.6611	34.6583	20.7759	22.1238	24.2381	34.3957	27.8719	34.3622	26.8589	20.883	14.6632	9.7282	16.6287	19.8501
ENSMUSG00000063568	chr6:52768796-53068631	protein_coding	KNOWN	Jazf1	JAZF zinc finger 1 [Source:MGI Symbol;Acc:MGI:2141450]	brown	III	0.3693	0.4244	0.536	0.5925	0.5794	0.4326	0.3385	0.534	0.3998	0.1767	0.3185	0.3606	0.4702	0.4775	0.3418	0.2671	0.3083	0.3747	0.3334	0.3762	0.1837	0.2661	0.2316	0.2729	2.1588	2.516	2.5495	2.4681	1.7764	2.0859	1.4717	1.7647	3.4446	2.6231	2.4093	2.3715	1.9253	1.7083	1.0232	1.3379	1.4594	1.954
ENSMUSG00000037788	chr6:57727806-57825154	protein_coding	KNOWN	Vopp1	vesicular; overexpressed in cancer; prosurvival protein 1 [Source:MGI Symbol;Acc:MGI:2141658]	brown	III	2.6353	1.9741	3.5077	4.4949	3.3604	2.7185	1.8858	3.6578	4.216	2.1122	1.7271	1.7591	1.6902	2.1119	1.8948	1.8253	1.8186	2.0186	1.8079	2.0262	1.3055	3.0862	1.9132	2.1496	8.6986	8.0462	9.7939	7.9689	7.0519	7.8252	7.6753	4.647	7.2599	6.8292	6.0756	6.5698	6.6254	5.8191	3.4377	4.1277	5.0456	7.2681
ENSMUSG00000029910	chr6:66535389-66541033	protein_coding	KNOWN	Mad2l1	MAD2 mitotic arrest deficient-like 1 [Source:MGI Symbol;Acc:MGI:1860374]	brown	III	4.0901	3.5091	3.4776	4.256	2.4436	3.5935	3.0276	4.4073	3.8457	2.5634	2.7986	3.5679	2.9042	2.4965	2.9846	1.9044	2.1229	2.1627	2.3128	2.2142	1.6437	2.1626	1.705	2.3047	6.179	7.3729	5.2668	25.1931	34.36	20.1566	18.8189	17.0132	16.8714	7.5684	9.9131	6.2164	4.348	4.8224	3.357	5.1292	4.6511	4.8183
ENSMUSG00000033788	chr6:84008589-84211060	protein_coding	KNOWN	Dysf	dysferlin [Source:MGI Symbol;Acc:MGI:1349385]	brown	III	3.5912	3.2205	3.1809	4.5102	4.5547	3.6381	3.1815	3.2095	4.3247	2.5368	2.733	2.0677	3.2958	3.6024	3.6301	2.5486	3.598	3.0507	4.4214	4.6374	5.8684	5.0817	3.4205	3.5344	17.3827	19.292	13.1448	9.1656	6.9579	10.3481	7.1303	5.2751	6.442	7.8537	8.3154	6.9689	8.4101	7.1389	7.4914	4.356	4.9988	6.2535
ENSMUSG00000033508	chr6:86628173-86629702	protein_coding	KNOWN	Asprv1	aspartic peptidase; retroviral-like 1 [Source:MGI Symbol;Acc:MGI:1915105]	brown	III	0.6788	0.0718	0.0593	0.2939	0.3334	0.1729	0.0913	0.3201	0.3027	0.2392	0.3007	0.1862	0.0986	0.0468	0.1639	0.146	0.181	0.3438	0.2466	0.057	0.2799	0.4746	0.2538	0.512	0.4777	0.9984	0.7445	1.0081	0.4415	1.6463	1.6852	0.2961	0.297	0.7231	0.3151	1.4745	0.718	0.3332	0.3255	0.1853	0.512	0.673
ENSMUSG00000044927	chr6:87980420-87981637	protein_coding	KNOWN	H1fx	H1 histone family; member X [Source:MGI Symbol;Acc:MGI:2685307]	brown	III	0.5563	0.5866	1.0807	0.9233	0.7332	0.8689	0.9941	0.2815	0.7227	0.8454	0.6118	1.1029	0.8853	0.8239	0.8649	0.5117	0.5573	0.8757	0.8092	0.7874	1.5044	1.8661	1.3155	2.1447	0.7592	1.035	0.9529	3.8187	5.077	2.7693	3.7102	3.81	3.3979	4.9892	7.3903	6.5162	5.0269	3.2972	3.6991	1.6123	2.638	2.1557
ENSMUSG00000030254	chr6:112619849-112696686	protein_coding	KNOWN	Rad18	RAD18 E3 ubiquitin protein ligase [Source:MGI Symbol;Acc:MGI:1890476]	brown	III	1.1264	0.2959	0.656	0.5991	0.4519	0.2849	0.3563	0.6941	0.5514	1.5693	1.1179	1.2401	0.6539	0.5011	0.7392	0.3533	0.5771	0.7053	0.5289	0.4756	0.2225	1.7132	1.1558	0.9697	2.4377	3.0096	2.673	3.3459	2.1179	3.9674	5.0439	1.5047	2.9151	1.3856	1.748	0.9593	0.68	1.12	0.798	0.9831	1.1049	1.471
ENSMUSG00000034023	chr6:113531681-113597017	protein_coding	KNOWN	Fancd2	Fanconi anemia; complementation group D2 [Source:MGI Symbol;Acc:MGI:2448480]	brown	III	0.0907	0.1505	0.0912	0.1561	0.1165	0.0483	0.0595	0.1342	0.1184	0.0836	0.108	0.1449	0.1654	0.144	0.1237	0.0816	0.0961	0.1766	0.1455	0.1194	0.0478	0.0941	0.0842	0.1192	0.4712	0.7777	0.366	1.4943	1.4618	1.5174	0.9146	0.9576	0.9478	0.5842	0.8217	0.3771	0.2744	0.4539	0.2571	0.2669	0.3148	0.4388
ENSMUSG00000023505	chr6:124829546-124833701	protein_coding	KNOWN	Cdca3	cell division cycle associated 3 [Source:MGI Symbol;Acc:MGI:1315198]	brown	III	1.1217	2.3675	2.2542	3.7843	1.7456	2.7084	1.4397	3.0287	2.3715	1.4844	1.3328	2.3209	1.0383	0.884	0.9788	0.8522	0.8706	1.1531	1.3816	0.7622	1.9536	1.4844	1.9685	1.8798	1.0136	1.5488	1.3047	24.5798	37.8757	16.1467	16.8629	13.5963	11.8934	5.3639	8.7264	5.476	2.8869	2.5844	2.7005	2.5653	2.4723	2.3849
ENSMUSG00000038252	chr6:125168006-125191701	protein_coding	KNOWN	Ncapd2	non-SMC condensin I complex; subunit D2 [Source:MGI Symbol;Acc:MGI:1915548]	brown	III	1.9129	2.2081	1.8827	2.1688	2.161	1.6548	1.416	1.532	1.8212	1.4213	1.4945	2.1748	2.3606	2.496	2.4459	1.7725	1.9045	1.9767	2.0268	1.8178	2.5013	1.6946	1.5132	1.7303	4.6472	6.3843	4.2345	12.5246	11.4286	10.7367	7.3097	7.2609	8.4375	6.8129	7.9985	5.1752	5.0363	5.5053	5.203	2.7484	3.6124	4.1276
ENSMUSG00000030346	chr6:126923049-126939587	protein_coding	KNOWN	Rad51ap1	RAD51 associated protein 1 [Source:MGI Symbol;Acc:MGI:1098224]	brown	III	0.2025	0.2464	0.1221	0.5848	0.1144	0.1898	0.1879	0.1757	0.1662	0.1539	0.2063	0.1916	0.3287	0.2249	0.3711	0.0896	0.1056	0.1211	0.2068	0.0977	0.1173	0.3361	0.0979	0.2576	1.9282	2.9285	1.2582	3.7893	4.2225	3.2065	2.045	2.2835	2.4774	1.4343	1.7745	1.0545	0.563	0.7144	0.505	0.4695	0.5182	0.6519
ENSMUSG00000001517	chr6:128362966-128375893	protein_coding	KNOWN	Foxm1	forkhead box M1 [Source:MGI Symbol;Acc:MGI:1347487]	brown	III	0.2568	0.5873	0.3302	0.6853	0.2465	0.3128	0.2965	0.4678	0.4424	0.4058	0.3289	0.5738	0.3285	0.3531	0.3593	0.2861	0.2866	0.3039	0.6246	0.4064	0.9306	0.6873	0.6679	0.5048	1.2126	1.9196	1.2426	7.728	8.6407	6.8191	7.1341	3.5677	6.7556	3.0012	4.1206	2.148	1.5349	1.6329	1.5563	0.9823	1.0869	1.2215
ENSMUSG00000098318	chr6:134929091-134951718	lincRNA	KNOWN	1190002F15Rik	RIKEN cDNA 1190002F15 gene [Source:MGI Symbol;Acc:MGI:1915081]	brown	III	1.9137	1.6198	1.5885	3.3972	1.6449	1.462	1.8015	3.0679	1.8775	0.7165	1.3322	1.3497	1.3506	0.7482	0.5082	0.5632	0.5614	0.8383	1.1589	1.1644	0.6575	1.1654	1.2521	1.1067	0.515	0.9852	0.7774	9.556	20.4425	6.7371	4.7117	11.8874	6.3014	3.1876	4.7373	3.7341	1.8177	1.4873	1.1571	1.3665	1.4074	1.3393
ENSMUSG00000004371	chr7:4773054-4782857	protein_coding	KNOWN	Il11	interleukin 11 [Source:MGI Symbol;Acc:MGI:107613]	brown	III	0.0715	0.0435	0.0359	0.2847	0.2018	0.0837	0	0.5038	0.11	0.0724	0.052	0.0644	0.1024	0.0945	0.0992	0.0837	0.1096	0.1238	0.1493	0.1552	0.3765	2.2245	1.0755	0.4753	6.3458	8.87	3.2385	1.1322	0.9881	1.3181	0.7251	1.1782	0.5678	0.5412	1.0332	1.6945	0.7452	0.2858	0.257	0.3625	0.31	0.5113
ENSMUSG00000056394	chr7:13277282-13311433	protein_coding	KNOWN	Lig1	ligase I; DNA; ATP-dependent [Source:MGI Symbol;Acc:MGI:101789]	brown	III	2.1434	1.6753	2.3677	3.5057	2.1648	1.8457	1.5659	2.2629	2.5916	1.2584	1.1501	1.663	2.8803	2.4478	2.9479	1.6778	1.5673	1.7295	1.9507	1.8563	2.2583	2.614	1.5334	1.6992	9.2923	13.7516	8.09	13.2388	12.3736	13.6838	8.6612	7.5151	8.916	8.6376	8.5301	6.6349	5.7016	5.3818	4.7036	2.8729	3.7125	4.5127
ENSMUSG00000004328	chr7:17031506-17062427	protein_coding	KNOWN	Hif3a	hypoxia inducible factor 3; alpha subunit [Source:MGI Symbol;Acc:MGI:1859778]	brown	III	0.579	0.2749	0.3476	0.1617	0.0897	0.1902	0.4149	0.4135	0.4273	0.8763	0.8256	0.9481	0.327	0.1681	0.3215	0.3842	0.6453	0.5291	0.1672	0.6099	0.2567	0.3663	0.3377	0.1919	0.1983	0.4479	0.8378	1.2443	0.6497	1.4738	1.5593	1.3057	3.8928	1.2141	0.7129	0.568	0.4487	0.2391	0.4097	0.2899	0.689	1.9195
ENSMUSG00000002992	chr7:19671578-19681423	protein_coding	KNOWN	Apoc2	apolipoprotein C-II [Source:MGI Symbol;Acc:MGI:88054]	brown	III	0.3145	0.2296	0.1264	0.3758	0.1776	0	0.0648	0.4093	0.4516	0.0637	0.0915	0.1984	0.1201	0.0665	0.1048	0.0491	0.0965	0.198	0.0584	0.0304	0.1325	0.5547	0.0676	0	1.1678	1.3298	10.9008	13.1084	10.8628	12.3359	6.7672	8.7756	6.2291	4.1187	3.1054	3.0091	4.0909	1.7752	1.4478	0.5772	1.3913	3.3185
ENSMUSG00000002068	chr7:38097983-38107534	protein_coding	KNOWN	Ccne1	cyclin E1 [Source:MGI Symbol;Acc:MGI:88316]	brown	III	0.2495	0.4416	0.3875	0.6551	0.5766	0.558	0.1871	0.861	0.4653	0.4597	0.4182	0.4395	0.4874	0.336	0.5039	0.2185	0.2087	0.4285	0.2212	0.1423	0.5139	0.5413	0.3536	0.4329	3.024	4.5276	2.5115	3.7507	4.9975	3.9695	2.3229	2.7532	2.5109	1.8897	2.9867	2.0457	1.6669	1.2058	1.1205	0.6794	0.6297	0.852
ENSMUSG00000063133	chr7:43966750-43971318	protein_coding	KNOWN	Klk1b1	kallikrein 1-related peptidase b1 [Source:MGI Symbol;Acc:MGI:892019]	brown	III	0.0523	0.2546	0.0526	0.2605	0	0.2451	0.2158	0.0567	0.322	0.053	0.1269	0.1179	0.0749	0.0277	0.0872	0.1362	0.0802	0.1812	0.1457	0.0252	0.1929	0.2171	0.2812	0.0303	0.2491	0.1991	0.4155	2.564	0.498	1.9769	0.5678	0.15	0.8312	0.0233	0.0465	0.0664	0.1039	0.123	0.0251	0.1264	0.0681	0.0234
ENSMUSG00000059042	chr7:43976060-43980376	protein_coding	KNOWN	Klk1b9	kallikrein 1-related peptidase b9 [Source:MGI Symbol;Acc:MGI:95293]	brown	III	1.3033	1.0149	0.943	2.0768	2.2822	1.2825	1.8275	1.4135	2.5133	0.898	1.4924	1.6679	1.6179	1.0204	0.8685	1.3437	0.9114	0.9848	0.6777	0.7296	1.5106	1.217	1.9894	0.6633	3.7232	3.2849	2.9226	14.7627	6.05	11.7965	3.9118	1.4947	9.8296	1.5793	1.2059	1.2802	1.6049	0.9074	1.35	1.234	1.2211	1.3287
ENSMUSG00000044485	chr7:43995876-43999875	protein_coding	KNOWN	Klk1b11	kallikrein 1-related peptidase b11 [Source:MGI Symbol;Acc:MGI:892023]	brown	III	0.4205	0.3837	0.4225	1.0992	0.8906	0.6773	0.7587	0.456	0.593	0.3195	0.4845	0.3316	0.3764	0.0834	0.4378	0.301	0.2257	0.2317	0.2928	0.2029	0.4984	0.6544	0.3107	0.1216	0.9509	0.889	0.6384	4.4493	1.5963	3.9249	1.7858	0.3014	2.6166	0.4917	0.5611	0.6899	0.2349	0.3461	0.2773	0.4316	0.1596	0.329
ENSMUSG00000063177	chr7:44052289-44056705	protein_coding	KNOWN	Klk1b27	kallikrein 1-related peptidase b27 [Source:MGI Symbol;Acc:MGI:891980]	brown	III	0.8741	0.3754	0.2583	0.8705	0.7987	0.8433	0.6362	0.8922	1.1076	0.4689	1.2724	0.811	0.4665	0.5712	0.257	0.8166	0.5678	0.34	0.4536	0.5459	1.0294	0.6669	1.0225	0.6839	0.9793	1.109	1.129	5.2948	2.5874	4.927	1.917	1.0074	3.2136	0.4581	0.7777	0.4572	0.6383	0.4838	0.4439	0.3726	0.4238	0.8047
ENSMUSG00000063713	chr7:44188235-44192452	protein_coding	KNOWN	Klk1b24	kallikrein 1-related peptidase b24 [Source:MGI Symbol;Acc:MGI:892021]	brown	III	0.6738	0.3784	0.5209	0.7743	0.9516	0.7286	0.8016	0.9556	0.4253	0.9191	0.9808	0.9576	0.6929	0.6581	0.5469	0.6478	0.5246	0.4569	0.6257	0.9755	0.7646	0.726	0.8636	0.7194	0.9871	0.9425	1.2107	3.0279	1.8093	3.8474	2.2504	0.8917	3.3767	0.4387	0.7378	0.5706	0.5405	0.4633	0.5966	0.6009	0.8094	0.7417
ENSMUSG00000066515	chr7:44198190-44202351	protein_coding	KNOWN	Klk1b3	kallikrein 1-related peptidase b3 [Source:MGI Symbol;Acc:MGI:97322]	brown	III	1.3278	0.9321	0.5645	2.0344	1.4424	1.1367	1.3164	1.3847	1.8335	0.3363	1.2142	0.7824	0.9997	0.4052	0.709	0.6382	0.4073	0.6753	0.6165	0.8133	1.1031	0.9273	1.4273	1.1519	2.0425	1.7277	2.0041	6.5482	1.9215	5.6976	3.4946	1.0005	3.8679	0.7963	1.204	0.8649	1.2679	1.1291	1.0776	1.1595	0.5538	0.7536
ENSMUSG00000066513	chr7:44207434-44211754	protein_coding	KNOWN	Klk1b4	kallikrein 1-related pepidase b4 [Source:MGI Symbol;Acc:MGI:97320]	brown	III	0.1081	0.0658	0	0.1077	0.1527	0.1267	0.223	0.1759	0.1664	0.1917	0.2361	0.2924	0.1807	0.2002	0.1201	0.0985	0.1327	0.2213	0.2008	0.1827	0.2564	0.1122	0.3487	0.1876	0.3604	0.2973	0.2273	1.6864	0.5147	1.4351	1.1483	0.2067	1.4032	0.2891	0.2405	0.0458	0.1342	0.3307	0.3371	0.2351	0.1642	0.1692
ENSMUSG00000055978	chr7:45648594-45666308	protein_coding	KNOWN	Fut2	fucosyltransferase 2 [Source:MGI Symbol;Acc:MGI:109374]	brown	III	0.0315	0	0.0791	0.0157	0.089	0.0738	0.0162	0.1025	0.2747	0.0319	0.0153	0.0071	0.0075	0.0417	0.0087	0.0041	0.0193	0.0546	0.0951	0.114	0.1494	0.5148	0.237	0.419	1.5223	1.4854	2.3326	3.0879	1.528	3.2594	0.8325	0.4441	1.0428	0.7578	0.4064	0.5402	0.4145	0.2816	0.1662	0.2283	0.2186	0.4437
ENSMUSG00000040026	chr7:46711997-46715676	protein_coding	KNOWN	Saa3	serum amyloid A 3 [Source:MGI Symbol;Acc:MGI:98223]	brown	III	0.5134	0	0	0.767	0.2417	0.1002	0	0.0928	0.0878	0	0.1246	0.3085	0.0817	0.0905	0.095	0.0446	0	0.0269	0.0397	0.0413	0.0451	1.1985	0	0.099	2.2	1.5198	23.5055	5.0411	2.1335	9.0461	13.7701	2.4124	0.9064	4.3075	0.7993	3.5143	1.1896	0.3623	0.4514	0.2067	0.8165	0.88
ENSMUSG00000074115	chr7:46740500-46742980	protein_coding	KNOWN	Saa1	serum amyloid A 1 [Source:MGI Symbol;Acc:MGI:98221]	brown	III	1.5007	0.3652	0.1508	1.8681	1.3775	0.1758	0	0.2441	0.2309	0.152	0.1456	0.3719	0.1075	0.0397	0.0833	0.0195	0	0	0.209	0.1086	0.3953	0	0	0	2.8937	12.5969	21.3124	11.1438	10.0002	14.3793	1.5934	5.5215	0.3179	1.1031	0.3338	2.5098	0.5216	0.353	0.7556	0.5074	0.8787	0.4026
ENSMUSG00000046179	chr7:48866428-48881596	protein_coding	KNOWN	E2f8	E2F transcription factor 8 [Source:MGI Symbol;Acc:MGI:1922038]	brown	III	0.0981	0.0895	0.0739	0.232	0.1385	0.1867	0.0632	0.2393	0.1006	0.0745	0.0357	0.1878	0.0995	0.0389	0.0613	0.0607	0.0602	0.1158	0.1366	0.0355	0.1227	0.3689	0.112	0.1064	0.7122	1.1821	0.59	2.5372	2.44	2.7192	2.3202	1.2772	2.565	1.0815	1.5544	0.9033	0.6879	0.6114	0.5586	0.3021	0.3138	0.477
ENSMUSG00000039187	chr7:79391928-79450265	protein_coding	KNOWN	Fanci	Fanconi anemia; complementation group I [Source:MGI Symbol;Acc:MGI:2384790]	brown	III	0.0591	0.0359	0.089	0.0784	0.0139	0.0346	0.0609	0.1174	0.0606	0.0549	0.0573	0.1952	0.1222	0.1666	0.2515	0.0871	0.0876	0.0868	0.128	0.1045	0.0622	0.1379	0.1005	0.1423	0.4734	0.6785	0.3541	1.2719	1.1335	1.2975	0.8315	0.6915	1.0375	0.4955	0.6437	0.3334	0.2346	0.3427	0.2455	0.2615	0.316	0.3609
ENSMUSG00000038943	chr7:80294449-80316259	protein_coding	KNOWN	Prc1	protein regulator of cytokinesis 1 [Source:MGI Symbol;Acc:MGI:1858961]	brown	III	0.4953	0.7382	1.0576	1.0111	0.3672	0.5802	0.4213	1.4771	1.1176	0.6335	0.7089	0.8258	0.4434	0.4192	0.3782	0.2934	0.3152	0.4171	0.5174	0.251	0.4175	0.8222	0.7853	0.7805	1.4502	1.9897	1.3709	18.5487	21.9299	13.9085	8.6363	9.7979	13.2928	4.9809	7.4906	3.9267	1.7153	1.8406	0.956	1.4714	1.783	2.0984
ENSMUSG00000030641	chr7:92857528-92874213	protein_coding	KNOWN	Ddias	DNA damage-induced apoptosis suppressor [Source:MGI Symbol;Acc:MGI:1921291]	brown	III	0.4856	0.6237	0.5151	0.4971	0.3048	0.4267	0.5007	0.8778	0.3321	0.3144	0.3272	0.2675	0.5732	0.2569	0.2846	0.137	0.2317	0.378	0.2317	0.1823	0.0995	0.4619	0.4495	0.4291	1.7919	1.7284	1.4368	2.1904	2.8863	1.9236	1.235	1.9209	1.829	1.1117	1.0201	0.5483	0.1808	0.3554	0.1876	0.2867	0.4681	0.573
ENSMUSG00000066245	chr7:107863038-107863500	processed_pseudogene	KNOWN	Gm10156	predicted gene 10156 [Source:MGI Symbol;Acc:MGI:3642344]	brown	III	0.3913	0	0.1966	0.0974	0	0	0.1009	0.2122	0.2007	0.5947	0.3797	0.3526	0.0934	0.0517	0.3259	0.1783	0.15	0.2156	0.2271	0.0472	0	0.3552	0.2629	0.0566	1.2575	1.2824	1.7365	1.4044	0.6652	1.0561	0.6463	0.3739	0.4145	0.4793	0.6092	0.4142	0.4371	0.2761	0.3284	0.4253	0.4243	0.5686
ENSMUSG00000030787	chr7:110850606-110862953	protein_coding	KNOWN	Lyve1	lymphatic vessel endothelial hyaluronan receptor 1 [Source:MGI Symbol;Acc:MGI:2136348]	brown	III	0.6588	0.0844	0.122	0.2245	0.4407	0.1016	0.1251	0.3385	0.3023	0.2371	0.3533	0.3594	0.2483	0.1926	0.154	0.1174	0.0638	0.0437	0.1529	0.2594	0.2101	0.6296	0.2982	0.2607	0.7182	0.4766	2.8916	1.5106	0.5187	1.6691	4.14	0.6876	3.5628	0.3321	0.6632	0.1909	0.198	0.1794	0.1829	0.134	0.2406	0.5427
ENSMUSG00000038244	chr7:112225855-112355194	protein_coding	KNOWN	Mical2	microtubule associated monooxygenase; calponin and LIM domain containing 2 [Source:MGI Symbol;Acc:MGI:2444947]	brown	III	0.8546	0.8087	0.8723	1.1685	0.8524	0.6912	0.6433	3.0819	2.3375	1.261	0.9839	0.8007	0.9099	0.9149	1.2881	0.6198	1.1545	0.7602	1.5996	1.5285	1.7222	1.534	1.3196	1.1688	5.3119	6.5994	5.9377	4.2037	2.5119	4.3111	3.8664	2.113	4.8026	3.5531	4.3775	3.5321	4.5091	3.4649	2.8785	2.1262	2.5329	3.6938
ENSMUSG00000055116	chr7:113207464-113314122	protein_coding	KNOWN	Arntl	aryl hydrocarbon receptor nuclear translocator-like [Source:MGI Symbol;Acc:MGI:1096381]	brown	III	2.5018	1.0654	1.2413	3.8619	3.2459	1.3738	0.5965	4.2734	1.8444	0.9902	1.1001	0.9442	0.8063	1.4558	0.8943	1.6772	0.5611	0.8812	3.0055	4.3388	2.8584	4.3884	1.9161	1.5644	2.6652	1.7655	3.9884	8.9872	6.2164	8.2228	7.0322	6.2314	9.8467	4.9038	2.3788	1.9795	2.7794	1.7874	0.8173	1.0801	1.2886	1.5662
ENSMUSG00000030666	chr7:114718642-114723365	protein_coding	KNOWN	Calcb	calcitonin-related polypeptide; beta [Source:MGI Symbol;Acc:MGI:2151254]	brown	III	0.0471	0	0	0.1408	0	0.0552	0.0486	0.2555	0.0967	0	0	0	0.0225	0.0748	0	0.0123	0.0289	0	0	0	0.0248	0.0489	0	0	1.3012	1.5941	1.0567	1.6563	0.3631	1.3779	0.7338	0.5854	1.2478	0.6927	0.2725	0.5387	0.3977	0.1773	0.113	0.3187	0.4292	0.0632
ENSMUSG00000030867	chr7:122159436-122169875	protein_coding	KNOWN	Plk1	polo-like kinase 1 [Source:MGI Symbol;Acc:MGI:97621]	brown	III	0.473	0.9758	0.7645	1.5564	0.4065	0.9395	0.2756	0.9366	1.0335	0.5	0.6585	0.6301	0.3436	0.2502	0.3882	0.3159	0.2775	0.3302	0.6588	0.2779	1.0183	0.8214	0.5084	0.7849	1.1651	1.3565	1.2008	20.9606	29.4473	13.8017	9.9758	10.9265	13.7552	4.8642	7.8481	4.597	2.7669	2.2926	1.8441	1.1522	1.7392	2.0596
ENSMUSG00000030681	chr7:126986859-127014621	protein_coding	KNOWN	Mvp	major vault protein [Source:MGI Symbol;Acc:MGI:1925638]	brown	III	20.0389	15.8075	15.1101	22.8686	23.1074	18.3266	16.6901	21.0738	27.4713	17.1136	17.2666	24.6984	18.1357	18.5634	16.9133	15.3393	16.2326	16.2306	19.5125	20.4125	23.6646	28.0361	15.9404	16.7177	89.0693	85.733	75.0037	46.9673	47.3104	44.9792	39.8097	55.9861	47.2767	73.5364	54.3779	80.8792	73.0119	45.7344	49.0833	30.4905	40.8246	46.159
ENSMUSG00000030677	chr7:127027731-127042420	protein_coding	KNOWN	Kif22	kinesin family member 22 [Source:MGI Symbol;Acc:MGI:109233]	brown	III	0.5722	0.8301	0.8625	1.863	0.9945	0.7735	0.4992	1.4798	1.2642	0.4014	0.5553	0.9124	1.1559	0.815	0.8677	0.4183	0.4388	0.4088	0.7051	0.5417	1.0087	0.9705	0.7097	0.9164	1.9071	2.6897	1.8815	12.4317	17.4993	10.0689	8.0285	7.4247	8.7306	4.6668	6.7942	4.0069	2.3057	2.3398	1.6043	1.2332	1.4319	1.7025
ENSMUSG00000031004	chr7:135689787-135716379	protein_coding	KNOWN	Mki67	antigen identified by monoclonal antibody Ki 67 [Source:MGI Symbol;Acc:MGI:106035]	brown	III	0.3855	0.7744	0.8242	1.1918	0.4557	0.4673	0.4575	1.0208	0.7862	0.5223	0.3958	0.6362	0.3381	0.2371	0.2638	0.2287	0.2406	0.2343	0.2518	0.1644	0.0874	0.8301	0.6769	0.648	1.1673	1.9523	0.9821	8.4874	11.035	7.1902	5.8337	6.0869	7.6986	3.4324	5.5028	2.7119	0.138	0.8497	0.1268	1.3467	2.0802	2.389
ENSMUSG00000025473	chr7:139978931-139992562	protein_coding	KNOWN	Adam8	a disintegrin and metallopeptidase domain 8 [Source:MGI Symbol;Acc:MGI:107825]	brown	III	0.136	0.1655	0.1243	0.4187	0.1746	0.2752	0.2295	0.4828	0.6468	0.1942	0.222	0.2563	0.3129	0.2486	0.1717	0.2479	0.292	0.253	0.287	0.1969	0.5732	1.4946	0.5782	0.4505	5.0041	7.7858	4.2342	8.4047	5.0167	9.8511	12.3065	1.5717	10.714	5.927	4.2737	5.9264	6.8026	3.1934	3.546	2.3533	2.8264	3.2234
ENSMUSG00000037613	chr7:143665808-143685872	protein_coding	KNOWN	Tnfrsf23	tumor necrosis factor receptor superfamily; member 23 [Source:MGI Symbol;Acc:MGI:1930269]	brown	III	0.5255	0.3443	0.4739	0.6709	0.5898	0.7734	0.389	0.4968	0.6495	0.314	0.5753	0.3218	0.2959	0.4205	0.3666	0.3753	0.5661	0.5218	0.5004	0.3641	0.4756	0.7688	0.4924	0.4753	6.8189	5.5722	5.6145	4.0954	2.6691	3.6184	2.645	1.7254	4.0032	2.5449	2.3853	2.4701	1.7594	1.1852	1.079	0.6573	0.9233	0.9459
ENSMUSG00000022322	chr8:4735979-4779534	protein_coding	KNOWN	Shcbp1	Shc SH2-domain binding protein 1 [Source:MGI Symbol;Acc:MGI:1338802]	brown	III	0.3618	0.6991	0.6629	0.8478	0.2705	0.2244	0.2852	0.7847	0.5021	0.4959	0.4956	0.7384	0.3963	0.349	0.6145	0.1939	0.2741	0.3886	0.4446	0.1746	0.1457	0.7728	0.469	0.4184	1.4793	1.8809	1.1036	9.1237	10.5927	6.7302	4.0775	5.2066	4.8016	2.2563	2.9819	1.8922	0.4755	0.7909	0.347	0.586	1.0615	1.0372
ENSMUSG00000031502	chr8:11198422-11312826	protein_coding	KNOWN	Col4a1	collagen; type IV; alpha 1 [Source:MGI Symbol;Acc:MGI:88454]	brown	III	68.918	46.35	37.4154	70.0162	45.2452	27.6168	25.1638	65.5538	60.4005	53.8286	40.8625	33.5938	46.664	53.2206	59.4277	18.6798	24.2565	21.5837	77.9931	73.496	96.4587	134.941	82.9882	75.3011	207.772	241.463	237.185	258.872	153.298	275.721	257.896	124.477	270.691	209.256	249.314	173.771	203.308	222.083	188.523	77.9726	117.311	139.211
ENSMUSG00000037725	chr8:22168151-22185819	protein_coding	KNOWN	Ckap2	cytoskeleton associated protein 2 [Source:MGI Symbol;Acc:MGI:1931797]	brown	III	0.4002	0.5504	0.8042	1.0049	0.2457	0.2853	0.3049	1.6793	0.7317	0.3085	0.4052	0.6037	0.2243	0.2945	0.2898	0.1268	0.1601	0.2794	0.42	0.1175	0.2475	0.3881	0.6078	0.6439	1.3336	1.7069	1.2598	11.4982	16.578	8.2335	7.1922	5.6032	6.4132	2.4259	4.388	2.3204	1.1057	1.2931	0.6925	0.8488	0.8225	1.1825
ENSMUSG00000031490	chr8:27260326-27275656	protein_coding	KNOWN	Eif4ebp1	eukaryotic translation initiation factor 4E binding protein 1 [Source:MGI Symbol;Acc:MGI:103267]	brown	III	21.1645	13.6893	14.595	29.7102	25.5896	19.9316	14.2147	23.7531	29.5599	16.071	18.7253	21.8164	22.2354	18.3914	18.7684	8.9675	7.9762	10.5977	13.1231	14.152	17.3442	41.6209	22.6013	19.2794	93.653	103.246	91.829	76.4472	63.2087	76.5403	81.7952	52.9676	89.552	56.5286	43.7902	61.3601	38.3023	24.6623	28.5469	25.3025	24.4997	29.7309
ENSMUSG00000031629	chr8:46552054-46580007	protein_coding	KNOWN	Cenpu	centromere protein U [Source:MGI Symbol;Acc:MGI:1919126]	brown	III	0.2559	0.0549	0.2117	0.1949	0.1488	0.2116	0.1086	0.1469	0.2007	0.1144	0.1242	0.1763	0.2515	0.1513	0.2424	0.098	0.1662	0.2038	0.1258	0.1017	0.0714	0.2343	0.1133	0.1306	0.6736	0.9866	0.5344	1.4158	1.2282	1.3745	1.0584	0.7192	0.9088	0.3956	0.4553	0.2804	0.2018	0.2407	0.1371	0.16	0.2416	0.3298
ENSMUSG00000031562	chr8:48099091-48153233	protein_coding	KNOWN	Dctd	dCMP deaminase [Source:MGI Symbol;Acc:MGI:2444529]	brown	III	0.3627	0.3089	0.5831	0.5417	0.2304	0.3823	0.5422	0.4523	0.7068	0.1745	0.176	0.2124	0.6406	0.7098	0.5337	0.5004	0.3114	0.3083	0.3199	0.385	0.6305	0.254	0.4483	0.2831	3.6777	3.2895	3.0326	1.544	1.9316	1.5335	0.8985	1.0744	1.4309	1.7205	1.5486	1.0057	1.3325	0.7933	0.8522	0.6657	0.4562	0.6811
ENSMUSG00000039396	chr8:53586866-53639065	protein_coding	KNOWN	Neil3	nei like 3 (E. coli) [Source:MGI Symbol;Acc:MGI:2384588]	brown	III	0.0585	0.1959	0.1324	0.481	0.062	0.1029	0.0755	0.2222	0.0901	0.0297	0.0781	0.1319	0.0629	0.0387	0.0813	0.0343	0.0853	0.0737	0.0612	0.0283	0.108	0.0987	0.1888	0.0846	0.2091	0.4766	0.2256	1.826	1.7782	1.9555	1.0568	1.0911	0.9225	0.965	1.3152	0.6445	0.2544	0.3236	0.1193	0.2121	0.1905	0.4254
ENSMUSG00000031519	chr8:54550330-54587836	protein_coding	KNOWN	Asb5	ankyrin repeat and SOCs box-containing 5 [Source:MGI Symbol;Acc:MGI:1923544]	brown	III	0.5737	0.0698	0.1441	0.4	0.162	0.2352	0.207	0.3733	0.4119	0.3488	0.2227	0.3102	0.2465	0.1518	0.1593	0.2465	0.22	0.3793	0.2664	0.3322	0.1965	0.2976	0.3084	0.1161	0.7922	0.6793	0.7371	1.3917	0.5072	1.1356	1.1642	0.4112	0.8508	0.524	0.6891	0.5344	0.997	0.4858	0.3164	0.4296	0.3111	0.6285
ENSMUSG00000037852	chr8:64592557-64693040	protein_coding	KNOWN	Cpe	carboxypeptidase E [Source:MGI Symbol;Acc:MGI:101932]	brown	III	53.8413	50.5389	44.0493	50.7666	52.2502	47.9967	32.2869	85.0801	62.6607	57.9373	48.2345	43.6037	57.4227	34.9447	41.6477	36.1653	26.2377	27.2824	24.0202	27.501	20.3388	48.4989	36.2737	38.2529	144.816	167.994	183.196	214.48	172.925	168.919	197.634	204.067	196.357	159.426	149.992	193.616	120.595	107.364	89.4795	101.264	117.255	127.914
ENSMUSG00000046295	chr8:71406009-71409904	protein_coding	KNOWN	Ankle1	ankyrin repeat and LEM domain containing 1 [Source:MGI Symbol;Acc:MGI:1918775]	brown	III	0.0751	0.0685	0.0943	0.243	0.0795	0.1539	0.1935	0.2849	0.3657	0.0856	0.1002	0.1015	0.2867	0.2085	0.2188	0.0635	0.0863	0.1123	0.0784	0.0543	0.1483	0.0779	0.0908	0.2171	0.4289	0.8967	0.5523	1.2356	2.1608	1.0384	0.5048	1.6679	0.6659	1.162	1.6027	0.9535	0.4007	0.3973	0.162	0.3082	0.2523	0.3273
ENSMUSG00000005410	chr8:75109527-75128439	protein_coding	KNOWN	Mcm5	minichromosome maintenance deficient 5; cell division cycle 46 (S. cerevisiae) [Source:MGI Symbol;Acc:MGI:103197]	brown	III	1.6952	1.9176	2.0228	3.3501	1.7954	1.4739	1.2836	2.0252	2.1464	1.8316	1.7607	2.5662	3.6233	3.4889	4.3097	1.3482	1.2958	1.5095	2.0968	1.911	3.0769	3.2154	1.5233	1.9071	17.996	24.8664	12.3432	14.6733	14.8351	14.9541	9.1124	9.9547	10.8091	8.3778	9.5437	5.6691	6.1024	4.9093	5.1254	3.2627	3.6247	3.9677
ENSMUSG00000005470	chr8:83955506-83970197	protein_coding	KNOWN	Asf1b	anti-silencing function 1B histone chaperone [Source:MGI Symbol;Acc:MGI:1914179]	brown	III	0.3792	0.6151	0.381	1.2335	0.464	0.5922	0.5212	0.6031	0.363	0.2689	0.3802	0.8201	0.6517	0.3878	0.4351	0.3291	0.3024	0.3343	0.399	0.2074	0.5593	0.4458	0.2581	0.3508	2.3589	3.2282	2.2201	5.0806	6.4398	5.5151	3.185	4.2638	3.2666	2.8489	3.868	1.9907	2.1211	1.4864	1.0061	0.9402	1.2718	1.492
ENSMUSG00000071041	chr8:100030557-100032102	processed_pseudogene	KNOWN	Gm15210	predicted gene 15210 [Source:MGI Symbol;Acc:MGI:3705743]	brown	III	0.5841	0.2488	0.3815	0.5526	0.2887	0.5132	0.6324	0.3801	0.4793	0.4439	0.3259	0.4475	0.4881	0.4481	0.5028	0.403	0.4389	0.3494	0.5017	0.3383	0.3385	0.5909	0.361	0.5743	2.5865	2.5443	2.5652	1.6194	1.8006	1.3533	0.8408	0.8234	1.0055	1.8476	1.546	1.2737	0.9426	0.6595	0.5603	0.4656	0.6587	0.666
ENSMUSG00000036672	chr8:105844677-105852008	protein_coding	KNOWN	Cenpt	centromere protein T [Source:MGI Symbol;Acc:MGI:2443939]	brown	III	2.1082	1.6892	1.4984	2.458	1.9968	2.4094	1.776	2.2585	2.7426	2.4486	3.6425	2.8036	2.2464	2.1217	2.3842	1.6533	1.6717	1.8942	1.9099	1.9603	2.6683	6.9755	2.9709	2.2749	6.7814	7.7845	6.1736	10.3096	9.2889	8.5355	7.6195	6.9412	9.3411	8.8763	7.285	7.5219	7.0976	3.8339	4.155	3.4525	3.1113	4.5755
ENSMUSG00000031722	chr8:109575129-109579172	protein_coding	KNOWN	Hp	haptoglobin [Source:MGI Symbol;Acc:MGI:96211]	brown	III	21.7389	1.1482	8.5684	8.6597	3.046	0.6317	1.7027	11.5504	5.8424	0.3415	0.9975	5.5737	0.4828	3.6371	1.647	0.6142	0.5065	0.4457	0.8919	0.8458	0.9233	4.9305	0.8333	1.189	68.6635	2.3089	254.946	6.5072	27.3483	8.2025	33.8144	8.1974	7.1937	13.8281	3.0284	12.4149	6.3591	2.3782	3.9114	3.0119	2.836	6.1939
ENSMUSG00000012519	chr8:111311796-111338177	protein_coding	KNOWN	Mlkl	mixed lineage kinase domain-like [Source:MGI Symbol;Acc:MGI:1921818]	brown	III	1.2225	0.9641	0.9099	1.5782	1.0869	0.7691	0.957	1.9396	1.6254	0.9633	0.9117	2.081	0.6269	0.8622	0.9805	0.7367	1.0623	1.0763	0.6622	0.8194	0.7156	2.5719	1.7034	0.7986	7.534	8.2904	8.5135	4.9312	4.6591	6.314	3.8674	3.3859	3.6689	4.9214	4.1891	4.5529	2.8775	2.7475	2.117	1.9902	3.2403	3.4822
ENSMUSG00000031756	chr8:116921739-116941503	protein_coding	KNOWN	Cenpn	centromere protein N [Source:MGI Symbol;Acc:MGI:1919405]	brown	III	0.642	0.9062	0.7225	1.1765	0.9791	0.9928	0.8473	1.0862	0.7902	0.7155	0.785	0.8332	1.0667	1.1411	1.1123	0.6084	0.6616	0.8005	0.5485	0.5701	0.7712	1.1457	1.0214	1.0842	2.4209	2.8778	1.8356	5.7719	7.2876	4.7597	3.4782	3.7918	3.4683	2.4024	2.7987	2.2507	1.2496	1.1235	0.936	1.0668	1.2141	0.9416
ENSMUSG00000031821	chr8:120578632-120589304	protein_coding	KNOWN	Gins2	GINS complex subunit 2 (Psf2 homolog) [Source:MGI Symbol;Acc:MGI:1921019]	brown	III	0.7989	0.4226	0.477	0.7264	0.6213	0.4476	0.5014	0.6153	0.7007	0.4575	0.6348	0.793	0.7739	0.6615	0.7908	0.3376	0.4226	0.5541	0.4838	0.4414	0.5124	0.6907	0.3609	0.6093	2.9105	3.5153	2.3149	5.7889	6.5343	5.0989	4.1907	3.087	3.4032	2.259	2.5132	1.799	1.2762	1.3507	1.3048	1.0179	0.8587	1.1907
ENSMUSG00000031971	chr8:123840830-123860209	protein_coding	KNOWN	Ccsap	centriole; cilia and spindle associated protein [Source:MGI Symbol;Acc:MGI:1920670]	brown	III	0.3379	0.2673	0.2377	0.3365	0.2386	0.1385	0.1742	0.1466	0.26	0.3081	0.2623	0.1903	0.2097	0.1788	0.2909	0.2375	0.2073	0.1489	0.2196	0.2446	0.1958	0.4821	0.3814	0.4202	0.4666	0.4644	0.3789	1.0037	1.1872	0.9349	0.7734	0.8235	0.9307	0.7	0.6914	0.6295	0.5956	0.3736	0.4618	0.3754	0.3518	0.6271
ENSMUSG00000005800	chr9:7558428-7568486	protein_coding	KNOWN	Mmp8	matrix metallopeptidase 8 [Source:MGI Symbol;Acc:MGI:1202395]	brown	III	0.6092	0.0225	0	0.386	0.1043	0.0216	0	0.4004	0.1136	0.1216	0.5911	0.183	0.0176	0	0.0205	0.0096	0.1472	0.0872	0.1628	0.1782	0.0972	1.647	0.3671	0.395	0.2285	0.3903	0.7847	2.9608	0.6443	4.4924	2.9618	0.6792	0.9874	0.5674	0.4516	0.4924	0.2841	0.1824	0.1859	0.0267	0.1761	0.5613
ENSMUSG00000004098	chr9:20770049-20815067	protein_coding	KNOWN	Col5a3	collagen; type V; alpha 3 [Source:MGI Symbol;Acc:MGI:1858212]	brown	III	0.7377	0.4805	0.5241	1.1576	0.4945	0.9165	0.6223	1.6243	2.4993	0.5662	0.4194	0.4029	0.7862	0.6937	0.6786	0.6576	0.697	0.6686	0.7265	0.7264	0.7419	0.4368	0.5406	0.6981	3.4909	5.0069	3.4114	4.6959	2.9218	4.5922	1.2202	0.9863	1.8351	2.6721	3.8283	2.4166	2.5639	2.2784	2.362	1.4325	1.3283	1.4194
ENSMUSG00000074476	chr9:21755441-21760286	protein_coding	KNOWN	Spc24	SPC24; NDC80 kinetochore complex component; homolog (S. cerevisiae) [Source:MGI Symbol;Acc:MGI:1914879]	brown	III	2.8856	2.1229	2.0904	3.7425	3.2693	2.7121	2.8713	3.8936	3.7858	1.9887	2.0349	2.661	3.2681	1.7749	2.9998	1.6423	2.1302	1.9649	1.9161	1.3925	2.7222	2.0539	1.7492	1.8822	5.8628	8.2721	5.3138	20.8796	25.4619	18.2637	9.7697	10.7101	10.6624	6.2479	7.8656	5.3842	4.1816	3.9302	4.1675	3.4685	3.2163	3.2557
ENSMUSG00000036777	chr9:22331213-22389206	protein_coding	KNOWN	Anln	anillin; actin binding protein [Source:MGI Symbol;Acc:MGI:1920174]	brown	III	0.5348	0.4778	0.4114	0.5242	0.2242	0.1272	0.1551	0.6978	0.4971	0.745	0.4824	0.6514	0.2633	0.2298	0.2598	0.2719	0.305	0.3446	0.3259	0.254	0.2113	0.6242	0.3727	0.5605	1.5714	2.5511	1.8932	11.5615	11.2269	9.8556	8.529	5.8732	10.7581	3.0076	4.4713	2.4269	0.9625	1.7373	0.7333	0.8839	1.2177	1.6178
ENSMUSG00000032113	chr9:36708481-36727065	protein_coding	KNOWN	Chek1	checkpoint kinase 1 [Source:MGI Symbol;Acc:MGI:1202065]	brown	III	0.274	0.3914	0.3951	0.3678	0.1682	0.2233	0.344	0.3359	0.3177	0.2897	0.1965	0.3436	0.5632	0.4538	0.7278	0.2016	0.2156	0.1988	0.177	0.1207	0.0502	0.6119	0.1921	0.3583	2.7058	3.7535	1.9202	2.4006	2.7059	2.2993	1.1133	1.1557	2.0697	1.1889	1.4362	0.6608	0.2011	0.3307	0.1428	0.3856	0.4754	0.5967
ENSMUSG00000032291	chr9:54764747-54773110	protein_coding	KNOWN	Crabp1	cellular retinoic acid binding protein I [Source:MGI Symbol;Acc:MGI:88490]	brown	III	0.226	0	0	0.1126	0.0798	0.0662	0.1748	0.0613	0	0.0286	0.1371	0	0	0	0.0314	0.0883	0.0173	0.0356	0	0.0545	0.0298	0.1173	0.0304	0	0	0.0239	0.0792	3.5529	0.5123	2.4405	0.4267	0.108	0.0599	0.0503	0.1005	0.2632	0.2806	0.3456	0.2439	0.1365	0.2451	0.1516
ENSMUSG00000038264	chr9:57940112-57962864	protein_coding	KNOWN	Sema7a	sema domain; immunoglobulin domain (Ig); and GPI membrane anchor; (semaphorin) 7A [Source:MGI Symbol;Acc:MGI:1306826]	brown	III	7.3373	3.7449	3.4103	6.2534	4.8702	4.2332	4.1933	8.9259	7.8361	8.1649	13.0199	8.4575	2.4208	2.9147	3.2504	3.8849	5.0528	4.0016	4.5421	5.2847	5.2842	12.4168	5.3761	4.577	11.723	13.945	16.4582	18.3386	13.5785	19.1366	17.8639	11.8509	16.1336	12.0461	12.4073	11.798	12.055	6.5799	8.197	5.489	8.3376	11.0897
ENSMUSG00000032254	chr9:61917279-61946799	protein_coding	KNOWN	Kif23	kinesin family member 23 [Source:MGI Symbol;Acc:MGI:1919069]	brown	III	1.2866	1.2265	1.0129	3.0116	1.592	2.8899	0.7521	2.3878	3.0474	1.3909	1.197	1.3328	0.8486	0.8911	0.6481	0.3902	0.4841	0.5554	0.936	0.7937	0.4682	4.7751	2.7944	2.4929	2.2544	2.2996	2.0757	11.8715	12.2895	9.099	11.473	5.6533	10.7969	4.3664	5.711	3.1953	1.1261	1.5161	0.6488	1.1725	1.3404	1.7792
ENSMUSG00000032400	chr9:64137143-64173104	protein_coding	KNOWN	Zwilch	zwilch kinetochore protein [Source:MGI Symbol;Acc:MGI:1915264]	brown	III	0.4451	0.4109	0.3547	0.5044	0.2384	0.2877	0.2849	0.516	0.2991	0.3188	0.3053	0.332	0.5423	0.5927	0.6137	0.2558	0.339	0.4301	0.1568	0.1555	0.1779	0.422	0.363	0.3018	1.7027	2.2977	1.6349	4.4908	4.2513	4.4191	2.8322	2.083	3.0566	1.5932	1.939	1.1048	0.5182	0.7437	0.4711	0.6525	0.7856	0.9471
ENSMUSG00000041696	chr9:65398487-65414853	protein_coding	KNOWN	Rasl12	RAS-like; family 12 [Source:MGI Symbol;Acc:MGI:1918034]	brown	III	2.7708	1.6291	1.9247	2.5742	1.917	2.4181	2.5117	3.4285	2.4797	1.6675	1.7143	1.8603	3.8179	2.8528	3.9447	1.8979	2.7719	2.4181	1.1138	1.8307	1.5773	4.2832	2.3587	2.5595	9.8365	8.4458	12.5707	19.8759	7.7049	20.4703	9.627	9.188	13.0105	14.1742	10.2075	14.2353	11.1353	6.972	7.9726	6.5664	7.9852	12.8968
ENSMUSG00000041064	chr9:65587159-65595967	protein_coding	KNOWN	Pif1	PIF1 5'-to-3' DNA helicase homolog (S. cerevisiae) [Source:MGI Symbol;Acc:MGI:2143057]	brown	III	0.0812	0.0988	0.0583	0.104	0.0328	0.1223	0.0239	0.151	0.1785	0.1117	0.0394	0.0732	0.0388	0.0184	0.0644	0.0211	0.0427	0.0402	0.0593	0.0168	0.0611	0.0782	0.0249	0.047	0.0939	0.0883	0.1084	1.947	2.9452	1.3674	1.0183	0.8316	1.2719	0.4341	0.8567	0.4077	0.288	0.1801	0.2225	0.1177	0.1963	0.1401
ENSMUSG00000040204	chr9:65890236-65903266	protein_coding	KNOWN	2810417H13Rik	RIKEN cDNA 2810417H13 gene [Source:MGI Symbol;Acc:MGI:1915276]	brown	III	0.2319	0.9116	0.5557	1.2258	0.4282	0.5642	0.7357	1.2188	0.7868	0.3163	0.2683	0.4823	0.4599	0.3586	0.6042	0.3251	0.3064	0.3482	0.3147	0.2755	0.2537	0.6663	0.2589	0.227	3.1	4.8655	2.15	9.3255	11.3453	8.2253	4.2848	8.6176	7.2275	4.5693	5.8639	3.6178	1.4791	1.6699	0.787	1.3098	1.4933	1.4836
ENSMUSG00000032218	chr9:70407688-70421554	protein_coding	KNOWN	Ccnb2	cyclin B2 [Source:MGI Symbol;Acc:MGI:88311]	brown	III	1.0891	1.4684	1.331	2.1986	0.8729	1.5172	0.8498	4.4373	2.4154	1.193	1.1854	1.5651	0.5341	0.654	0.7029	0.4215	0.4695	0.6117	1.107	0.3693	1.5042	0.8857	1.851	1.6683	0.8269	1.0705	0.9213	28.241	41.0051	22.021	26.1569	20.817	19.5654	7.435	12.0985	7.2908	3.4346	3.0602	3.2185	2.986	3.6515	3.817
ENSMUSG00000032221	chr9:72438010-72459199	protein_coding	KNOWN	Mns1	meiosis-specific nuclear structural protein 1 [Source:MGI Symbol;Acc:MGI:107933]	brown	III	0.1308	0.1591	0.2628	0.4093	0.2374	0.3283	0.1541	0.3039	0.3257	0.0946	0.0725	0.1599	0.223	0.2273	0.1556	0.1848	0.1031	0.2588	0.0954	0.0721	0.0787	0.126	0.1406	0.0972	0.2668	0.3713	0.2793	1.1652	1.4565	0.7227	0.4055	1.0533	0.5837	0.8239	0.9307	0.7039	0.1113	0.2636	0.0896	0.2527	0.2998	0.4427
ENSMUSG00000074183	chr9:78230655-78242684	protein_coding	KNOWN	Gsta1	glutathione S-transferase; alpha 1 (Ya) [Source:MGI Symbol;Acc:MGI:1095417]	brown	III	1.3508	0.2529	0.261	0.7761	0.6603	0.6695	0.5892	0.8452	1.3322	0.1579	0.6806	0.6087	0.2481	1.0443	0.5481	0.2029	0.1275	0.229	0.3136	0.1755	0.2463	1.0242	0.726	0.4807	104.606	61.2299	45.1437	84.0262	79.4149	116.038	54.3061	2.4329	70.3581	1.4118	1.7564	1.3198	0.5675	2.0774	0.573	1.1293	0.2253	0.3949
ENSMUSG00000074179	chr9:78289922-78305525	protein_coding	NOVEL	Gm10639	predicted gene 10639 [Source:MGI Symbol;Acc:MGI:3704339]	brown	III	5.0818	2.0611	1.7482	1.5046	1.6163	1.2872	2.4074	2.8301	1.2679	2.4585	4.2205	2.1042	3.563	4.6015	4.9575	1.5495	1.9799	2.191	2.827	3.1814	3.2319	3.325	3.0757	1.8533	37.317	19.9217	14.6721	36.3541	69.5875	51.8382	30.3553	3.8284	30.3579	7.383	7.0666	2.2679	2.1368	4.8242	2.7663	2.6317	2.0056	1.9652
ENSMUSG00000038379	chr9:83834688-83872389	protein_coding	KNOWN	Ttk	Ttk protein kinase [Source:MGI Symbol;Acc:MGI:1194921]	brown	III	0.0317	0.0963	0.1431	0.1892	0.0447	0.0556	0.0816	0.2232	0.0649	0.0561	0.1075	0.1997	0.1587	0.0586	0.167	0.0206	0.0388	0.0498	0.0808	0.0306	0.0334	0.0821	0.1446	0.0915	0.4672	0.7898	0.599	3.3146	3.5805	2.6702	1.6284	1.8531	2.3305	0.9308	1.5279	0.6702	0.1257	0.3425	0.0911	0.1911	0.3707	0.5237
ENSMUSG00000034837	chr9:107674473-107679712	protein_coding	KNOWN	Gnat1	guanine nucleotide binding protein; alpha transducing 1 [Source:MGI Symbol;Acc:MGI:95778]	brown	III	0.7881	0.3508	0.367	0.5552	0.5972	0.7206	0.1982	0.6462	0.3352	1.373	0.7648	1.0567	0.4589	0.3661	0.3629	0.2002	0.3007	0.4297	0.4016	0.4453	0.6076	0.6183	0.5476	0.9004	3.7523	2.1866	5.2174	3.7493	3.0062	6.0444	0.9525	0.4409	1.2115	0.3083	0.5216	0.3255	0.3245	0.4792	0.3779	0.3807	0.2918	0.2235
ENSMUSG00000032586	chr9:107950135-107972270	protein_coding	KNOWN	Traip	TRAF-interacting protein [Source:MGI Symbol;Acc:MGI:1096377]	brown	III	0.1845	0.1497	0.0989	0.1715	0.1042	0.1729	0.1649	0.1601	0.164	0.1433	0.1253	0.2051	0.1938	0.1301	0.1708	0.0705	0.0905	0.0929	0.1428	0.095	0.1231	0.2297	0.1653	0.1209	0.6384	0.7231	0.454	1.3641	1.4944	1.1067	1.2713	0.9111	1.101	0.7014	0.673	0.4323	0.3848	0.4629	0.2832	0.2436	0.2401	0.3795
ENSMUSG00000036768	chr9:122951080-123018725	protein_coding	KNOWN	Kif15	kinesin family member 15 [Source:MGI Symbol;Acc:MGI:1098258]	brown	III	0.0283	0.1148	0.0664	0.1597	0.0933	0.1105	0.1167	0.1125	0.0677	0.0956	0.0732	0.1956	0.1531	0.1647	0.22	0.0663	0.0868	0.0891	0.0657	0.0455	0.0099	0.2153	0.1014	0.0709	0.4222	0.8059	0.3658	2.0643	1.8133	1.6085	0.9661	1.0368	1.504	0.7817	1.1205	0.6311	0.1218	0.3728	0.0814	0.2962	0.3724	0.4176
ENSMUSG00000025804	chr9:123962125-123968692	protein_coding	KNOWN	Ccr1	chemokine (C-C motif) receptor 1 [Source:MGI Symbol;Acc:MGI:104618]	brown	III	0.3826	0.0582	0.1121	0.3651	0.4502	0.0747	0.1808	0.6569	0.4251	0.2826	0.379	0.5459	0.2588	0.1602	0.3098	0.1702	0.2493	0.1154	0.1702	0.1385	0.1764	1.3065	0.4712	0.295	2.8916	2.9323	2.5319	4.0088	2.7748	6.1526	5.9879	3.9075	3.9342	6.2206	6.7857	6.6006	4.2739	1.8072	1.2842	1.2859	1.3275	4.0414
ENSMUSG00000040675	chr10:3973117-4167081	protein_coding	KNOWN	Mthfd1l	methylenetetrahydrofolate dehydrogenase (NADP+ dependent) 1-like [Source:MGI Symbol;Acc:MGI:1924836]	brown	III	1.3311	0.6148	0.7059	0.8346	0.7832	0.8518	0.953	0.949	1.1883	2.5286	2.7925	2.2436	0.765	0.7172	0.9102	1.7263	1.822	1.6802	0.721	0.4758	0.5064	2.4295	2.0667	1.0335	5.1402	5.9049	4.4909	4.8749	4.4584	5.9711	6.1534	3.5158	6.9517	4.0189	3.9472	3.7258	3.8491	3.1887	3.0497	2.6076	3.3731	3.9899
ENSMUSG00000060487	chr10:9627258-9675208	protein_coding	KNOWN	Samd5	sterile alpha motif domain containing 5 [Source:MGI Symbol;Acc:MGI:2444815]	brown	III	0.3256	0.1761	0.1636	0.3603	0.281	0.1695	0.2611	0.8239	0.8164	0.1924	0.158	0.1875	0.1986	0.1818	0.3415	0.2967	0.3218	0.3474	0.3023	0.2619	0.1715	0.9571	0.5736	0.3138	3.2727	3.1209	2.3239	1.7999	0.8446	1.896	1.6731	1.0286	2.5484	1.4666	1.7219	1.1641	0.8173	1.872	0.6419	1.7476	1.6476	2.9684
ENSMUSG00000019992	chr10:20347818-20361669	protein_coding	KNOWN	Mtfr2	mitochondrial fission regulator 2 [Source:MGI Symbol;Acc:MGI:1919054]	brown	III	0.2941	0.1431	0.0985	0.1562	0.1938	0.1378	0.0404	0.2339	0.181	0.1689	0.1237	0.159	0.1123	0.1245	0.0544	0.1072	0.0962	0.0926	0.1092	0.0378	0.093	0.5492	0.2529	0.1928	0.3174	0.5141	0.3297	1.5142	1.8398	1.226	1.4342	1.0493	1.1319	0.6376	0.7588	0.5147	0.2239	0.166	0.1316	0.1894	0.2381	0.3156
ENSMUSG00000019987	chr10:24915207-24927470	protein_coding	KNOWN	Arg1	arginase; liver [Source:MGI Symbol;Acc:MGI:88070]	brown	III	0.0922	0.1121	0.2161	0.0918	0.0868	0.1439	0.0633	0.0999	0.126	0.0311	0.0596	0.0554	0.0293	0	0.0682	0.032	0.066	0.0484	0.0285	0.0741	0.0486	0.0478	0.066	0.0178	0.585	0.6495	0.3588	6.5849	0.7659	11.5665	21.3101	1.8789	4.2952	8.1423	13.5551	4.9034	5.6129	3.4826	1.208	0.2968	0.5063	1.2774
ENSMUSG00000069682	chr10:29698745-29699380	transcribed_processed_pseudogene	KNOWN	Gm10275	predicted pseudogene 10275 [Source:MGI Symbol;Acc:MGI:3704354]	brown	III	5.1213	2.7694	3.931	5.3127	4.0177	4.5828	4.9135	5.8626	5.9826	4.8285	6.2464	5.3846	2.8187	3.4616	3.9103	2.5926	2.3997	2.7321	2.741	2.9176	3.6723	2.9888	2.8289	3.8255	24.2812	21.2054	19.2062	9.8595	11.0596	10.1431	6.4448	9.0408	7.3836	10.8684	11.0738	12.1065	6.5336	5.7885	5.1506	8.9676	5.8001	7.7285
ENSMUSG00000075266	chr10:30196010-30200540	protein_coding	KNOWN	Cenpw	centromere protein W [Source:MGI Symbol;Acc:MGI:1913561]	brown	III	0.5686	0.6918	0.3608	0.596	0.3381	0.2804	0.4319	0.8113	0.5832	0.6215	0.4501	0.6742	0.3286	0.3008	0.3656	0.3272	0.2478	0.3674	0.4724	0.5199	0.4414	0.3726	0.2734	0.4846	1.5244	1.392	1.1044	4.2664	4.802	3.9307	2.9655	2.1162	2.3931	1.7196	1.9301	1.7484	1.6046	1.1121	0.7749	0.8673	0.7528	1.0704
ENSMUSG00000019848	chr10:45178097-45318452	protein_coding	KNOWN	Popdc3	popeye domain containing 3 [Source:MGI Symbol;Acc:MGI:1930153]	brown	III	0.0732	0.0297	0.049	0.1457	0.2066	0.0286	0.0251	0.0265	0.1001	0.3212	0.071	0.1209	0.0116	0	0.0135	0.3873	0.2618	0.3225	0.0226	0	0.0514	0.0633	0.0524	0.0423	1.138	0.856	0.9001	4.6847	1.4594	3.3024	2.0372	0.5244	7.324	0.6953	0.5967	0.537	0.6176	0.5278	0.2339	0.5419	0.4549	0.6543
ENSMUSG00000058806	chr10:61838235-61979108	protein_coding	KNOWN	Col13a1	collagen; type XIII; alpha 1 [Source:MGI Symbol;Acc:MGI:1277201]	brown	III	2.3697	0.5274	0.3485	0.9209	0.857	0.4232	0.6704	0.9559	0.6966	1.1053	1.9419	1.3933	0.5174	0.3592	1.0029	0.632	0.7046	0.4913	0.6708	0.5578	0.4491	1.1618	0.9319	0.7771	1.8574	1.8941	3.375	4.8355	1.8536	7.2084	8.7688	3.0931	6.2981	0.9526	0.9641	0.9972	1.0905	0.8496	0.8038	0.9353	0.7458	1.3697
ENSMUSG00000020077	chr10:62493832-62527451	protein_coding	KNOWN	Srgn	serglycin [Source:MGI Symbol;Acc:MGI:97756]	brown	III	17.4049	12.3241	14.044	21.1907	18.5166	16.0351	15.0846	20.3232	16.7787	16.2157	23.1115	23.0801	6.6605	8.0994	9.6213	11.1887	12.4343	12.2533	14.3995	15.5353	10.7411	31.8661	23.0131	21.4476	21.1215	21.1948	24.7229	41.6563	28.6409	41.1377	37.3006	30.5404	30.9949	22.4209	19.9546	26.1078	20.2075	16.3502	13.4047	17.902	19.2987	26.1795
ENSMUSG00000019942	chr10:69336634-69352938	protein_coding	KNOWN	Cdk1	cyclin-dependent kinase 1 [Source:MGI Symbol;Acc:MGI:88351]	brown	III	0.6111	1.2964	0.9447	2.2783	0.5974	1.0646	0.727	2.447	1.4947	0.6192	0.8363	1.2709	0.5087	0.2404	0.6961	0.2366	0.2355	0.2812	0.8875	0.5217	1.0896	0.8941	0.7327	0.9424	2.8423	3.8961	2.1082	22.4255	30.5998	18.0166	13.968	15.7382	14.8962	6.01	8.3221	5.7187	3.3376	3.14	2.0664	2.0815	1.903	2.3471
ENSMUSG00000035365	chr10:88091431-88146941	protein_coding	KNOWN	Parpbp	PARP1 binding protein [Source:MGI Symbol;Acc:MGI:1922567]	brown	III	0.0629	0.1685	0.0885	0.1253	0	0.0295	0.0649	0.1092	0.0775	0.0064	0.0672	0.1021	0.0601	0.0466	0.0769	0.0295	0.0309	0.0872	0.076	0.0425	0.0597	0.0457	0.0474	0.0364	0.2097	0.2129	0.1529	1.2773	1.2723	1.0361	0.7187	0.4571	1.0265	0.3813	0.6382	0.2451	0.0812	0.2664	0.0905	0.1094	0.2675	0.1632
ENSMUSG00000074802	chr10:89408822-89443967	protein_coding	KNOWN	Gas2l3	growth arrest-specific 2 like 3 [Source:MGI Symbol;Acc:MGI:1918780]	brown	III	0.4485	0.3176	0.2489	0.24	0.1418	0.2039	0.1242	0.2759	0.2266	0.529	0.3443	0.2142	0.2301	0.3187	0.2267	0.1952	0.1827	0.2192	0.4941	0.2487	0.3667	1.7015	1.3275	0.9252	0.6469	0.6822	0.5097	2.873	2.6156	2.2885	2.3154	0.8956	1.7655	0.5695	0.8456	0.4166	0.3689	0.7274	0.6966	0.6079	0.3803	0.6435
ENSMUSG00000020185	chr10:110745438-110787384	protein_coding	KNOWN	E2f7	E2F transcription factor 7 [Source:MGI Symbol;Acc:MGI:1289147]	brown	III	0.0909	0.0904	0.0249	0.0905	0.0233	0.1064	0.0255	0.0806	0.0678	0.113	0.0521	0.0744	0.1025	0.0568	0.0459	0.043	0.0405	0.0468	0.092	0.0837	0.1044	0.2228	0.1021	0.1576	0.3736	0.716	0.3395	1.3697	1.2168	1.0255	0.8887	0.592	1.1679	0.5151	0.7825	0.3987	0.3978	0.3264	0.202	0.1915	0.1648	0.2364
ENSMUSG00000056758	chr10:120361274-120476469	protein_coding	KNOWN	Hmga2	high mobility group AT-hook 2 [Source:MGI Symbol;Acc:MGI:101761]	brown	III	0.0119	0.0144	0.0596	0.0354	0	0.0139	0.0244	0.0643	0.1702	0	0.0173	0.016	0.0509	0.0376	0.0263	0	0.0036	0.0037	0.0165	0.0515	0.0749	0.1291	0.0701	0.0617	2.0883	2.5617	2.2651	2.4062	2.1173	1.9945	3.0993	0.2719	4.8094	0.6443	0.7963	0.6073	0.2943	0.3458	0.2501	0.0859	0.1697	0.2438
ENSMUSG00000006724	chr10:127048249-127053006	protein_coding	KNOWN	Cyp27b1	cytochrome P450; family 27; subfamily b; polypeptide 1 [Source:MGI Symbol;Acc:MGI:1098274]	brown	III	2.6309	2.2994	2.4016	5.5722	4.0553	3.3207	2.1586	1.9892	1.6723	1.727	1.8248	0.9601	1.2915	2.4502	2.9527	4.6451	5.3415	6.4399	1.4107	2.9594	2.6061	3.4697	2.4994	4.318	8.2477	4.3091	7.106	166.674	14.4542	105.582	46.8727	12.0048	96.5066	19.2389	14.3811	11.0449	16.2733	5.5343	5.5442	9.7461	13.147	8.8726
ENSMUSG00000045055	chr10:128776741-128777251	processed_pseudogene	KNOWN	Rpsa-ps2	ribosomal protein SA; pseudogene 2 [Source:MGI Symbol;Acc:MGI:3643356]	brown	III	0.7088	0.2156	0.4451	0.7059	0.6255	0.4151	0.274	0.2882	0.8179	1.0323	1.1606	1.4372	0.6345	0.7967	0.3444	0.5536	0.3532	0.5021	0.2057	0.4275	0.6534	0.7354	0.4762	0.4099	3.4589	3.0347	3.8078	1.8421	2.0483	1.7536	0.9616	1.5664	1.1731	1.8944	1.2611	1.688	0.7478	0.5835	0.8497	1.2839	1.1144	0.8715
ENSMUSG00000035455	chr11:11787430-11808962	protein_coding	KNOWN	Fignl1	fidgetin-like 1 [Source:MGI Symbol;Acc:MGI:1890648]	brown	III	0.1063	0.4248	0.2898	0.5442	0.3001	0.0711	0.1408	0.2634	0.3425	0.1384	0.2062	0.4172	0.5218	0.4978	0.5732	0.1304	0.135	0.1529	0.1057	0.1172	0.1119	0.3465	0.0979	0.1931	3.9602	5.4815	2.8647	4.2906	5.0779	3.537	2.0056	3.2493	3.3683	2.2381	2.2618	1.5488	0.927	0.7783	0.4222	0.7845	0.6254	0.7805
ENSMUSG00000057967	chr11:33117429-33147400	protein_coding	KNOWN	Fgf18	fibroblast growth factor 18 [Source:MGI Symbol;Acc:MGI:1277980]	brown	III	0.4589	0.5583	0.7545	1.0802	0.9425	1.124	0.3871	0.9501	1.5404	0.3804	1.4978	0.7895	1.1951	1.8316	1.1814	0.8254	0.4734	0.5254	0.7747	0.4832	1.7142	2.5969	1.4574	1.6646	6.892	6.3331	7.6979	2.0652	3.4418	3.7908	2.3427	3.3289	2.6071	2.8805	2.8948	4.4333	4.8675	2.7081	3.0808	2.136	1.8094	1.5482
ENSMUSG00000069910	chr11:34809189-34833641	protein_coding	KNOWN	Spdl1	spindle apparatus coiled-coil protein 1 [Source:MGI Symbol;Acc:MGI:1917635]	brown	III	0.7416	0.5282	0.4726	0.7386	0.3321	0.6781	0.3544	0.667	0.7607	0.3391	0.588	0.5461	0.5786	0.7368	0.894	0.4474	0.5049	0.4271	0.4031	0.3928	0.1906	0.6381	0.6417	0.4498	2.1358	2.4325	1.8084	5.0058	7.0438	3.9059	2.1085	2.7919	3.0561	1.7486	2.0196	1.4628	0.5119	0.8424	0.2863	0.8301	0.9494	0.9868
ENSMUSG00000020330	chr11:40701394-40733422	protein_coding	KNOWN	Hmmr	hyaluronan mediated motility receptor (RHAMM) [Source:MGI Symbol;Acc:MGI:104667]	brown	III	0.291	0.6515	0.6199	0.7999	0.1808	0.3682	0.204	0.9721	0.5254	0.5897	0.6269	0.5508	0.1945	0.1232	0.1681	0.197	0.1607	0.2419	0.3891	0.0843	0.184	0.2899	0.5005	0.4308	0.4988	0.9008	0.3752	9.324	10.7753	6.6556	4.4661	4.422	6.3069	1.7994	3.8524	1.1533	0.3526	1.0623	0.3628	0.9559	1.1209	1.1555
ENSMUSG00000040405	chr11:46735079-46779578	protein_coding	KNOWN	Havcr1	hepatitis A virus cellular receptor 1 [Source:MGI Symbol;Acc:MGI:2159680]	brown	III	4.3936	1.4654	0.8292	19.1011	3.4958	2.482	1.3567	83.2279	53.896	0.5762	1.5041	0.9547	0.8199	0.4247	0.6068	0.3774	0.5609	0.5547	0.4452	0.5166	0.4347	1.5272	0.8151	0.4385	1286.28	1017.11	1015.93	180.055	174.075	196.412	114.373	391.537	240.598	456.861	273.441	391.884	158.662	95.0094	58.8132	76.7265	83.6175	80.1382
ENSMUSG00000084169	chr11:56262854-56263083	processed_pseudogene	KNOWN	Gm12240	predicted gene 12240 [Source:MGI Symbol;Acc:MGI:3649325]	brown	III	0.1978	0	0	0	0	0	0	0	0	0.2004	1.2475	0.5347	0	0	0	0	0	0	0	0	0	0	0	0	0.4708	0.1673	1.1088	2.35	0.0897	3.8259	2.7068	0.6616	1.7808	0.1762	0.2639	0.0837	0	0.093	0	0.1911	0	0.0884
ENSMUSG00000020897	chr11:69045646-69051664	protein_coding	KNOWN	Aurkb	aurora kinase B [Source:MGI Symbol;Acc:MGI:107168]	brown	III	0.2554	0.6781	0.7467	1.0869	0.4263	0.3808	0.1915	1.0829	0.4526	0.5882	0.4169	0.8685	0.2883	0.2457	0.2192	0.2841	0.2137	0.2193	0.3881	0.2353	0.8319	0.771	0.3994	0.5103	1.8574	2.5433	1.8008	16.5538	19.8741	12.9427	9.5557	8.7103	10.5522	4.3447	6.0116	3.7361	3.0208	2.0318	1.4477	1.447	1.4604	1.7028
ENSMUSG00000041189	chr11:69784035-69795943	protein_coding	KNOWN	Chrnb1	cholinergic receptor; nicotinic; beta polypeptide 1 (muscle) [Source:MGI Symbol;Acc:MGI:87890]	brown	III	4.8797	1.9706	3.0435	5.1319	4.188	2.9814	1.8216	3.5813	4.3364	1.886	2.0308	1.8956	2.5608	3.5271	3.1302	2.0152	2.1676	2.2648	2.0019	2.2736	2.4821	5.2374	3.3122	2.8707	26.3272	25.038	24.7027	18.5032	15.5798	16.8422	16.1594	11.4174	16.8323	18.3462	16.8409	16.6443	15.0177	10.9036	8.9368	5.8014	7.7911	14.7281
ENSMUSG00000018569	chr11:69964778-69967885	protein_coding	KNOWN	Cldn7	claudin 7 [Source:MGI Symbol;Acc:MGI:1859285]	brown	III	4.9466	3.7514	4.2556	7.9967	6.2198	5.4375	3.4234	4.9972	9.2441	4.3425	5.7535	5.7404	5.5324	5.8966	5.7571	4.975	4.5619	5.2056	8.7775	8.2732	11.6198	16.1173	9.8514	10.8745	15.4212	17.5798	17.2208	24.6729	29.197	22.3591	21.5849	20.7227	19.0747	24.4359	18.8537	31.5878	31.9964	13.4357	15.2567	12.2091	12.55	16.7707
ENSMUSG00000020808	chr11:72042031-72047370	protein_coding	KNOWN	Fam64a	family with sequence similarity 64; member A [Source:MGI Symbol;Acc:MGI:1924434]	brown	III	0.0299	0.2913	0.1503	0.4768	0.1268	0.1402	0.216	0.0974	0.1228	0.1971	0.2904	0.6068	0.0571	0.095	0.1496	0.0545	0.0642	0.0942	0.1528	0.1011	0.2365	0.326	0.193	0.1557	0.3277	0.329	0.2936	5.333	4.8427	5.3038	3.2621	4.0323	5.1666	2.6261	4.6987	3.1674	1.5749	1.4077	1.148	0.954	0.8437	1.0303
ENSMUSG00000069793	chr11:82979628-82991830	protein_coding	KNOWN	Slfn9	schlafen 9 [Source:MGI Symbol;Acc:MGI:2445121]	brown	III	0.1595	0.2668	0.3605	0.2084	0.0704	0.1167	0.1439	0.6269	0.4396	0.106	0.0967	0.265	0.1808	0.174	0.1273	0.1816	0.1528	0.1255	0.0648	0.0625	0.0315	0.1861	0.0803	0.1268	2.083	2.9205	1.6388	1.2778	0.9803	1.4929	0.602	0.6143	1.3354	1.0699	1.321	0.5654	0.0396	0.5251	0.129	0.5392	0.7219	1.0472
ENSMUSG00000051748	chr11:83746939-83752642	protein_coding	KNOWN	Wfdc21	WAP four-disulfide core domain 21 [Source:MGI Symbol;Acc:MGI:1913357]	brown	III	1.6741	0.2546	0.1051	0.8336	0.4433	0.1226	0.1079	1.0212	0	0.053	0.7107	0.0943	0	0.1107	0.0581	0	0.1284	0	0.1943	0.0505	0.2205	1.954	0.1125	0.121	0.4982	0.3982	1.4664	1.9165	0.6166	2.9182	3.2094	0.6	0.1662	0.6992	0.0931	1.0189	0.2598	0.0492	0	0	0.0454	0.7486
ENSMUSG00000009356	chr11:87806427-87828289	protein_coding	KNOWN	Lpo	lactoperoxidase [Source:MGI Symbol;Acc:MGI:1923363]	brown	III	0.0929	0.0188	0.0156	0.2775	0.153	0.1451	0.1437	0.3022	0.2858	0.149	0.2328	0.3209	0.2291	0.1474	0.2751	0.0806	0.1045	0.1072	0.0647	0.1419	0.1468	0.3534	0.1747	0.1522	1.1719	0.7397	1.0125	1.0883	2.0913	1.1491	0.694	1.154	1.3282	1.1517	2.0383	0.6686	1.0684	1.0195	0.49	0.2243	0.3962	0.4084
ENSMUSG00000039055	chr11:94644995-94653964	protein_coding	KNOWN	Eme1	essential meiotic endonuclease 1 homolog 1 (S. pombe) [Source:MGI Symbol;Acc:MGI:3576783]	brown	III	0.037	0.0451	0.0372	0.1107	0.0262	0.1302	0.1146	0.1004	0.114	0.0469	0.0809	0.1001	0.0973	0.0294	0.0926	0.0241	0.0398	0.0583	0.043	0.0804	0.0878	0.1249	0.0896	0.0214	0.485	0.556	0.3807	1.5678	1.6707	1.158	0.7341	0.9911	1.1966	0.5528	0.692	0.3764	0.2943	0.3485	0.2398	0.2326	0.1205	0.2236
ENSMUSG00000017499	chr11:98907800-98923940	protein_coding	KNOWN	Cdc6	cell division cycle 6 [Source:MGI Symbol;Acc:MGI:1345150]	brown	III	0.0942	0.1833	0.1041	0.1969	0.1064	0.0662	0.0874	0.143	0.1739	0.0668	0.0914	0.1146	0.2832	0.1893	0.3242	0.0613	0.0664	0.0712	0.1486	0.1227	0.1339	0.298	0.2328	0.2559	1.7126	2.6241	1.2933	1.0582	1.6178	0.9573	0.5199	0.9584	0.9625	0.9438	1.089	0.5502	0.5657	0.3411	0.3387	0.2684	0.2614	0.3116
ENSMUSG00000020914	chr11:98992942-99024189	protein_coding	KNOWN	Top2a	topoisomerase (DNA) II alpha [Source:MGI Symbol;Acc:MGI:98790]	brown	III	0.4175	1.2275	0.9439	1.7756	0.5158	0.6622	0.6994	1.7921	1.2668	0.7094	0.806	1.2659	0.5731	0.3635	0.6037	0.3736	0.3628	0.3779	0.739	0.3693	0.3024	1.137	0.6357	0.9054	3.0353	4.4833	2.5922	19.1773	20.7027	16.3973	9.8053	12.7337	14.1046	6.8035	10.6506	5.5899	1.6064	3.2076	0.8675	2.3065	3.0368	3.2239
ENSMUSG00000017146	chr11:101488763-101551955	protein_coding	KNOWN	Brca1	breast cancer 1 [Source:MGI Symbol;Acc:MGI:104537]	brown	III	0.1515	0.1927	0.2145	0.2194	0.0875	0.0807	0.0994	0.2315	0.1413	0.2337	0.1537	0.2513	0.3321	0.1785	0.3212	0.0699	0.1119	0.1279	0.1151	0.1396	0.0544	0.3251	0.2258	0.2429	1.8851	2.4896	1.306	2.1919	2.0758	2.1962	1.6703	1.3161	1.7396	0.8957	1.0965	0.6618	0.2838	0.5215	0.2411	0.3393	0.5466	0.5788
ENSMUSG00000017724	chr11:101769741-101785371	protein_coding	KNOWN	Etv4	ets variant 4 [Source:MGI Symbol;Acc:MGI:99423]	brown	III	0.3218	0.2534	0.2093	0.6976	0.3208	0.3105	0.2538	0.7391	0.466	0.3069	0.5052	0.4265	0.6327	0.5108	0.7674	0.3992	0.3832	0.4888	0.5362	0.4659	0.6682	0.6678	0.407	0.6569	3.3801	2.738	3.4316	3.9645	3.141	3.3725	4.3241	1.4384	4.3917	2.6903	3.3432	1.6352	1.6826	1.4427	1.0531	0.8688	0.6323	1.1343
ENSMUSG00000034773	chr11:102248881-102265187	protein_coding	KNOWN	BC030867	cDNA sequence BC030867 [Source:MGI Symbol;Acc:MGI:2387601]	brown	III	0.0805	0.1567	0.1132	0.2725	0	0.1885	0.0996	0.0873	0.1486	0.1468	0.039	0.0508	0.0999	0.0851	0.1698	0.0419	0.0346	0.0507	0.0822	0.0388	0.1272	0.1169	0.0605	0.1024	0.5824	1.0005	0.406	1.6413	2.269	1.3683	1.0481	0.9767	1.5428	0.7815	0.945	0.6065	0.3196	0.3255	0.247	0.2099	0.2234	0.2303
ENSMUSG00000051378	chr11:102905528-102925124	protein_coding	KNOWN	Kif18b	kinesin family member 18B [Source:MGI Symbol;Acc:MGI:2446979]	brown	III	0.0817	0.1658	0.1232	0.1764	0.0962	0.0798	0.1124	0.2216	0.1397	0.1242	0.1124	0.2394	0.0846	0.0577	0.1135	0.0709	0.0251	0.0772	0.2151	0.0855	0.3373	0.2686	0.227	0.2049	0.3892	0.6741	0.3501	3.7433	3.86	2.7518	2.5203	2.0767	2.8574	1.2867	1.6363	1.1075	0.9065	0.6537	0.5553	0.3883	0.4787	0.5361
ENSMUSG00000020689	chr11:104607999-104670476	protein_coding	KNOWN	Itgb3	integrin beta 3 [Source:MGI Symbol;Acc:MGI:96612]	brown	III	0.7113	0.39	0.322	0.5294	0.5961	0.2472	0.3466	0.8817	0.7537	0.6653	0.8609	0.5495	0.2239	0.368	0.2474	0.2564	0.3644	0.3126	0.4137	0.5281	0.6136	0.9529	0.5041	0.547	1.5557	2.347	2.1472	2.2522	1.1446	2.6795	2.3719	1.3708	3.4321	1.7167	1.6308	1.3338	1.5059	1.3274	1.0234	0.7778	0.9765	1.2478
ENSMUSG00000018362	chr11:106988628-106999541	protein_coding	KNOWN	Kpna2	karyopherin (importin) alpha 2 [Source:MGI Symbol;Acc:MGI:103561]	brown	III	9.4915	11.1189	9.7371	11.0791	8.8212	10.3689	7.1461	13.0465	11.0714	14.0671	18.1957	16.5607	11.4136	12.3654	11.1787	10.8958	10.4935	11.8421	8.2498	8.9051	7.6632	15.802	13.4294	11.0036	23.1729	21.7581	22.9747	55.7188	69.4625	39.9967	26.8644	36.6417	36.7785	23.5994	27.551	23.1773	16.0779	12.3252	9.5268	15.0234	16.1801	15.7227
ENSMUSG00000025574	chr11:117815525-117826092	protein_coding	KNOWN	Tk1	thymidine kinase 1 [Source:MGI Symbol;Acc:MGI:98763]	brown	III	1.777	3.3756	3.1703	4.0088	2.0484	3.08	3.1782	3.4413	3.0874	3.4998	1.6364	3.9628	6.4065	5.1317	6.2327	3.6822	3.854	4.099	3.0644	2.9051	4.8623	3.6967	3.5766	3.7646	11.6287	17.0838	8.9706	34.2096	34.638	35.654	18.6712	12.1562	13.1951	8.2311	10.8887	7.3701	5.4199	4.9217	4.9043	4.9488	4.1683	4.508
ENSMUSG00000017716	chr11:117849250-117855743	protein_coding	KNOWN	Birc5	baculoviral IAP repeat-containing 5 [Source:MGI Symbol;Acc:MGI:1203517]	brown	III	0.1895	0.4612	0.6666	1.3752	0.3441	0.5709	0.4187	0.9837	0.5971	0.3978	0.427	0.671	0.3878	0.1862	0.2706	0.2362	0.1744	0.2856	0.4903	0.2417	0.6704	0.6953	0.5384	0.6342	0.954	1.311	0.8032	9.9459	18.3375	7.7284	6.9638	7.6335	7.0841	3.1361	3.9745	2.6883	1.2368	1.2546	0.7986	0.9744	0.9865	1.1017
ENSMUSG00000078249	chr11:120762793-120764419	protein_coding	KNOWN	Hmga1-rs1	high mobility group AT-hook I; related sequence 1 [Source:MGI Symbol;Acc:MGI:96161]	brown	III	0.1943	0.1688	0.1673	0.0553	0.2351	0.13	0.0858	0.1505	0.1708	0.2249	0.175	0.1876	0.0927	0.1174	0.1079	0.1228	0.0681	0.0961	0.0644	0.0804	0.1462	0.4031	0.1939	0.1765	1.6251	1.6781	1.6335	0.577	0.3397	0.9113	0.8512	0.2387	0.6614	0.2967	0.2469	0.3877	0.1929	0.1436	0.2395	0.1743	0.2167	0.2854
ENSMUSG00000078377	chr12:12023042-12023657	processed_pseudogene	KNOWN	Gm4294	predicted gene 4294 [Source:MGI Symbol;Acc:MGI:3782472]	brown	III	0.0734	0.1787	0	0	0.1037	0.3441	0.2272	0.0797	0.1507	0.1116	0.5345	0.7281	0.2455	0.1943	0.2855	0.153	0.2703	0.1619	0.2728	0.1772	0.4256	0.1905	0.1184	0.2124	1.9932	1.3666	1.8528	0.6545	1.0987	1.1233	0.7279	0.8072	0.8169	0.8507	1.6988	1.3372	0.7658	0.3455	0.2818	0.8869	0.6371	0.624
ENSMUSG00000020649	chr12:24708240-24714146	protein_coding	KNOWN	Rrm2	ribonucleotide reductase M2 [Source:MGI Symbol;Acc:MGI:98181]	brown	III	2.7475	3.6697	3.3835	4.958	2.2754	2.5409	1.6613	4.279	3.136	2.7942	3.1071	3.8351	2.8405	2.0653	2.6613	1.4736	1.5079	1.6585	2.9348	2.5819	2.7207	3.3757	2.7645	3.3928	15.3922	22.73	13.916	78.2438	70.233	65.0221	49.6104	28.616	45.6341	11.5399	20.1972	10.4519	5.9182	5.782	4.3687	3.3129	3.3331	4.443
ENSMUSG00000020598	chr12:44328884-44601846	protein_coding	KNOWN	Nrcam	neuronal cell adhesion molecule [Source:MGI Symbol;Acc:MGI:104750]	brown	III	0.2751	0.1674	0.1562	0.1965	0.3293	0.1121	0.0925	0.1881	0.2515	0.0757	0.1857	0.1374	0.1313	0.1708	0.1694	0.0638	0.1192	0.0885	0.1388	0.1327	0.0504	0.1675	0.1028	0.1452	1.6599	1.7853	1.6092	1.8384	1.3636	1.7432	2.8164	0.5029	2.0777	0.4262	0.5932	0.2709	0.3266	0.5654	0.2753	0.2744	0.5058	0.5134
ENSMUSG00000047534	chr12:65132733-65172604	protein_coding	KNOWN	Mis18bp1	MIS18 binding protein 1 [Source:MGI Symbol;Acc:MGI:2145099]	brown	III	0.2163	0.2303	0.2355	0.1975	0.1146	0.1056	0.0558	0.2444	0.1479	0.0685	0.1225	0.1584	0.1506	0.1049	0.1752	0.1408	0.1189	0.1192	0.0628	0.0783	0.0285	0.145	0.1066	0.1407	0.3905	0.4383	0.2611	1.9768	1.9	1.6219	1.3654	1.3653	1.3462	0.6826	0.8741	0.5457	0.0627	0.2586	0.0605	0.2264	0.3245	0.4111
ENSMUSG00000034883	chr12:69168813-69179010	protein_coding	KNOWN	Lrr1	leucine rich repeat protein 1 [Source:MGI Symbol;Acc:MGI:1916956]	brown	III	0	0.0367	0.0605	0.06	0	0	0	0.1633	0.0618	0.0153	0.0292	0.095	0.0288	0.0478	0.1171	0.0627	0.0277	0.0095	0.042	0.0436	0.0476	0.0938	0.0324	0.0348	0.7315	1.121	0.4363	1.6106	2.7584	1.3145	0.3554	1.2091	0.9413	0.4965	0.603	0.6122	0.1645	0.1984	0.1589	0.1746	0.0915	0.1751
ENSMUSG00000021125	chr12:79130776-79156301	protein_coding	KNOWN	Arg2	arginase type II [Source:MGI Symbol;Acc:MGI:1330806]	brown	III	23.8499	4.0186	3.4464	16.2561	10.5387	5.5803	4.3548	14.7408	12.1828	5.47	8.4591	6.139	4.5033	3.5447	4.9202	1.7694	3.1363	2.9796	2.9046	2.7739	2.3757	7.5453	4.6084	4.1506	37.0893	34.5002	80.1883	56.0947	29.8144	55.3873	43.6712	24.5227	22.9082	19.028	13.9003	20.4244	12.0784	9.1278	8.5894	6.0134	9.7523	14.9385
ENSMUSG00000015143	chr12:80167541-80260371	protein_coding	KNOWN	Actn1	actinin; alpha 1 [Source:MGI Symbol;Acc:MGI:2137706]	brown	III	12.9416	9.8729	11.4077	14.4827	12.1778	9.406	8.3661	14.7587	16.8948	8.633	10.9105	9.1218	13.2208	13.6343	12.3659	9.0375	10.5351	10.2724	11.9946	12.2097	13.2268	19.8766	14.1719	12.7169	78.409	85.7269	89.0844	54.6288	38.7352	48.4078	47.21	35.4638	62.915	62.6985	63.151	73.4973	89.2979	42.5239	42.193	30.3315	36.4049	55.3512
ENSMUSG00000021176	chr12:99717530-99883442	protein_coding	KNOWN	Efcab11	EF-hand calcium binding domain 11 [Source:MGI Symbol;Acc:MGI:1926017]	brown	III	0.1749	0.1596	0.1977	0.2177	0.3087	0.0768	0.1127	0.2608	0.1345	0.0886	0.1273	0.1379	0.0417	0.1388	0.1335	0.0911	0.0603	0.117	0.1319	0.0633	0.0806	0.0907	0.1292	0.1643	0.1873	0.305	0.2451	0.9848	1.6449	1.0817	0.5674	0.8252	0.6252	0.4869	0.8946	0.3424	0.2496	0.3393	0.2201	0.1901	0.2465	0.303
ENSMUSG00000037466	chr12:113156420-113165456	protein_coding	KNOWN	4930427A07Rik	RIKEN cDNA 4930427A07 gene [Source:MGI Symbol;Acc:MGI:2144738]	brown	III	0.2966	0.2132	0.2709	0.4833	0.3808	0.1737	0.1251	0.2486	0.1798	0.2664	0.2813	0.2855	0.2768	0.2995	0.262	0.165	0.1571	0.1783	0.2691	0.1952	0.3906	0.3707	0.2536	0.3275	1.3351	1.8243	1.0392	2.5161	3.4224	2.5835	2.0677	2.0099	1.7993	1.6876	1.5892	1.4213	1.1246	0.9766	0.7693	0.7229	0.6842	1.0368
ENSMUSG00000042029	chr12:116405401-116463531	protein_coding	KNOWN	Ncapg2	non-SMC condensin II complex; subunit G2 [Source:MGI Symbol;Acc:MGI:1923294]	brown	III	0.5556	0.5091	0.4135	0.4918	0.3971	0.3455	0.2616	0.6248	0.4151	0.3405	0.3627	0.4636	0.537	0.5841	0.6056	0.325	0.3723	0.4168	0.2993	0.3144	0.0795	0.5586	0.4423	0.4403	2.0866	2.8887	1.6341	3.796	3.0749	3.5173	2.7123	2.0385	2.5137	1.653	2.1509	1.1296	0.2758	0.8001	0.2105	0.9409	1.3298	1.7695
ENSMUSG00000060198	chr13:26492553-26493180	processed_pseudogene	KNOWN	Gm11353	predicted gene 11353 [Source:MGI Symbol;Acc:MGI:3649794]	brown	III	0.1441	0.1753	0.1448	0.287	0.1017	0.2532	0.1485	0.1563	0.1478	0.4014	0.3146	0.2597	0.1376	0.1905	0.16	0.1313	0.243	0.0907	0.1003	0.1738	0.1898	0	0.0774	0.2083	1.4748	1.3404	1.3461	0.6776	0.5551	0.4861	0.34	0.4131	0.6486	0.4172	0.5768	0.4575	0.3934	0.305	0.0691	0.1044	0.3437	0.1288
ENSMUSG00000044734	chr13:32842091-32851185	protein_coding	KNOWN	Serpinb1a	serine (or cysteine) peptidase inhibitor; clade B; member 1a [Source:MGI Symbol;Acc:MGI:1913472]	brown	III	8.4289	5.4295	5.3143	7.9709	6.3347	4.8678	4.6738	7.3488	5.8606	4.6767	6.4494	6.5217	7.3611	6.9317	7.2634	3.8971	2.6214	3.8283	5.1411	5.6399	4.0673	8.4022	6.1417	6.5266	17.4573	16.2543	17.1514	35.9766	24.2527	37.6624	21.2811	13.7639	21.7705	11.9167	15.1233	14.9147	9.7534	11.4397	7.1671	11.5874	10.2407	13.5132
ENSMUSG00000021403	chr13:33027415-33041884	protein_coding	KNOWN	Serpinb9b	serine (or cysteine) peptidase inhibitor; clade B; member 9b [Source:MGI Symbol;Acc:MGI:894668]	brown	III	0.0278	0	0	0.0968	0	0	0	0.1959	0.0427	0	0.0067	0.0313	0.0332	0.0294	0.0154	0.0036	0.0043	0.0044	0	0.0067	0	0.0432	0.0224	0.0402	0.2447	0.3877	0.344	0.4127	0.233	0.2937	0.9506	0.6041	1.6114	0.458	0.4388	0.5706	0.2552	0.0719	0.0866	0.1476	0.1145	0.1056
ENSMUSG00000039109	chr13:36867177-37050244	protein_coding	KNOWN	F13a1	coagulation factor XIII; A1 subunit [Source:MGI Symbol;Acc:MGI:1921395]	brown	III	0.3153	0.0284	0.0821	0.4768	0.5441	0.1778	0.1445	0.4179	0.4072	0.1065	0.1076	0.1842	0.1728	0.2224	0.0519	0.2128	0.0645	0.0441	0.0379	0.0958	0.0492	0.4725	0.1004	0.1148	1.3509	1.1406	3.6821	5.5725	1.7838	8.2837	12.6904	3.3533	6.9079	4.7492	5.7135	2.7785	2.0756	1.7522	0.5824	0.4343	0.7141	2.4383
ENSMUSG00000021391	chr13:49464026-49652746	protein_coding	KNOWN	Cenpp	centromere protein P [Source:MGI Symbol;Acc:MGI:1913586]	brown	III	1.1965	0.9538	1.2023	1.5203	1.2235	1.305	1.2336	1.8345	1.7351	1.1078	0.9008	1.3944	0.8471	1.0476	0.9164	0.7627	0.7719	0.9223	0.7471	0.7765	0.739	1.4554	0.7761	1.1692	0.8643	1.0468	1.0986	5.0246	5.9663	3.842	2.8232	3.5684	2.2289	2.4629	2.5143	2.3059	1.0448	1.3392	0.8706	1.5944	1.2885	1.5681
ENSMUSG00000021485	chr13:55325167-55329758	protein_coding	KNOWN	Mxd3	Max dimerization protein 3 [Source:MGI Symbol;Acc:MGI:104987]	brown	III	0.2595	0.7261	0.4432	0.9561	0.4397	0.4559	0.321	0.5628	0.5589	0.7492	0.642	0.8067	0.4584	0.2608	0.4178	0.1756	0.3024	0.2941	0.6987	0.5384	0.8338	1.346	1.1993	1.1704	0.6794	0.9217	0.6182	5.2279	7.7395	4.5405	2.0816	4.0543	2.0476	1.5142	2.9662	2.1752	1.1724	0.9765	0.9332	0.94	0.7765	0.7541
ENSMUSG00000021556	chr13:59634995-59675784	protein_coding	KNOWN	Golm1	golgi membrane protein 1 [Source:MGI Symbol;Acc:MGI:1917329]	brown	III	5.4869	3.3679	4.1474	7.1597	4.981	4.6055	3.3084	7.1726	6.4697	2.4942	3.3693	2.7153	3.3039	4.0104	3.5978	2.9718	3.253	3.2815	2.3883	2.7483	1.4066	5.6293	2.9292	3.1236	22.5083	23.9486	18.2005	19.954	13.9689	19.2946	20.6164	15.339	25.5119	24.1483	22.4565	14.7322	12.7643	16.564	8.3637	11.6253	14.7256	25.208
ENSMUSG00000021569	chr13:73912461-73937767	protein_coding	KNOWN	Trip13	thyroid hormone receptor interactor 13 [Source:MGI Symbol;Acc:MGI:1916966]	brown	III	0.14	0.1461	0.2412	0.2989	0.1978	0.0703	0.1856	0.499	0.2052	0.1723	0.1844	0.2074	0.191	0.254	0.2111	0.0781	0.135	0.1575	0.13	0.1062	0.1265	0.2595	0.129	0.1967	1.3907	1.9205	1.2431	3.9222	3.6368	3.357	2.6059	2.065	2.702	1.6043	1.9935	1.1859	0.6755	0.8941	0.6524	0.6378	0.7984	0.7336
ENSMUSG00000048376	chr13:95601803-95618459	protein_coding	KNOWN	F2r	coagulation factor II (thrombin) receptor [Source:MGI Symbol;Acc:MGI:101802]	brown	III	44.2906	18.4779	14.506	45.9017	35.8771	17.6623	18.2885	58.2437	46.5633	33.2896	32.4456	24.4275	8.3257	12.8118	18.4119	13.8685	26.6075	24.3493	36.8378	31.1713	16.1808	45.188	34.0857	31.9263	74.6493	86.8902	98.5784	186.987	96.2127	185.689	197.712	65.1993	198.991	73.5058	86.392	55.7373	40.4049	59.5966	33.9077	37.7204	51.9325	75.6783
ENSMUSG00000057762	chr13:97098236-97099296	protein_coding	KNOWN	Gm6169	predicted gene 6169 [Source:MGI Symbol;Acc:MGI:3646298]	brown	III	0.2129	0.0518	0.0428	0.3393	0.0601	0.0499	0.1756	0.2309	0.131	0.151	0.2066	0.1919	0.1627	0.2253	0.1892	0.1774	0.1959	0.2815	0.1384	0.1849	0.1795	0.1105	0.2289	0.3694	3.0614	2.8091	2.1485	1.6865	1.3706	1.6283	1.467	1.1598	1.3081	1.1761	1.1176	1.2621	0.8246	0.4808	0.6535	0.4114	0.5541	0.7997
ENSMUSG00000045273	chr13:100759673-100775899	protein_coding	KNOWN	Cenph	centromere protein H [Source:MGI Symbol;Acc:MGI:1349448]	brown	III	0.472	0.4418	0.1824	0.6147	0.6153	0.2552	0.2995	0.4725	0.5586	0.3495	0.3171	0.4745	0.4161	0.2689	0.746	0.1229	0.1336	0.1829	0.236	0.2453	0.1339	0.3579	0.3122	0.315	2.3683	3.7003	1.5605	7.9808	9.1185	6.3538	4.1808	4.1813	3.8268	2.4262	3.0525	1.9677	0.5228	0.9052	0.4875	0.684	0.7559	0.7468
ENSMUSG00000041431	chr13:100778649-100786570	protein_coding	KNOWN	Ccnb1	cyclin B1 [Source:MGI Symbol;Acc:MGI:88302]	brown	III	0.4546	0.5531	0.6212	1.0865	0.1797	0.4047	0.3	1.3804	0.5968	0.6264	0.847	1.0078	0.2605	0.1731	0.4746	0.1988	0.1338	0.2634	0.5994	0.2983	0.4598	0.5943	0.7232	0.5784	0.9696	1.2611	0.9004	21.0914	27.5397	15.1738	15.2057	11.5214	16.4394	3.2159	6.22	3.1258	1.282	1.266	0.7238	1.5635	1.538	1.5936
ENSMUSG00000021714	chr13:104228954-104249615	protein_coding	KNOWN	Cenpk	centromere protein K [Source:MGI Symbol;Acc:MGI:1926210]	brown	III	0.9743	1.1431	0.8042	0.8317	0.6879	1.2636	1.0045	1.1698	1.035	0.5464	0.6415	0.8937	0.7974	0.5338	0.8695	0.4167	0.3522	0.5697	0.5977	0.5877	0.3116	0.4874	0.6732	0.5836	2.8992	2.8987	1.4955	3.0317	3.486	3.2558	1.9541	3.2422	1.5112	1.7671	1.9502	1.2228	0.501	0.9494	0.5006	1.1598	0.8301	1.0891
ENSMUSG00000015533	chr13:114835915-114932041	protein_coding	KNOWN	Itga2	integrin alpha 2 [Source:MGI Symbol;Acc:MGI:96600]	brown	III	0.1078	0.0918	0.2383	0.0644	0.0609	0.0758	0.0556	0.1169	0.2101	0.1747	0.0418	0.1068	0.1081	0.0969	0.0778	0.087	0.1289	0.1052	0.1251	0.1144	0.0397	0.5647	0.2317	0.2244	0.5593	0.8022	1.863	0.5976	0.1759	0.8921	1.0478	0.1545	0.8163	0.3985	0.5609	0.2556	0.4816	0.6591	0.5117	0.328	0.6358	0.7952
ENSMUSG00000040726	chr14:27000361-27002329	protein_coding	KNOWN	Hesx1	homeobox gene expressed in ES cells [Source:MGI Symbol;Acc:MGI:96071]	brown	III	1.1899	0.8204	0.3587	2.6859	2.4083	1.7191	0.7361	2.2797	2.4002	0.4621	0.4041	0.3217	0.4355	0.4616	0.4625	0.2891	0.3649	0.6369	0.5156	0.3445	0.4179	3.5389	0.6395	0.8487	8.1198	7.1617	8.0599	5.2425	6.3827	6.5123	3.3503	2.5017	1.6385	1.3781	1.6937	1.6625	1.9496	0.9888	0.97	0.7089	0.7397	0.7271
ENSMUSG00000043681	chr14:34351880-34355433	protein_coding	KNOWN	Fam25c	family with sequence similarity 25; member C [Source:MGI Symbol;Acc:MGI:1916384]	brown	III	8.5737	9.3481	4.4755	7.2077	6.1322	4.174	4.5921	4.3472	5.4821	2.5948	3.4035	3.9637	6.4327	6.7737	4.9465	1.5074	1.81	1.9281	4.0323	2.9553	4.2822	8.3178	4.9671	4.7651	17.8125	15.0204	44.4749	27.6165	30.5376	32.8588	20.2302	2.075	9.1997	2.0337	1.7831	3.7715	2.9301	2.4618	3.2038	3.4961	3.429	2.0911
ENSMUSG00000090505	chr14:41484231-41489485	protein_coding	PUTATIVE	Gm3486	predicted gene 3486 [Source:MGI Symbol;Acc:MGI:3781663]	brown	III	0	0	0	0	0	0	0	0	0	0	0	0	0	0	0	0	0	0	0	0	0	0	0	0	1.1493	1.781	0.9598	0.7374	0.2794	0.4159	1.0665	0.0491	0.3536	0	0	0	0	0	0	0	0	0
ENSMUSG00000090713	chr14:43288311-43293813	protein_coding	PUTATIVE	Gm8127	predicted gene 8127 [Source:MGI Symbol;Acc:MGI:3646865]	brown	III	0.1613	0	0.0648	1.4135	1.0477	0.1889	0.133	1.2594	1.2242	0.0327	0.1565	0.0727	0.1078	0.2218	0.197	0.0084	0.0297	0.0812	0	0.0156	0	0.2677	0.052	0.056	0.2764	0.2592	0.2712	1.3095	2.5151	1.5091	0.3045	1.603	0.82	0.3449	0.7892	0.4234	0.2723	0.349	0.0619	0.187	0.1259	0.4327
ENSMUSG00000090440	chr14:43298871-43306004	protein_coding	PUTATIVE	Gm9732	predicted gene 9732 [Source:MGI Symbol;Acc:MGI:3796514]	brown	III	0.2159	0.0751	0	1.966	1.0018	0.5781	0.3816	1.1039	2.1831	0.0469	0.0599	0.0278	0.2062	0.1469	0.2055	0.0241	0.0662	0.0097	0	0.0149	0.0162	0.096	0.0497	0.0178	0.2643	0.3261	0.2306	1.0536	2.3211	1.1794	0.2038	1.636	0.8168	0.3847	0.3156	0.3657	0.2297	0.4353	0.1035	0.1788	0.2274	0.4551
ENSMUSG00000091477	chr14:43543575-43551213	protein_coding	PUTATIVE	Gm5799	predicted gene 5799 [Source:MGI Symbol;Acc:MGI:3646715]	brown	III	0.1377	0	0.0346	0.2057	0.2431	0.3226	0.1775	0.336	0.459	0.0174	0.0668	0.0155	0.1808	0.2549	0.2294	0.0179	0.0211	0.0434	0	0.0166	0.0181	0.0179	0.0555	0	0.672	0.6696	1.0775	1.1588	0.7646	1.1614	0.4874	0.9869	1.1851	0.5061	0.4594	0.4956	0.1709	0.2267	0.033	0.1995	0.1194	0.5387
ENSMUSG00000095528	chr14:43602626-43608065	protein_coding	PUTATIVE	Gm10375	predicted gene 10375 [Source:MGI Symbol;Acc:MGI:3704433]	brown	III	0	0	0	0	0	0	0	0	0	0	0	0	0	0	0	0	0	0	0	0	0	0.0262	0	0	2.1855	1.7491	1.3903	0.9739	0.5945	0.9984	1.4045	0.1205	0.6412	0	0	0	0	0	0	0.0244	0.0438	0
ENSMUSG00000072145	chr14:44500121-44506345	protein_coding	KNOWN	BC061237	cDNA sequence BC061237 [Source:MGI Symbol;Acc:MGI:2682320]	brown	III	0	0	0	0	0	0	0	0	0	0	0	0	0	0	0	0	0	0	0	0	0	0	0	0	2.1614	1.4718	1.3432	0.9489	0.3201	0.8623	0.857	0.0723	0.2404	0	0	0	0	0	0	0	0	0
ENSMUSG00000037628	chr14:46760540-46771525	protein_coding	KNOWN	Cdkn3	cyclin-dependent kinase inhibitor 3 [Source:MGI Symbol;Acc:MGI:1919641]	brown	III	0.6484	1.7214	0.2369	2.4656	0.9989	0.3453	1.0332	2.4933	0.9674	0.7466	0.4004	0.6906	0.1126	0.2806	0.2946	0.2302	0.1446	0.1299	0.8758	0.1707	0.559	0.4893	0.7604	0.8864	0.5613	0.8226	0.9914	14.4746	27.1765	8.9631	8.6237	8.6193	8.4608	2.2321	4.9034	2.6706	0.9951	1.0537	0.9894	1.7085	1.2017	1.2125
ENSMUSG00000037544	chr14:47387778-47418407	protein_coding	KNOWN	Dlgap5	discs; large (Drosophila) homolog-associated protein 5 [Source:MGI Symbol;Acc:MGI:2183453]	brown	III	0.1641	0.1871	0.3503	0.2349	0.1882	0.1201	0.0846	0.4559	0.3366	0.1714	0.1741	0.2495	0.1028	0.0922	0.0854	0.0721	0.0503	0.0936	0.1238	0.0544	0.0594	0.1649	0.1323	0.2491	0.825	0.9756	0.5557	3.8071	5.2013	3.501	3.3823	2.9593	3.8394	1.3703	2.1118	1.0636	0.4327	0.5161	0.2704	0.53	0.5782	0.4997
ENSMUSG00000068417	chr14:50955991-50964749	protein_coding	KNOWN	Pnp2	purine-nucleoside phosphorylase 2 [Source:MGI Symbol;Acc:MGI:3712328]	brown	III	0.2641	0.1205	0.2654	0.0986	0.1399	0.116	0.2042	0.3938	0.3048	0.2509	0.2723	0.4463	0.1261	0.1921	0.22	0.1289	0.1721	0.2079	0.3219	0.3346	0.2087	0.4966	0.2661	0.3627	0.4715	0.5724	1.0333	1.193	1.4067	0.8465	0.7634	0.5206	1.154	0.2794	0.279	0.2656	0.1803	0.2019	0.2058	0.287	0.2148	0.1033
ENSMUSG00000022221	chr14:55784995-55788857	protein_coding	KNOWN	Ripk3	receptor-interacting serine-threonine kinase 3 [Source:MGI Symbol;Acc:MGI:2154952]	brown	III	0.6462	0.5054	0.6725	1.2411	0.6518	0.5407	0.3093	1.0262	0.8522	0.3624	0.3919	0.9463	0.4297	0.6959	0.4614	0.4086	0.4955	0.5668	0.5679	0.646	0.7052	1.4726	0.6202	0.8942	3.9447	4.3429	3.6549	4.4786	3.2432	4.267	2.7881	2.4371	3.0435	3.7628	3.4185	2.8239	3.2429	2.9095	2.1139	1.4715	2.4325	2.8482
ENSMUSG00000021965	chr14:57806560-57826163	protein_coding	KNOWN	Ska3	spindle and kinetochore associated complex subunit 3 [Source:MGI Symbol;Acc:MGI:3041235]	brown	III	0.2805	0.4631	0.302	0.5786	0.3678	0.2347	0.3718	0.5214	0.4726	0.2233	0.2333	0.2979	0.2104	0.1696	0.2892	0.1773	0.129	0.1198	0.2418	0.2224	0.2744	0.4157	0.323	0.4171	0.9443	1.4148	0.861	5.0977	6.2299	3.6409	3.5358	2.5655	3.268	1.3476	1.9159	1.3571	0.7062	0.7162	0.5188	0.6097	0.6169	0.5196
ENSMUSG00000022033	chr14:65805836-65817822	protein_coding	KNOWN	Pbk	PDZ binding kinase [Source:MGI Symbol;Acc:MGI:1289156]	brown	III	0.8956	1.2179	1.0852	1.5477	0.2604	0.5246	0.516	1.5712	0.9997	1.0408	0.9202	1.2107	0.3647	0.2926	0.4534	0.3155	0.2101	0.4976	1.0151	0.4322	0.6245	0.8062	0.9061	1.3253	1.4297	2.5842	1.3782	21.5292	35.2848	14.7763	6.7001	14.2859	9.1378	4.283	8.3425	5.0521	1.4648	2.0693	1.3137	1.7686	1.9651	1.8021
ENSMUSG00000022034	chr14:65819037-65833994	protein_coding	KNOWN	Esco2	establishment of cohesion 1 homolog 2 (S. cerevisiae) [Source:MGI Symbol;Acc:MGI:1919238]	brown	III	0.3263	0.4538	0.3748	0.7119	0.1317	0.1456	0.2724	0.4719	0.2072	0.4802	0.4298	0.6092	0.2077	0.1151	0.233	0.0931	0.0858	0.1419	0.2453	0.12	0.131	0.2096	0.2088	0.3235	0.6289	1.1237	0.5662	6.3235	7.0654	4.2712	4.4366	3.8018	4.0163	1.0799	1.7557	0.7632	0.1466	0.5409	0.0671	0.5029	0.4853	0.5211
ENSMUSG00000022037	chr14:65968482-65981548	protein_coding	KNOWN	Clu	clusterin [Source:MGI Symbol;Acc:MGI:88423]	brown	III	146.273	86.5363	111.626	250.592	151.993	135.145	130.299	300.305	292.651	151.016	171.019	138.645	177.887	178.49	147.887	136.893	141.427	143.351	202.143	182.489	325.904	360.813	273.264	199.096	1515.03	1585.76	1463.96	1317.75	1583.5	1313.54	1007	1794.86	1224.45	1365.7	1274.66	1704.61	1144.61	634.496	781.361	368.238	481.016	667.399
ENSMUSG00000048922	chr14:67676330-67715841	protein_coding	KNOWN	Cdca2	cell division cycle associated 2 [Source:MGI Symbol;Acc:MGI:1919787]	brown	III	0.1532	0.2008	0.3316	0.3991	0.2497	0.29	0.1823	0.473	0.3022	0.1015	0.1601	0.2018	0.1463	0.1372	0.144	0.1258	0.0976	0.0854	0.3338	0.1991	0.3353	0.2446	0.1964	0.1568	0.5387	0.7377	0.5451	4.0787	4.8141	2.5026	2.1804	2.1853	2.6718	1.1236	1.6777	0.8933	0.6496	0.621	0.3278	0.4669	0.5266	0.5218
ENSMUSG00000021999	chr14:75242286-75283551	protein_coding	KNOWN	Cpb2	carboxypeptidase B2 (plasma) [Source:MGI Symbol;Acc:MGI:1891837]	brown	III	1.5423	1.0133	1.5187	0.5529	0.8711	1.3731	1.0177	1.5388	0.9808	0.7188	1.0476	0.7783	0.486	0.5874	0.7708	0.4497	0.6811	0.6798	1.0168	0.5656	0.4875	0.592	0.2818	0.8562	4.8169	3.8087	2.5217	3.6953	2.8944	3.0804	3.7118	2.5646	5.244	1.2504	1.0702	2.1679	0.8423	0.4933	0.8579	0.9238	0.6689	0.4965
ENSMUSG00000022021	chr14:86655366-87141224	protein_coding	KNOWN	Diap3	diaphanous homolog 3 (Drosophila) [Source:MGI Symbol;Acc:MGI:1927222]	brown	III	0.1188	0.0964	0.1194	0.217	0.1538	0.0696	0.051	0.3007	0.2844	0.1505	0.1057	0.174	0.0898	0.0524	0.1155	0.0593	0.0729	0.0779	0.0874	0.0669	0.0783	0.2106	0.0692	0.2405	0.5705	0.8459	0.717	3.9414	3.0255	3.3944	2.9066	1.5567	3.3408	1.2528	1.4448	0.7463	0.2999	0.5404	0.1805	0.4544	0.4853	0.5845
ENSMUSG00000058126	chr14:113314607-113316713	protein_coding	KNOWN	Tpm3-rs7	tropomyosin 3; related sequence 7 [Source:MGI Symbol;Acc:MGI:99705]	brown	III	0.5142	0.4431	0.3014	0.4054	0.3025	0.3262	0.3092	0.6738	0.4615	0.6078	0.5613	0.4247	0.4807	0.6573	0.464	0.4295	0.3351	0.4519	0.5371	0.61	0.4966	0.6001	0.5066	0.4956	2.4173	2.5547	2.8023	1.2621	1.01	1.3588	0.9503	0.7985	1.1687	1.4602	1.4199	1.0159	0.9148	0.9372	0.7089	0.89	0.7712	0.9292
ENSMUSG00000068101	chr15:82233778-82244747	protein_coding	KNOWN	Cenpm	centromere protein M [Source:MGI Symbol;Acc:MGI:1913820]	brown	III	0.3396	0.7347	0.3034	0.9395	0.4263	0.6631	0.1167	1.0231	0.5032	0.4779	0.6225	0.9012	0.4685	0.4791	0.3982	0.2554	0.162	0.2614	0.4205	0.3096	1.0338	0.509	0.7301	0.6984	1.6529	1.9788	1.8863	8.276	11.4786	6.0095	4.4343	5.7703	3.1978	1.8996	3.7097	2.4925	0.9369	1.0651	0.9953	0.8385	0.9821	0.8774
ENSMUSG00000022385	chr15:85859706-85876572	protein_coding	KNOWN	Gtse1	G two S phase expressed protein 1 [Source:MGI Symbol;Acc:MGI:1352755]	brown	III	0.516	0.3848	0.5855	0.7626	0.3761	0.39	0.4634	0.8666	0.5464	0.565	0.4927	0.4876	0.612	0.3346	0.3698	0.3077	0.3778	0.3931	0.456	0.4017	0.5876	0.5613	0.51	0.5969	2.7581	3.0622	2.2397	8.4387	9.3949	6.0058	6.206	4.709	7.0091	2.5287	3.2803	1.5788	1.2646	1.112	1.0298	0.6594	0.9386	1.0867
ENSMUSG00000023004	chr15:98931424-98934565	protein_coding	KNOWN	Tuba1b	tubulin; alpha 1B [Source:MGI Symbol;Acc:MGI:107804]	brown	III	18.9562	22.1812	18.11	41.9657	32.4447	20.9607	19.5979	27.6452	32.2644	33.9064	37.1289	39.4138	32.3273	41.0846	39.2401	27.9776	28.5449	31.3189	35.8903	41.3716	63.1294	51.9938	33.2543	36.112	144.194	138.654	123.18	160.984	229.276	158.732	95.5876	123.504	100.96	109.028	102.904	110.519	118.288	71.972	68.0982	60.4773	64.2244	76.7376
ENSMUSG00000032783	chr15:99074972-99083407	protein_coding	KNOWN	Troap	trophinin associated protein [Source:MGI Symbol;Acc:MGI:1925983]	brown	III	0.1403	0.1951	0.3021	0.2196	0.1132	0.0939	0.062	0.2608	0.1028	0.0812	0.0778	0.1897	0.134	0.1484	0.0668	0.0626	0.1229	0.0947	0.1954	0.0774	0.2323	0.2599	0.1939	0.197	0.334	0.4153	0.3183	3.3934	4.4247	2.4885	2.1565	1.7909	2.1761	1.1696	1.7117	0.9419	0.5175	0.3017	0.3748	0.4744	0.1913	0.3226
ENSMUSG00000023015	chr15:99620495-99651656	protein_coding	KNOWN	Racgap1	Rac GTPase-activating protein 1 [Source:MGI Symbol;Acc:MGI:1349423]	brown	III	0.5048	0.7124	0.7101	1.1059	0.6843	0.5795	0.6037	1.0291	0.7973	0.404	0.6123	0.8097	0.5447	0.4379	0.527	0.368	0.4737	0.5562	0.7265	0.4969	0.7871	0.9374	0.5643	0.7648	1.4515	1.7588	1.3158	10.775	14.3194	9.169	6.6554	6.1698	6.9561	4.2184	5.4875	3.7657	2.5313	2.2177	1.8736	1.6531	1.7909	2.0719
ENSMUSG00000075408	chr15:101293211-101297426	lincRNA	NOVEL	6030408B16Rik	RIKEN cDNA 6030408B16 gene [Source:MGI Symbol;Acc:MGI:1924967]	brown	III	0.2087	0.0564	0	0.3463	0.1637	0	0.0478	0.528	0.2854	0.0705	0.0337	0.0418	0.0332	0.0123	0.0515	0.0302	0.0356	0.0292	0.0754	0.0783	0.1344	0.2406	0.162	0.295	0.3532	0.2941	0.4549	0.9297	0.6411	1.5019	1.4224	1.1411	1.0683	0.8056	0.9695	1.3743	0.6562	0.5235	0.2891	0.1344	0.362	0.5184
ENSMUSG00000059668	chr15:101918535-101924735	protein_coding	KNOWN	Krt4	keratin 4 [Source:MGI Symbol;Acc:MGI:96701]	brown	III	0.0425	0.0258	0.0854	0.4019	0.21	0.0249	0	0.0461	0.2397	0.0323	0	0.0287	0.0203	0.0787	0.0472	0.0166	0.0261	0	0.0394	0.0205	0.0224	0.3085	0.0685	0.1965	0.6371	0.6827	1.0519	0.7887	1.0111	1.2135	0.3909	0.0609	0.3038	0.1419	0.1039	0.054	0.1266	0.05	0.0204	0	0.0553	0.0855
ENSMUSG00000058290	chr15:102296292-102324356	protein_coding	KNOWN	Espl1	extra spindle pole bodies 1 (S. cerevisiae) [Source:MGI Symbol;Acc:MGI:2146156]	brown	III	0.1025	0.0748	0.1167	0.2246	0.1255	0.1521	0.0564	0.2446	0.2453	0.1177	0.1094	0.2587	0.137	0.1301	0.148	0.1672	0.1258	0.1076	0.2031	0.122	0.36	0.3049	0.1873	0.1778	0.4002	0.6415	0.498	2.5779	2.8283	2.2288	1.8414	1.3062	1.9399	1.2086	1.3801	0.978	0.9467	0.8551	0.7374	0.5249	0.6165	0.7395
ENSMUSG00000000555	chr15:103344288-103366763	protein_coding	KNOWN	Itga5	integrin alpha 5 (fibronectin receptor alpha) [Source:MGI Symbol;Acc:MGI:96604]	brown	III	2.613	2.1448	2.2923	3.573	2.7528	3.1096	2.4055	5.7802	4.967	1.9068	2.1382	1.64	2.2823	2.5287	2.6429	2.1381	2.6746	2.7717	3.0907	2.4219	4.9383	7.1381	5.4782	4.9172	17.0272	20.3765	18.4173	12.3712	7.126	13.9518	7.3057	4.6724	7.716	9.0906	10.6132	8.8991	10.7294	7.9215	7.3545	5.0389	4.8933	6.5653
ENSMUSG00000039457	chr16:5086290-5132481	protein_coding	KNOWN	Ppl	periplakin [Source:MGI Symbol;Acc:MGI:1194898]	brown	III	1.9249	1.3948	5.2522	2.3837	2.7183	2.2043	1.7022	3.581	5.243	1.2162	0.9794	1.6438	1.9483	2.601	1.3011	0.6175	1.2936	1.4164	1.774	2.2127	1.0863	5.5726	2.9565	2.6517	7.2975	7.756	9.9222	15.1151	5.7978	14.1728	21.9616	6.1459	24.51	7.8718	6.818	6.1111	6.3933	6.247	3.9552	3.5383	6.226	12.5498
ENSMUSG00000037991	chr16:10835058-10892966	protein_coding	NOVEL	Rmi2	RMI2; RecQ mediated genome instability 2; homolog (S. cerevisiae) [Source:MGI Symbol;Acc:MGI:2685383]	brown	III	0.0844	0.1174	0.109	0.1921	0.0681	0.0706	0.1367	0.1569	0.1113	0.0366	0.0468	0.0924	0.2188	0.1467	0.1674	0.0942	0.0481	0.0456	0.056	0.0465	0.1525	0.0813	0.0324	0.0697	0.9587	1.4073	0.8111	0.2328	0.481	0.2766	0.0683	0.4552	0.1533	0.4029	0.4881	0.2553	0.3532	0.1418	0.1735	0.1165	0.1674	0.097
ENSMUSG00000022875	chr16:23057864-23082068	protein_coding	KNOWN	Kng1	kininogen 1 [Source:MGI Symbol;Acc:MGI:1097705]	brown	III	0.5022	0.2933	0.2826	0.4201	0.1135	0.1412	0.3728	0.6318	0.6181	0.1526	0.2534	0.2806	0.1918	0.2975	0.2677	0.1569	0.2095	0.1771	0.2705	0.2423	0.2434	0.2918	0.2483	0.1742	1.8171	1.6054	2.2615	1.601	2.2218	1.238	1.3081	2.1116	1.1383	1.9686	2.2249	1.8966	1.5459	1.3323	0.8092	0.5337	0.8277	1.2125
ENSMUSG00000059657	chr16:36156810-36161948	protein_coding	KNOWN	Stfa2l1	stefin A2 like 1 [Source:MGI Symbol;Acc:MGI:3524944]	brown	III	0.5486	0	0	0.5463	0	0	0	0.119	0.1125	0	0.1597	0	0	0	0.0609	0.0286	0.0337	0.2073	0	0	0.289	0.2846	0.1769	0.0635	0.3657	0.8352	0.4101	2.227	0.8953	3.0109	3.3656	0.4719	0.4649	0.4888	0.1464	1.3008	0.1634	0.1032	0.3683	0	0.1904	0.5887
ENSMUSG00000079597	chr16:36184211-36188111	protein_coding	KNOWN	Gm5483	predicted gene 5483 [Source:MGI Symbol;Acc:MGI:3645124]	brown	III	0.2194	0	0	0.1093	0	0	0	0.476	0.1125	0	0.1065	0	0	0	0	0	0.1346	0.0345	0.0509	0.1588	0.2312	0.2277	0.2359	0.0635	0.209	0.3248	0.4101	1.7925	1.0445	2.9615	3.9352	0.1049	0.3487	0.391	0.3905	1.1149	0.4903	0.2065	0.2631	0	0	0.2453
ENSMUSG00000022651	chr16:48872607-48874498	protein_coding	KNOWN	Retnlg	resistin like gamma [Source:MGI Symbol;Acc:MGI:2667763]	brown	III	4.0317	0.0908	0	4.9817	2.3195	0.2624	0.077	3.1579	1.9145	0.1891	3.0791	0.7401	0.2852	0.079	0.3317	0.1166	0.7099	0.6582	1.5945	1.0809	1.5733	12.6265	3.3306	2.8497	2.7727	3.3151	5.197	13.0104	2.7076	18.036	16.7712	2.8541	2.0167	1.3969	1.0295	1.5173	0.6302	0.4917	0.2864	0.1443	0.5829	1.0015
ENSMUSG00000033031	chr16:48994184-49019709	protein_coding	KNOWN	C330027C09Rik	RIKEN cDNA C330027C09 gene [Source:MGI Symbol;Acc:MGI:2146335]	brown	III	0.878	0.9573	0.7218	1.0787	0.483	0.5209	0.576	1.0016	0.7719	0.6296	0.5809	0.5909	0.6369	0.6755	0.8231	0.5373	0.7134	0.7395	0.3441	0.4512	0.1382	0.7098	0.5822	0.5407	1.9652	2.083	1.4648	5.3512	6.7918	4.3394	3.2446	3.0729	4.3903	1.8845	2.6019	1.2214	0.2774	0.885	0.2023	0.9088	1.2364	1.3766
ENSMUSG00000068196	chr16:57624257-57754737	protein_coding	KNOWN	Col8a1	collagen; type VIII; alpha 1 [Source:MGI Symbol;Acc:MGI:88463]	brown	III	1.6434	1.032	1.1009	1.4958	1.3849	0.4037	0.6103	4.0148	2.2022	5.0891	6.9617	3.9494	1.1052	1.2245	1.6093	1.0558	1.4281	1.6051	1.6654	2.166	1.0147	3.5063	2.3838	2.1256	6.68	7.8947	7.7763	6.5128	8.0184	10.6718	7.0381	9.115	11.2961	7.8876	7.3769	5.9891	4.4439	5.4156	2.3092	3.7899	4.2921	6.566
ENSMUSG00000022978	chr16:90719311-90727404	protein_coding	KNOWN	Mis18a	MIS18 kinetochore protein homolog A (S. pombe) [Source:MGI Symbol;Acc:MGI:1913828]	brown	III	1.7728	1.3558	1.2894	1.4292	1.2398	1.424	1.2011	1.6113	1.7144	0.9836	1.5564	1.765	0.9834	0.9735	1.2938	1.1604	1.1237	1.2704	1.0425	1.1244	1.0229	1.086	0.8257	0.908	2.8456	3.0486	2.8315	4.7558	5.4187	4.4963	3.912	4.9696	4.1222	3.9185	3.342	3.5098	2.9424	2.4224	2.1699	2.5445	2.2189	3.3443
ENSMUSG00000051483	chr16:93607836-93610505	protein_coding	KNOWN	Cbr1	carbonyl reductase 1 [Source:MGI Symbol;Acc:MGI:88284]	brown	III	81.2744	29.4355	31.2498	60.9593	55.166	38.7854	39.5998	55.4853	47.7922	20.0682	25.6741	26.5614	61.6615	52.3305	53.1881	23.3956	27.606	28.7758	25.2127	27.7051	27.9734	39.2235	26.201	25.9101	173.555	117.386	205.924	249.769	360.361	276.972	240.042	154.68	287.573	99.1427	88.1378	66.8265	49.3902	61.5431	50.1914	35.1817	35.2519	46.9953
ENSMUSG00000022947	chr16:93683214-93690990	protein_coding	KNOWN	Cbr3	carbonyl reductase 3 [Source:MGI Symbol;Acc:MGI:1309992]	brown	III	3.4392	0.8463	1.0484	3.7713	2.0736	1.6749	2.3506	3.3945	2.7745	1.2724	2.4561	1.8283	1.8634	1.3083	1.3948	1.167	1.6474	1.3018	1.0765	0.8951	1.5472	0.9823	1.163	1.0503	52.9124	26.5212	42.0619	49.7762	122.515	51.8543	22.9041	13.2762	61.357	8.3661	9.7289	7.5097	10.3224	10.7249	8.4316	7.3918	5.2461	7.689
ENSMUSG00000022945	chr16:93883900-93906115	protein_coding	KNOWN	Chaf1b	chromatin assembly factor 1; subunit B (p60) [Source:MGI Symbol;Acc:MGI:1314881]	brown	III	1.0551	0.6808	0.4498	1.4009	0.903	0.5992	0.5769	0.8495	0.951	0.8341	0.7989	1.2318	0.9083	0.7103	0.7989	0.3329	0.3922	0.463	0.5715	0.378	0.539	0.9785	0.6444	0.6841	4.6807	6.5774	3.3531	7.7713	6.9132	7.4644	5.9672	3.445	5.1476	3.4182	3.5412	2.6532	2.0002	1.895	1.6942	0.9961	1.2897	1.8942
ENSMUSG00000047109	chr16:93919030-94008837	protein_coding	KNOWN	Cldn14	claudin 14 [Source:MGI Symbol;Acc:MGI:1860425]	brown	III	0.031	0.0377	0	0.0618	0.1752	0.0363	0.032	0.2355	0.2863	0.1885	0.2709	0.3075	0.0592	0.0164	0	0.0565	0.1617	0.0293	0.072	0.015	0.098	0.0161	0.0333	0	6.6301	2.951	2.4631	0.3071	1.3216	1.2138	0.2049	0.8744	0.2628	0.8842	0.5932	0.7879	0.3388	0.2918	0.357	0.1498	0.269	0.2496
ENSMUSG00000064637	chr17:12922789-12922917	snoRNA	KNOWN	Snora20	small nucleolar RNA; H/ACA box 20 [Source:MGI Symbol;Acc:MGI:3819492]	brown	III	1.4203	0.432	0.7136	1.7681	0.5014	0	1.8305	0.3851	0.3642	1.2592	1.5505	1.92	1.5258	0.9392	0.9859	3.6054	2.287	1.5651	2.308	0.6854	0	1.2894	1.5267	2.0535	13.0175	10.3608	17.5835	6.3283	1.2877	9.5841	17.4271	1.6967	8.8389	3.1636	2.5272	1.3531	0.7052	2.6726	1.192	2.4013	2.7722	3.3342
ENSMUSG00000062480	chr17:12923832-12940402	protein_coding	KNOWN	Acat3	acetyl-Coenzyme A acetyltransferase 3 [Source:MGI Symbol;Acc:MGI:109182]	brown	III	3.8824	2.3879	3.4296	2.9529	2.2291	2.7488	4.2668	4.0023	3.4571	6.1489	6.624	5.5175	3.2592	3.6561	3.5182	6.92	5.5023	6.4341	3.6348	3.7059	2.7308	2.5009	4.3338	3.5776	23.4712	20.3778	25.4618	15.4287	7.4943	15.1811	14.174	10.7334	15.6589	9.8925	7.7619	9.1041	7.3718	6.051	6.0458	7.45	6.3657	7.6212
ENSMUSG00000099397	chr17:21967500-21968242	processed_pseudogene	KNOWN	Gm7809	predicted gene 7809 [Source:MGI Symbol;Acc:MGI:3643362]	brown	III	0.1217	0.3702	0.4281	0.4242	0.2578	0.1426	0.251	0.396	0.3121	0.3391	0.561	0.192	0.2615	0.3541	0.2704	0.2377	0.28	0.1724	0.226	0.2056	0.1924	0.663	0.2944	0.1056	3.3031	3.9118	3.4117	2.1391	1.1863	1.889	1.1488	0.9306	1.4827	1.1929	1.164	1.0564	0.7856	0.7157	0.3794	0.4116	0.5015	0.8436
ENSMUSG00000023908	chr17:23726335-23736729	protein_coding	KNOWN	Pkmyt1	protein kinase; membrane associated tyrosine/threonine 1 [Source:MGI Symbol;Acc:MGI:2137630]	brown	III	0.2886	0.3782	0.5355	0.7518	0.4076	0.4162	0.4579	0.602	0.5466	0.3712	0.4309	0.6503	0.8163	0.7869	0.7891	0.4278	0.4086	0.3915	0.5979	0.675	0.889	1.3707	0.5489	0.6806	3.3194	5.258	3.5475	6.1225	5.1836	5.134	2.9967	2.663	3.3985	4.2235	4.1087	3.1023	2.1498	1.3369	1.4268	1.1691	1.1557	1.4098
ENSMUSG00000045027	chr17:23993534-23998100	protein_coding	KNOWN	Prss22	protease; serine 22 [Source:MGI Symbol;Acc:MGI:1918085]	brown	III	0.1712	0.0833	0.172	0.1023	0.1451	0.0401	0.1765	0.1485	0.4215	0.0173	0.0166	0.0617	0.0981	0.163	0.057	0.0446	0.021	0.0108	0.3656	0.1322	0.3427	2.5756	1.6931	0.8911	4.9233	4.0109	4.047	8.8146	7.1091	7.2396	3.668	2.2579	4.3524	4.3168	5.1481	7.2198	5.4574	1.2886	1.4614	0.5789	0.9505	2.266
ENSMUSG00000072082	chr17:24223231-24251409	protein_coding	KNOWN	Ccnf	cyclin F [Source:MGI Symbol;Acc:MGI:102551]	brown	III	0.161	0.3739	0.2647	0.5683	0.2273	0.1714	0.2715	0.2698	0.3602	0.126	0.1775	0.4022	0.1537	0.1238	0.1788	0.1029	0.1571	0.1382	0.1698	0.0777	0.2313	0.463	0.1258	0.1523	0.9126	0.8415	0.8408	6.3888	7.1171	4.3508	2.8518	3.4609	4.3784	1.8512	1.9656	1.524	1.3658	0.9567	1.1437	0.516	0.8631	0.7131
ENSMUSG00000019214	chr17:25718925-25727419	protein_coding	KNOWN	Chtf18	CTF18; chromosome transmission fidelity factor 18 [Source:MGI Symbol;Acc:MGI:2384887]	brown	III	0.1189	0.2893	0.2031	0.225	0.1175	0.0696	0.0858	0.2321	0.1463	0.0663	0.0981	0.1821	0.2838	0.2327	0.2575	0.1021	0.1094	0.1198	0.1932	0.1549	0.3194	0.2282	0.1086	0.2131	1.0472	1.3776	0.9498	1.8364	1.854	2.0056	1.3073	0.9771	1.209	1.0487	1.2957	0.745	0.5018	0.6655	0.5473	0.4135	0.4538	0.5688
ENSMUSG00000063011	chr17:25748613-25754327	protein_coding	KNOWN	Msln	mesothelin [Source:MGI Symbol;Acc:MGI:1888992]	brown	III	0.5589	0.0785	0.5832	2.5687	1.032	0.9065	0.7978	0.7693	1.3008	0.2722	0.0209	0.3777	0.6773	0.9779	0.4178	0.3861	0.3758	0.1015	0.2794	0.4149	0.3624	0.6244	0.3581	0.5718	3.285	2.7178	5.5831	5.0864	6.4212	3.9934	6.6947	1.6023	7.7639	2.1544	1.5967	0.7827	1.0139	0.637	0.4639	0.135	0.634	0.8458
ENSMUSG00000046711	chr17:27556619-27563674	protein_coding	KNOWN	Hmga1	high mobility group AT-hook 1 [Source:MGI Symbol;Acc:MGI:96160]	brown	III	3.7639	3.1594	3.2077	2.6334	3.5322	2.5953	2.7018	5.1671	4.9847	5.1169	4.4384	4.5944	3.9013	3.6545	3.4659	3.9818	3.6824	5.1302	3.9817	3.1384	5.3212	14.3601	8.3222	6.3097	27.6064	32.327	26.0751	22.9026	11.9653	25.2695	29.7351	6.1128	28.2492	9.8376	7.6931	9.0272	8.7528	6.6565	8.5909	6.4556	6.3133	5.4858
ENSMUSG00000024222	chr17:28399094-28517524	protein_coding	KNOWN	Fkbp5	FK506 binding protein 5 [Source:MGI Symbol;Acc:MGI:104670]	brown	III	29.9386	10.5913	13.3207	8.3534	6.0798	5.3871	8.0556	21.9468	12.1053	47.2354	55.1832	47.4548	12.2386	11.0836	14.2537	21.2852	18.1811	17.862	13.9163	21.0034	12.7809	24.1059	21.16	15.4006	14.254	18.5985	20.5464	66.5269	25.6382	85.974	78.4589	38.5561	81.1452	21.4008	17.2676	19.1976	19.1346	11.4511	12.54	18.9103	25.6709	52.1468
ENSMUSG00000079553	chr17:33875665-33890661	protein_coding	KNOWN	Kifc1	kinesin family member C1 [Source:MGI Symbol;Acc:MGI:109596]	brown	III	0.1157	0.4692	0.3293	0.6528	0.2178	0.2936	0.2385	0.46	0.2571	0.2051	0.2339	0.3996	0.5155	0.2448	0.4282	0.2108	0.2897	0.2974	0.4118	0.2884	0.5586	0.3201	0.3109	0.5686	0.7802	1.4105	0.9277	6.7575	7.7872	5.2732	3.7667	3.1599	4.4214	1.7092	2.65	1.3224	1.1104	1.1155	0.7859	0.624	0.8112	0.8017
ENSMUSG00000050410	chr17:35512733-35516824	protein_coding	KNOWN	Tcf19	transcription factor 19 [Source:MGI Symbol;Acc:MGI:103180]	brown	III	0.3654	0.508	0.2885	1.0916	0.4791	0.4891	0.5112	0.5377	0.4015	0.4892	0.2786	0.5409	0.9719	0.9664	0.9565	0.53	0.4722	0.4848	0.4847	0.466	0.6049	0.6363	0.2805	0.6791	2.7335	3.6859	1.8531	4.0696	4.7321	4.8837	2.3276	3.1799	1.5895	2.6623	3.1807	1.9005	1.6456	1.4118	1.4517	1.2354	0.9282	1.3303
ENSMUSG00000001525	chr17:35833920-35838306	protein_coding	KNOWN	Tubb5	tubulin; beta 5 class I [Source:MGI Symbol;Acc:MGI:107812]	brown	III	8.3883	6.8457	6.8699	13.7701	11.2435	8.0289	8.1212	11.0201	11.6819	6.1151	8.4293	8.5046	6.5447	8.4417	9.0131	7.4083	7.7862	8.6208	6.5225	6.1954	10.5538	10.9495	8.3844	7.1484	46.3581	53.5901	45.4236	61.0067	59.2794	61.0813	38.7807	32.571	39.8123	44.606	44.8967	44.575	43.063	25.8972	24.9371	20.9598	21.4011	30.3263
ENSMUSG00000059791	chr17:35861317-35865402	protein_coding	KNOWN	Nrm	nurim (nuclear envelope membrane protein) [Source:MGI Symbol;Acc:MGI:2146855]	brown	III	0.2776	0.1877	0.3719	0.6758	0.3485	0.2168	0.3816	0.3011	0.1266	0.2813	0.3143	0.2502	0.2945	0.5385	0.5139	0.3132	0.3122	0.3787	0.2435	0.3424	0.5362	0.512	0.1492	0.3746	1.7623	2.087	2.0606	4.0313	3.0342	3.7048	2.2125	2.3435	1.699	2.2123	2.7715	2.2593	1.6693	0.9722	0.9615	0.8046	0.9365	1.2551
ENSMUSG00000049832	chr17:35935623-35935950	processed_pseudogene	KNOWN	Gm9840	predicted gene 9840 [Source:MGI Symbol;Acc:MGI:3710517]	brown	III	0.5533	0.5049	0.556	1.1021	1.172	1.1343	0.2852	0.6001	0.9932	1.4716	1.745	1.9323	0.6605	0.7318	0.7681	0.7923	0.594	0.7404	0.6422	0.6008	0.583	0.5741	0.9665	0.48	3.754	3.6853	4.0712	1.5066	1.8812	1.6802	1.2403	1.322	0.8792	1.8487	1.7844	2.2842	1.0989	0.5856	0.8624	1.2028	1.2	1.1134
ENSMUSG00000042265	chr17:48232767-48246924	protein_coding	KNOWN	Trem1	triggering receptor expressed on myeloid cells 1 [Source:MGI Symbol;Acc:MGI:1930005]	brown	III	0.0754	0.0184	0	0.1052	0.0213	0.0177	0	0.0327	0.031	0.0076	0.1098	0.0272	0	0.008	0	0.0236	0.0509	0.0523	0.056	0.0582	0.151	0.7279	0.0892	0.1658	0.747	0.823	0.7683	0.7992	0.7386	1.6967	1.7515	0.4686	1.3025	0.5847	0.3758	0.7218	0.4345	0.2129	0.3762	0.102	0.2618	0.1687
ENSMUSG00000023940	chr17:53674785-53689333	protein_coding	KNOWN	Sgol1	shugoshin-like 1 (S. pombe) [Source:MGI Symbol;Acc:MGI:1919665]	brown	III	0.0997	0.1971	0.2254	0.3723	0.1232	0.146	0.0514	0.2297	0.1406	0.1389	0.1693	0.1965	0.1011	0.145	0.09	0.0843	0.0611	0.0667	0.1331	0.0782	0.046	0.1939	0.1473	0.1297	0.4331	0.7219	0.3726	2.3318	2.8639	1.6929	1.4877	1.5064	1.7753	0.7383	1.103	0.7122	0.2289	0.2989	0.1852	0.2347	0.3081	0.3287
ENSMUSG00000037095	chr17:56119679-56121946	protein_coding	KNOWN	Lrg1	leucine-rich alpha-2-glycoprotein 1 [Source:MGI Symbol;Acc:MGI:1924155]	brown	III	13.405	3.62	3.1911	8.1896	5.8535	4.3468	5.8937	8.7009	8.6065	6.4522	8.7746	8.2246	10.6777	7.1618	9.4672	5.6571	4.2242	4.6415	3.1972	3.4361	5.0015	12.642	5.5517	5.181	60.4799	43.9496	160.384	43.0938	32.0655	50.2571	41.7577	30.3498	25.8844	17.4234	11.8364	28.463	14.6229	7.2651	12.8889	10.3992	11.8171	12.7054
ENSMUSG00000044469	chr17:56162476-56173955	protein_coding	KNOWN	Tnfaip8l1	tumor necrosis factor; alpha-induced protein 8-like 1 [Source:MGI Symbol;Acc:MGI:1913693]	brown	III	0.4933	0.277	0.4575	0.5479	0.4019	0.5556	0.5868	1.0287	0.7784	0.4805	0.5431	0.3078	0.3261	0.3814	0.316	0.2568	0.3549	0.454	1.0306	0.5585	1.1394	1.0137	0.5914	0.8667	0.7045	0.6579	1.0281	1.6154	1.376	1.4679	1.4593	1.0335	1.1153	1.2001	1.4768	1.4137	1.1304	0.8835	0.9826	0.669	0.8311	0.7295
ENSMUSG00000001228	chr17:56303320-56323486	protein_coding	KNOWN	Uhrf1	ubiquitin-like; containing PHD and RING finger domains; 1 [Source:MGI Symbol;Acc:MGI:1338889]	brown	III	0.5939	1.0762	0.8253	1.6358	0.5174	0.3996	0.469	1.1922	0.8424	0.7169	0.5763	0.9679	1.8943	1.7378	2.1681	0.4902	0.4612	0.6365	0.6394	0.311	1.0051	1.56	0.713	0.7746	14.2033	21.549	9.6983	10.9465	13.9128	10.1687	6.571	7.4203	9.8439	7.3793	8.796	5.2642	5.0566	3.9467	3.6235	2.2705	2.7896	2.8306
ENSMUSG00000024053	chr17:71252175-71310965	protein_coding	KNOWN	Emilin2	elastin microfibril interfacer 2 [Source:MGI Symbol;Acc:MGI:2389136]	brown	III	0.3583	0.1687	1.231	0.8057	0.457	0.3791	0.429	0.5264	0.5453	0.3806	0.342	0.5051	0.3863	0.6175	0.3594	0.334	0.3864	0.4585	0.6171	1.1043	0.5723	2.524	1.0932	1.3902	1.5407	1.7985	1.6359	2.4201	1.6241	2.9582	3.8559	1.5352	2.4667	2.5536	2.5241	2.4466	3.3626	1.5657	1.9176	0.8597	1.4437	2.0309
ENSMUSG00000024056	chr17:71496099-71526857	protein_coding	KNOWN	Ndc80	NDC80 homolog; kinetochore complex component (S. cerevisiae) [Source:MGI Symbol;Acc:MGI:1914302]	brown	III	0.2271	0.3266	0.2905	1.0076	0.3207	0.2419	0.1916	0.7166	0.5718	0.2301	0.2905	0.5117	0.2958	0.1311	0.172	0.1021	0.1267	0.1885	0.115	0.1096	0.0435	0.2892	0.3884	0.2627	0.757	1.6503	0.7138	5.9492	6.3836	4.5793	4.2289	3.8874	5.1617	1.7569	2.6544	1.696	0.3178	0.6896	0.2674	0.6184	1.0568	1.0341
ENSMUSG00000024066	chr17:73883907-73950182	protein_coding	KNOWN	Xdh	xanthine dehydrogenase [Source:MGI Symbol;Acc:MGI:98973]	brown	III	10.3945	4.907	4.859	6.3452	5.681	5.6646	4.628	6.6305	6.3625	7.0227	8.6683	19.1907	7.6548	7.9989	8.4903	7.5226	9.3727	7.8056	6.6018	8.153	6.9951	8.6461	5.9753	5.8221	38.6146	34.2301	50.2072	24.7578	15.7575	26.3084	34.9027	9.8722	24.9439	15.9132	13.6065	12.431	16.0095	12.8045	15.1537	10.8175	14.8493	19.6458
ENSMUSG00000098090	chr17:94750099-94775132	transcribed_unprocessed_pseudogene	KNOWN	2700099C18Rik	RIKEN cDNA 2700099C18 gene [Source:MGI Symbol;Acc:MGI:1924272]	brown	III	0.3414	0.3323	0.343	0.5439	0.1928	0.2399	0.3168	0.3702	0.4902	0.2075	0.1491	0.1692	0.2608	0.3612	0.1327	0.16	0.1256	0.2042	0.0951	0.0824	0.1978	0.4427	0.2569	0.2566	0.7476	0.8228	0.606	2.3998	2.6927	2.2114	2.1426	1.5497	1.8984	1.0037	1.5641	1.0262	0.3559	0.3693	0.2128	0.4947	0.5627	0.5495
ENSMUSG00000091449	chr18:20682591-20682963	protein_coding	KNOWN	Gm10269	predicted gene 10269 [Source:MGI Symbol;Acc:MGI:3642381]	brown	III	1.3371	0.8874	0.9771	1.3316	1.2015	0.8543	1.6292	1.1864	0.6234	0.8005	1.5334	1.3693	0.6384	0.9645	1.08	0.6962	0.671	0.7654	1.0158	1.8184	2.4974	1.3242	1.2412	1.2653	5.845	5.8083	4.997	3.1291	3.6918	2.3512	1.7208	2.6137	2.3176	3.4113	3.0278	2.5218	1.207	1.0292	1.399	1.644	1.2126	1.3044
ENSMUSG00000003779	chr18:34624623-34633265	protein_coding	KNOWN	Kif20a	kinesin family member 20A [Source:MGI Symbol;Acc:MGI:1201682]	brown	III	0.3178	0.5877	0.5364	0.6329	0.2333	0.2531	0.249	0.5927	0.339	0.528	0.5673	0.6243	0.4369	0.3631	0.5011	0.3375	0.2612	0.3401	0.5783	0.2699	0.5089	0.422	0.7856	0.4998	0.6414	0.86	0.5819	8.2113	9.3397	6.5982	5.5962	4.0024	5.668	1.7439	3.4375	1.3669	1.0665	1.2197	0.9265	0.8841	0.9317	1.1423
ENSMUSG00000044201	chr18:34732996-34751533	protein_coding	KNOWN	Cdc25c	cell division cycle 25C [Source:MGI Symbol;Acc:MGI:88350]	brown	III	0.0937	0.2564	0.0471	0.1399	0.0992	0	0	0.2793	0.1921	0.1542	0.0568	0.1583	0	0.0248	0.039	0.0305	0.0287	0.0369	0.0326	0.0339	0.1233	0.1458	0.0378	0.1219	0.1895	0.198	0.1203	3.176	3.9378	2.3488	2.0331	1.4321	1.8105	0.4798	1.1457	0.5651	0.2093	0.2754	0.1347	0.1018	0.2945	0.2408
ENSMUSG00000024590	chr18:56707812-56753424	protein_coding	KNOWN	Lmnb1	lamin B1 [Source:MGI Symbol;Acc:MGI:96795]	brown	III	2.2452	2.5575	2.2241	2.7434	1.9788	1.8654	2.1507	2.4004	2.4173	2.291	2.1246	2.9849	3.0183	3.1251	3.4397	2.164	2.1684	2.4415	2.9868	2.4359	2.8774	5.4685	3.8854	3.3244	9.0825	10.7402	7.8629	15.0408	18.3636	13.1231	9.318	11.9612	12.7093	9.9736	11.4251	9.4388	9.8434	7.3183	7.1628	4.3382	6.1539	5.3757
ENSMUSG00000069372	chr18:57468485-57478134	protein_coding	KNOWN	Ctxn3	cortexin 3 [Source:MGI Symbol;Acc:MGI:3642816]	brown	III	2.5155	6.1588	6.4426	1.222	3.1624	1.5093	0.6326	1.1312	0.944	12.8212	3.3936	6.4693	5.9173	2.207	4.0544	3.4343	0.9879	1.9993	3.2331	2.6055	3.41	4.0581	7.37	7.4157	10.37	7.589	23.0448	30.799	23.3768	23.2533	16.9815	2.1109	26.6134	1.0659	2.4835	1.8963	1.2795	1.1545	1.3093	4.8309	2.262	0.8505
ENSMUSG00000045094	chr18:61493793-61536536	protein_coding	KNOWN	Arhgef37	Rho guanine nucleotide exchange factor (GEF) 37 [Source:MGI Symbol;Acc:MGI:3045339]	brown	III	1.5261	0.3237	0.8722	0.4462	0.6129	0.246	0.2021	0.4403	0.5313	3.3973	2.6832	2.2522	0.7353	0.9258	0.5598	0.3426	0.4466	0.3967	0.819	1.2296	0.6786	2.2225	1.994	0.923	0.5799	0.9828	1.1381	3.7982	0.8441	5.2904	19.821	0.9968	7.808	0.8295	0.847	0.5216	0.7925	0.9945	0.8862	0.6222	0.8441	1.4899
ENSMUSG00000024517	chr18:65872819-65886579	protein_coding	KNOWN	Grp	gastrin releasing peptide [Source:MGI Symbol;Acc:MGI:95833]	brown	III	0.1903	0	0	0	0	0	0	0	0.0488	0	0	0.0214	0	0	0	0.0124	0.0146	0	0	0	0	2.1469	0.2557	0.055	3.7369	7.6842	3.2667	0.9655	0.6685	2.1185	0.4939	0.2046	0.2016	0.1271	0.0635	0.0201	0.0709	0	0.0684	0.023	0	0.0851
ENSMUSG00000046318	chr18:66045301-66302739	protein_coding	KNOWN	Ccbe1	collagen and calcium binding EGF domains 1 [Source:MGI Symbol;Acc:MGI:2445053]	brown	III	2.1048	1.296	1.019	1.7142	1.6847	1.2977	1.353	2.3289	1.6782	1.7872	1.9515	1.7433	1.2206	1.2892	1.5758	1.5175	2.3836	2.4093	1.4955	1.649	0.7542	1.4102	1.2366	1.1384	4.5886	6.3854	7.4841	7.0408	2.9319	8.7095	9.3778	2.5327	5.4339	2.8167	3.0552	2.4642	3.131	2.9543	2.8401	2.9226	3.393	4.5571
ENSMUSG00000036223	chr18:74195298-74207818	protein_coding	KNOWN	Ska1	spindle and kinetochore associated complex subunit 1 [Source:MGI Symbol;Acc:MGI:1913718]	brown	III	0.0339	0.0206	0.0851	0.3037	0.1196	0.1786	0.0873	0.2205	0.0869	0.0601	0.0164	0.0916	0.0404	0.0269	0.0564	0.0265	0.0364	0.0213	0.1022	0.0572	0.0535	0.0703	0.0637	0.1176	0.2339	0.437	0.1899	2.1553	2.8951	1.7528	1.439	1.5542	1.3907	0.5509	0.7686	0.5236	0.2692	0.2709	0.1625	0.2128	0.1984	0.2045
ENSMUSG00000040663	chr19:4214237-4223490	protein_coding	KNOWN	Clcf1	cardiotrophin-like cytokine factor 1 [Source:MGI Symbol;Acc:MGI:1930088]	brown	III	0.089	0.0155	0.0511	0.0886	0.1256	0.0893	0.0393	0.193	0.0913	0.0708	0.074	0.0687	0.1335	0.0874	0.0988	0.0794	0.0234	0.084	0.0708	0.0552	0.0937	0.4286	0.3211	0.1691	1.295	1.5372	1.3835	0.9124	0.5704	0.8805	0.8217	0.6134	0.9357	0.9909	0.9498	0.861	1.319	0.4903	0.4206	0.5648	0.3859	0.7786
ENSMUSG00000024854	chr19:4231898-4233631	protein_coding	KNOWN	Pold4	polymerase (DNA-directed); delta 4 [Source:MGI Symbol;Acc:MGI:1916995]	brown	III	9.2083	6.2379	7.1022	10.707	9.77	9.7374	9.3914	11.012	9.4961	8.4219	9.5633	10.6985	10.6704	10.8217	11.3047	8.5009	8.1521	9.2303	6.9328	7.9506	11.8786	8.8566	8.1057	9.3551	54.9556	44.4541	56.7368	36.3454	33.8678	38.8037	24.2642	16.5061	27.5744	17.0735	14.5907	17.8077	16.7065	12.4799	14.8468	15.8927	12.7808	12.3745
ENSMUSG00000024883	chr19:5050807-5057071	protein_coding	KNOWN	Rin1	Ras and Rab interactor 1 [Source:MGI Symbol;Acc:MGI:2385695]	brown	III	0.866	0.2107	0.6635	1.5523	1.0394	0.5833	0.4576	1.0565	1.6433	0.3016	0.5882	0.3756	0.8011	0.6585	0.8115	0.4284	0.3752	0.5044	0.3719	0.4231	0.4847	1.5779	0.797	0.5884	5.4784	6.3261	6.397	2.3096	2.3504	2.6344	2.0024	1.2828	2.1384	2.3146	2.9275	2.4336	2.553	1.8739	1.822	1.2758	1.3569	2.1684
ENSMUSG00000024791	chr19:6084982-6091777	protein_coding	KNOWN	Cdca5	cell division cycle associated 5 [Source:MGI Symbol;Acc:MGI:1915099]	brown	III	0.2682	0.5166	0.2695	0.6454	0.284	0.1832	0.1613	0.3635	0.4355	0.2943	0.2277	0.3625	0.2454	0.2482	0.2978	0.1629	0.1713	0.19	0.3735	0.1402	0.4474	0.5333	0.3603	0.2843	1.1916	1.8333	0.9709	6.2505	7.6887	5.4184	3.807	3.7267	4.2962	2.2896	2.5149	1.8828	1.4424	1.2089	0.7502	0.4858	0.7851	0.7794
ENSMUSG00000024660	chr19:9872296-9899533	protein_coding	KNOWN	Incenp	inner centromere protein [Source:MGI Symbol;Acc:MGI:1313288]	brown	III	1.9454	1.3207	1.7565	2.9622	1.8911	1.6348	1.4534	1.6511	1.7496	1.2569	1.3816	1.3911	1.7903	1.4467	1.456	1.1744	1.323	1.4779	1.525	1.4762	1.567	2.033	1.5077	1.7038	3.4699	4.3517	3.2532	12.8547	12.8956	10.6219	9.1604	6.9044	8.8696	5.7523	6.4775	4.6495	5.0395	3.9655	3.4206	2.7782	2.6781	3.4038
ENSMUSG00000024640	chr19:15904677-15947337	protein_coding	KNOWN	Psat1	phosphoserine aminotransferase 1 [Source:MGI Symbol;Acc:MGI:2183441]	brown	III	40.5307	19.6082	23.8038	26.7082	24.3687	15.9818	12.0338	20.6277	16.6718	33.2428	51.7211	36.5268	19.4587	18.6688	21.3161	13.9915	15.9259	17.7475	20.1744	30.5986	26.8726	25.143	21.7091	25.4592	76.8504	66.4299	87.1277	79.7371	74.3627	108.743	71.1302	70.561	94.0973	28.4004	32.5042	29.4672	24.8462	25.1503	22.3472	24.9072	28.8446	26.5428
ENSMUSG00000053279	chr19:20601960-20643462	protein_coding	KNOWN	Aldh1a1	aldehyde dehydrogenase family 1; subfamily A1 [Source:MGI Symbol;Acc:MGI:1353450]	brown	III	12.0034	4.3035	4.1982	12.2621	10.8944	7.5356	15.0881	28.5047	15.0557	10.1123	28.9156	11.3356	12.3275	15.0849	12.9259	6.5264	12.7124	15.5552	2.4427	4.7898	1.7934	5.1375	6.2018	3.1321	30.0269	18.8361	24.8054	53.3494	51.467	46.9668	30.6907	31.5515	51.678	16.1303	19.4989	9.9117	11.7771	20.7975	10.3889	17.5975	16.9134	23.5348
ENSMUSG00000048572	chr19:24674007-24679661	protein_coding	KNOWN	Tmem252	transmembrane protein 252 [Source:MGI Symbol;Acc:MGI:3583948]	brown	III	62.5106	44.0069	64.066	63.257	56.6915	95.2603	110.87	272.285	158.265	183.077	185.382	209.449	54.4662	24.6794	41.0133	61.1608	94.9957	108.321	141.555	99.4151	105.015	173.951	125.313	142.694	53.3966	50.0389	55.0055	197.855	236.759	162.109	676.35	246.869	780.844	208.028	232.281	126.272	90.6369	55.7327	55.7963	119.977	86.3174	92.9111
ENSMUSG00000024827	chr19:30098448-30175418	protein_coding	KNOWN	Gldc	glycine decarboxylase [Source:MGI Symbol;Acc:MGI:1341155]	brown	III	62.5461	24.249	25.8104	25.4476	21.3123	19.9465	18.7152	49.6015	16.4976	73.7489	106.06	67.3641	40.3885	42.503	48.3037	41.3644	38.6001	40.7361	38.9769	49.7392	46.4632	60.3007	58.3532	45.5914	65.8505	55.8082	104.64	264.28	162.97	306.215	499.915	98.3228	393.676	68.2025	68.5753	51.3148	52.6173	33.3874	42.3701	36.107	35.0596	51.6515
ENSMUSG00000012443	chr19:37376402-37421859	protein_coding	KNOWN	Kif11	kinesin family member 11 [Source:MGI Symbol;Acc:MGI:1098231]	brown	III	0.3196	0.6863	0.6046	0.5992	0.239	0.2533	0.2423	0.7544	0.4821	0.5048	0.6203	0.8769	0.2962	0.2685	0.2923	0.2227	0.2537	0.3019	0.419	0.2178	0.2031	0.9168	0.5406	0.5763	0.8549	1.1608	0.8608	7.6091	8.6807	6.0601	4.4541	4.6313	5.3772	2.5923	3.567	1.7553	0.3221	0.9021	0.2434	0.9627	1.2844	1.3745
ENSMUSG00000048612	chr19:37899035-38043577	protein_coding	KNOWN	Myof	myoferlin [Source:MGI Symbol;Acc:MGI:1919192]	brown	III	6.3471	3.047	4.5501	8.0622	6.3762	3.3387	3.0574	8.1545	8.8622	3.8903	3.5798	3.4401	4.5013	6.1154	5.6051	2.5746	3.2314	2.9037	4.0381	5.0441	2.4361	10.4227	5.2632	4.0187	39.7725	47.145	40.5214	27.2202	23.3749	28.5063	30.7898	20.9638	41.9942	37.0453	37.8995	26.8868	28.6077	29.8061	18.3916	14.9399	20.4987	34.973
ENSMUSG00000024989	chr19:38055024-38074425	protein_coding	KNOWN	Cep55	centrosomal protein 55 [Source:MGI Symbol;Acc:MGI:1921357]	brown	III	0.2131	0.1596	0.2635	0.3591	0.0926	0.096	0.0845	0.3556	0.269	0.1578	0.2147	0.2585	0.0939	0.0607	0.0546	0.0811	0.0804	0.0826	0.1446	0.0554	0.0777	0.2211	0.2114	0.2465	0.5619	0.6169	0.4748	5.356	5.2537	3.7166	3.2413	2.7415	4.4104	1.4313	2.1146	1.2007	0.3093	0.5552	0.2358	0.4118	0.6541	0.5644
ENSMUSG00000025001	chr19:38930914-38971051	protein_coding	KNOWN	Hells	helicase; lymphoid specific [Source:MGI Symbol;Acc:MGI:106209]	brown	III	0.4088	0.2722	0.2558	0.4456	0.1416	0.2621	0.1432	0.4183	0.269	0.2501	0.2433	0.3302	0.6556	0.5142	0.8053	0.1868	0.1514	0.2234	0.2614	0.2085	0.0731	0.5082	0.2819	0.4327	4.5908	6.3577	2.955	2.8526	3.7241	2.9357	1.5034	1.8541	2.3573	1.433	1.9627	0.9961	0.2336	0.7112	0.2146	0.7043	0.6156	0.7519
ENSMUSG00000048120	chr19:40612365-40741602	protein_coding	KNOWN	Entpd1	ectonucleoside triphosphate diphosphohydrolase 1 [Source:MGI Symbol;Acc:MGI:102805]	brown	III	7.2607	1.9675	2.927	3.722	3.1908	3.0359	2.8818	4.5178	3.9983	6.2931	8.6823	6.8378	1.718	2.1414	2.5214	3.0585	3.5965	2.9502	2.4313	3.0852	1.9295	8.8387	5.6175	3.8707	9.0399	9.2972	12.5222	12.0291	5.4371	12.376	15.4138	7.031	12.7898	6.6311	6.669	5.7312	6.8645	6.1207	5.4283	5.5661	7.2879	11.1475
ENSMUSG00000025185	chr19:42593981-42612813	protein_coding	KNOWN	Loxl4	lysyl oxidase-like 4 [Source:MGI Symbol;Acc:MGI:1914823]	brown	III	0.8842	0.5158	1.0224	1.5561	0.975	0.525	0.4995	1.1166	1.0312	0.6504	0.4937	0.2456	0.4858	0.9099	0.8946	0.309	0.5015	0.5873	1.091	1.0872	0.753	1.8097	0.6836	0.8826	3.0911	3.9133	4.3628	1.9848	1.4716	2.4248	1.9035	1.4875	2.3929	2.0558	2.7856	1.4103	1.7261	2.0171	1.3128	1.2697	1.3029	1.6411
ENSMUSG00000067038	chr19:59322289-59322783	protein_coding	KNOWN	Rps12-ps3	ribosomal protein S12; pseudogene 3 [Source:MGI Symbol;Acc:MGI:3704503]	brown	III	0.0915	0.4452	0.1838	0.2733	0.1292	0.1072	0.0943	0.1984	0.0938	1.5292	2.219	1.7311	0.8298	1.2097	1.1683	0.5239	0.3647	0.6624	0.3822	0.8387	0.9156	0.5694	1.1799	0.7935	6.9245	5.222	5.4697	2.5359	3.649	2.6335	2.0288	2.8411	2.0347	3.0561	3.9061	3.1758	0.7267	0.9897	0.4387	1.8558	1.1506	1.1861
ENSMUSG00000031146	chrX:7667940-7671390	protein_coding	KNOWN	Plp2	proteolipid protein 2 [Source:MGI Symbol;Acc:MGI:1298382]	brown	III	12.2445	7.5854	9.4905	16.2463	11.8084	9.4021	9.045	11.4574	14.3591	7.6592	8.6396	8.9995	11.5675	10.6045	11.049	9.583	10.1443	10.531	9.7059	10.3045	11.3083	19.6562	11.978	12.1113	72.3025	80.9677	65.2764	79.6888	68.5873	74.4782	69.3222	49.4293	75.744	55.6606	49.202	51.7162	44.9112	30.8016	28.8941	24.4522	26.5223	38.5089
ENSMUSG00000031167	chrX:8138974-8145880	protein_coding	KNOWN	Rbm3	RNA binding motif protein 3 [Source:MGI Symbol;Acc:MGI:1099460]	brown	III	38.4406	10.9936	12.561	11.4975	12.4161	11.1344	14.7415	23.9703	18.8343	28.8332	32.5879	32.6731	15.2301	15.478	18.244	24.1978	23.6394	23.1604	18.2908	15.0732	14.0496	27.7114	25.6989	21.7061	47.5663	55.2648	62.3085	84.8659	56.9821	97.753	79.34	32.9299	61.9177	37.9491	37.886	33.9771	36.3317	33.2407	29.7558	37.0512	27.7418	51.4133
ENSMUSG00000025037	chrX:16619697-16687818	protein_coding	KNOWN	Maoa	monoamine oxidase A [Source:MGI Symbol;Acc:MGI:96915]	brown	III	4.0621	2.4448	3.4597	3.3315	3.5276	2.5446	2.7436	3.8871	3.0525	3.802	3.6888	2.9414	2.1521	3.43	3.088	2.7485	3.0847	3.0639	2.8945	3.2391	1.9798	3.4031	2.8311	2.7511	15.3581	12.8923	13.9737	10.1999	9.719	11.5161	7.4012	5.439	15.1114	7.6302	8.7398	5.9598	4.7133	6.6215	3.0678	5.7082	4.8193	6.5757
ENSMUSG00000046993	chrX:60045110-60046229	processed_pseudogene	KNOWN	Gm5637	predicted pseudogene 5637 [Source:MGI Symbol;Acc:MGI:3648120]	brown	III	0.1613	0.0982	0.1621	0.2008	0.057	0.1418	0.0416	0.2625	0.1241	0.1022	0.1174	0.1636	0.0963	0.1067	0.1792	0.0735	0.0866	0.0762	0.0749	0.0973	0.0637	0.1255	0.065	0.07	1.1907	1.1599	1.3002	0.7788	0.6217	0.9798	0.8566	0.5397	0.6409	0.7547	0.8433	0.8197	0.6209	0.2846	0.2708	0.4481	0.5424	0.4329
ENSMUSG00000034311	chrX:100625736-100727214	protein_coding	KNOWN	Kif4	kinesin family member 4 [Source:MGI Symbol;Acc:MGI:108389]	brown	III	0.173	0.2326	0.2562	0.3718	0.2057	0.1707	0.1502	0.4147	0.3549	0.1707	0.1237	0.1764	0.1	0.1589	0.1416	0.1067	0.0838	0.0889	0.1564	0.0967	0.1199	0.3212	0.2642	0.1527	0.3555	0.7854	0.4891	3.8853	4.4946	3.2766	2.8916	2.271	2.792	1.0667	1.9399	1.0293	0.2577	0.4968	0.1659	0.4002	0.4857	0.5537
ENSMUSG00000051220	chrX:102141715-102157091	protein_coding	KNOWN	Ercc6l	excision repair cross-complementing rodent repair deficiency complementation group 6 like [Source:MGI Symbol;Acc:MGI:2654144]	brown	III	0.1021	0.1863	0.1197	0.2881	0.036	0.0897	0.0526	0.1938	0.1309	0.0862	0.0949	0.207	0.1666	0.153	0.1795	0.0709	0.0731	0.0911	0.0988	0.0452	0.0134	0.1589	0.0777	0.1575	1.3571	2.0725	1.0176	2.2451	2.6035	1.9176	1.4294	1.4067	2.0639	0.8907	0.9878	0.5692	0.1563	0.3722	0.1387	0.3288	0.3358	0.4756
ENSMUSG00000031262	chrX:134308083-134362639	protein_coding	KNOWN	Cenpi	centromere protein I [Source:MGI Symbol;Acc:MGI:2147897]	brown	III	0.1231	0.0832	0.1237	0.2998	0.2125	0.1282	0.0564	0.4155	0.1544	0.1178	0.1726	0.1973	0.1176	0.2171	0.1368	0.0641	0.0629	0.0818	0.1016	0.066	0.1153	0.2555	0.1471	0.1741	0.7817	1.4464	0.7542	3.9691	4.4408	3.3236	1.9693	2.2686	2.1666	1.1276	1.6067	0.8052	0.3465	0.3862	0.2034	0.3437	0.3442	0.4344
ENSMUSG00000031271	chrX:139079256-139085236	protein_coding	KNOWN	Serpina7	serine (or cysteine) peptidase inhibitor; clade A (alpha-1 antiproteinase; antitrypsin); member 7 [Source:MGI Symbol;Acc:MGI:3041197]	brown	III	0.0776	0.0472	0.039	0.0193	0.0274	0.0454	0.06	0.1262	0.0398	0	0.0471	0.0437	0.0463	0.0821	0.0969	0.0404	0.0238	0.0122	0.018	0.0374	0.0204	0.0201	0.0521	0.0561	1.2374	0.9432	1.5223	0.5473	0.3429	0.4363	0.1648	0.4727	0.2055	0.7172	0.5435	0.657	0.1348	0.2646	0.1116	0.1968	0.1094	0.2081
ENSMUSG00000031278	chrX:142317992-142390535	protein_coding	KNOWN	Acsl4	acyl-CoA synthetase long-chain family member 4 [Source:MGI Symbol;Acc:MGI:1354713]	brown	III	15.6344	8.6723	10.2439	10.2804	9.6296	8.0184	7.6844	19.2968	13.497	11.2142	17.8563	13.2523	10.2133	10.2372	9.8806	10.5117	11.4847	11.3417	6.865	9.3514	2.7575	15.7633	13.0807	10.6269	42.3126	38.2918	56.7257	44.2083	34.0424	50.9046	43.1808	24.3975	44.0244	21.8789	22.0714	18.3896	7.2991	14.5641	5.4886	12.1704	16.9513	21.8765
ENSMUSG00000016918	chr1:12692276-12861192	protein_coding	KNOWN	Sulf1	sulfatase 1 [Source:MGI Symbol;Acc:MGI:2138563]	turquoise	IV	1.391	0.6987	0.9102	1.5303	1.2563	0.8337	0.8005	1.8156	1.5761	0.8194	0.9064	0.6341	0.6024	0.7016	0.8802	1.0065	0.8186	0.6875	0.7585	0.7689	0.3749	1.137	0.8563	0.7296	1.9522	2.2469	2.2858	3.8155	1.9357	4.4495	2.9769	3.8645	4.1291	5.5843	8.1914	5.7595	6.0595	5.1436	3.4983	2.8557	4.5637	7.5182
ENSMUSG00000070942	chr1:40324609-40367562	protein_coding	KNOWN	Il1rl2	interleukin 1 receptor-like 2 [Source:MGI Symbol;Acc:MGI:1913107]	turquoise	IV	0.5554	0.2253	0.3023	0.7606	0.3432	0.3389	0.2148	1.3177	1.092	0.5217	0.5053	0.3181	0.4751	0.3673	0.5526	0.3224	0.433	0.3898	0.4191	0.3183	0.2134	0.9545	0.4789	0.3681	1.4545	1.8987	1.8002	2.3373	1.5003	2.6705	2.026	1.4819	1.6854	2.8971	3.1914	3.0818	3.7691	3.3532	2.2586	2.0794	2.2335	3.1615
ENSMUSG00000026069	chr1:40429569-40465415	protein_coding	KNOWN	Il1rl1	interleukin 1 receptor-like 1 [Source:MGI Symbol;Acc:MGI:98427]	turquoise	IV	0.0341	0.1037	0.1456	0.1528	0.1204	0.1098	0.123	0.2311	0.2011	0.0691	0.0372	0.0346	0.1058	0.1262	0.1041	0.0754	0.1072	0.0939	0.0396	0.0617	0.0225	0.0531	0.0779	0.0542	0.2313	0.1478	0.1394	0.0506	0.2202	0.046	0.0442	0.6761	0.1444	0.991	0.7582	1.1764	1.4896	1.1306	0.5804	0.8605	0.9205	1.2462
ENSMUSG00000026068	chr1:40515361-40551705	protein_coding	KNOWN	Il18rap	interleukin 18 receptor accessory protein [Source:MGI Symbol;Acc:MGI:1338888]	turquoise	IV	0.2497	0.1125	0.0372	0.3408	0.2873	0.195	0.1716	0.4112	0.4459	0.1968	0.1391	0.2625	0.106	0.0538	0.1078	0.13	0.1702	0.1572	0.0386	0.058	0.0341	0.5086	0.1292	0.1498	0.2598	0.3168	0.2981	0.5952	0.3731	0.6782	1.0082	0.5392	0.431	1.0959	1.049	1.0964	1.1434	0.8832	0.6387	0.6612	0.8344	0.8436
ENSMUSG00000026043	chr1:45311537-45349706	protein_coding	KNOWN	Col3a1	collagen; type III; alpha 1 [Source:MGI Symbol;Acc:MGI:88453]	turquoise	IV	13.8567	10.4006	10.6771	33.4562	12.117	5.069	5.8867	46.0587	37.496	4.322	6.8937	4.4931	8.389	12.5355	9.7659	2.2404	3.2389	2.6501	7.1664	9.7461	12.7728	17.0203	6.5681	8.0182	83.3695	125.782	119.386	254.885	186.871	288.291	163.964	118.237	154.22	195.257	308.528	217.825	272.287	256.912	213.677	66.7646	118.05	134.621
ENSMUSG00000026193	chr1:71585519-71653200	protein_coding	KNOWN	Fn1	fibronectin 1 [Source:MGI Symbol;Acc:MGI:95566]	turquoise	IV	5.639	4.8041	3.71	6.2132	4.2818	2.7024	3.3118	9.1614	7.9992	3.9203	2.8841	1.9315	4.0724	4.1831	5.3875	1.3829	2.5926	2.0965	10.9129	8.5901	12.3254	9.5765	8.4326	7.6418	12.0867	19.5426	13.4214	25.0866	17.0161	32.4252	38.4342	26.0358	38.6606	63.1848	87.4837	53.2183	100.229	99.1996	90.3973	28.1795	49.9461	59.4904
ENSMUSG00000026177	chr1:74375194-74386062	protein_coding	KNOWN	Slc11a1	solute carrier family 11 (proton-coupled divalent metal ion transporters); member 1 [Source:MGI Symbol;Acc:MGI:1345275]	turquoise	IV	0.997	0.5661	1.0519	2.4159	1.4078	1.0316	1.0279	2.2705	1.8748	0.6397	1.0803	2.0964	0.714	0.7295	0.8673	2.0462	1.2689	1.2817	0.7714	0.8419	1.1205	3.3875	1.0895	1.1915	2.6976	3.2603	2.8643	3.6687	3.6908	3.8943	2.3445	4.7003	4.7697	11.0512	9.7415	8.625	11.5831	6.5891	6.3746	6.4852	5.9025	8.455
ENSMUSG00000026167	chr1:74791515-74804179	protein_coding	KNOWN	Wnt10a	wingless-type MMTV integration site family; member 10A [Source:MGI Symbol;Acc:MGI:108071]	turquoise	IV	0.3294	0.1781	0.4414	1.4217	0.9304	0.4502	0.434	0.913	2.1964	0.6212	0.2664	0.6268	0.2971	0.4453	0.2236	0.3335	0.3592	0.3861	0.7053	0.6094	1.7548	2.3736	2.6263	2.4555	1.1153	1.1222	1.3338	1.5403	1.5431	1.3173	1.3387	1.1806	1.8998	5.8457	3.8995	5.3777	5.2615	2.3762	2.4311	1.7681	2.318	2.9952
ENSMUSG00000026249	chr1:79794196-79861180	protein_coding	KNOWN	Serpine2	serine (or cysteine) peptidase inhibitor; clade E; member 2 [Source:MGI Symbol;Acc:MGI:101780]	turquoise	IV	10.1439	4.9661	5.7043	16.1659	12.9915	7.8649	9.3209	20.0412	17.6049	4.6674	5.5344	4.0916	4.2338	5.0144	5.596	5.4688	8.31	9.1542	5.0676	5.7998	5.407	6.545	4.3729	4.6515	13.6405	13.4591	17.5331	18.7443	15.6212	18.528	17.2846	22.6347	13.5332	30.8798	34.3056	34.3251	54.32	36.8484	34.1473	23.0613	29.5242	50.3986
ENSMUSG00000026166	chr1:83116765-83119167	protein_coding	KNOWN	Ccl20	chemokine (C-C motif) ligand 20 [Source:MGI Symbol;Acc:MGI:1329031]	turquoise	IV	0.0638	0.0776	0.032	0.0318	0	0.0374	0.1644	0.3459	0.2617	0	0.0464	0.0719	0	0.0169	0.0531	0.0498	0.0196	0.01	0	0.0462	0	1.671	0	0	1.0325	0.9306	0.9535	0.5368	3.5131	0.2726	0.1656	5.9586	1.3513	2.813	1.447	2.5791	2.0269	0.8101	0.7035	0.7395	0.5257	0.8414
ENSMUSG00000026288	chr1:87620311-87720507	protein_coding	KNOWN	Inpp5d	inositol polyphosphate-5-phosphatase D [Source:MGI Symbol;Acc:MGI:107357]	turquoise	IV	2.3145	1.5645	1.735	2.6708	2.5031	1.9259	1.8087	3.3467	2.9581	2.2659	2.2726	3.046	0.991	1.613	1.632	2.4031	2.2873	2.0473	2.1747	2.287	2.3902	4.9265	2.5175	2.9585	2.9997	3.4489	3.4926	3.9966	2.9685	4.5613	5.4221	5.2269	5.5648	8.7966	6.7001	6.9646	10.3608	6.701	6.774	5.0133	5.8361	10.579
ENSMUSG00000048126	chr1:90765922-90843971	protein_coding	KNOWN	Col6a3	collagen; type VI; alpha 3 [Source:MGI Symbol;Acc:MGI:88461]	turquoise	IV	1.4476	1.7941	1.6348	4.2848	1.8354	1.8901	1.6496	4.8508	5.236	1.3804	0.6697	0.6301	1.9044	2.4159	2.4713	1.0221	1.8667	1.3377	3.8432	3.9471	4.1059	3.0969	2.6015	2.6722	9.6747	14.9856	11.327	12.9573	8.6934	15.4395	7.853	5.8058	9.1979	14.0176	22.681	13.2697	17.1146	19.6491	16.2398	4.4987	9.5952	12.3667
ENSMUSG00000026271	chr1:92950864-92986391	protein_coding	KNOWN	Gpr35	G protein-coupled receptor 35 [Source:MGI Symbol;Acc:MGI:1929509]	turquoise	IV	0.3212	0.1693	0.1399	0.5331	0.3024	0.1505	0.2208	0.9057	0.582	0.2712	0.2961	0.246	0.1329	0.1642	0.1605	0.2453	0.3612	0.2865	0.2187	0.2325	0.2313	0.6165	0.328	0.161	1.0654	1.4352	1.4155	1.0972	0.5533	1.1415	0.4093	0.6548	0.8506	0.787	0.7668	0.7253	1.43	0.9922	0.9396	0.6723	1.0124	0.8474
ENSMUSG00000014602	chr1:93015463-93101951	protein_coding	KNOWN	Kif1a	kinesin family member 1A [Source:MGI Symbol;Acc:MGI:108391]	turquoise	IV	0.094	0.0673	0.05	0.1982	0.1795	0.0453	0.0855	0.1379	0.2665	0.0644	0.0912	0.0697	0.0713	0.079	0.0767	0.0417	0.0746	0.0452	0.0693	0.064	0.0699	0.1319	0.0683	0.0511	0.2632	0.4067	0.377	0.6267	0.4034	0.8231	1.0539	0.5415	0.6646	1.0293	1.136	0.983	2.3357	2.4391	2.2188	0.9319	1.6855	2.7831
ENSMUSG00000037035	chr1:119415464-119422248	protein_coding	KNOWN	Inhbb	inhibin beta-B [Source:MGI Symbol;Acc:MGI:96571]	turquoise	IV	1.5057	0.5677	0.618	0.8448	0.9583	0.7453	0.6669	5.6921	3.4586	3.5076	6.1529	3.3923	0.5164	0.3141	0.8596	0.8116	2.8195	3.0579	3.4706	1.8216	3.6644	14.681	7.2716	5.4145	3.3975	2.9145	4.3244	1.8949	1.7784	2.0177	3.0373	6.009	3.6165	5.8241	4.4005	8.0943	19.1635	7.9756	9.3815	3.447	6.1627	8.4772
ENSMUSG00000026443	chr1:132880272-132940005	protein_coding	KNOWN	Lrrn2	leucine rich repeat protein 2; neuronal [Source:MGI Symbol;Acc:MGI:106037]	turquoise	IV	0.0263	0.016	0.0661	0.2097	0	0	0.0679	0.0571	0.081	0	0.0192	0.0119	0.0377	0.0557	0.0219	0.0206	0.0081	0.0041	0.0367	0.0445	0.0208	0	0.0354	0.0152	0.0815	0.0334	0.1414	0.1825	0.1969	0.0947	0.0932	0.3459	0.2022	0.7212	1.1007	0.875	1.6012	1.034	1.0352	0.3942	0.7194	0.7475
ENSMUSG00000041801	chr1:135766118-135769136	protein_coding	KNOWN	Phlda3	pleckstrin homology-like domain; family A; member 3 [Source:MGI Symbol;Acc:MGI:1351485]	turquoise	IV	7.4582	5.1308	6.3876	17.7696	12.0429	10.2484	10.2853	15.119	16.6235	3.8102	4.779	5.0907	5.2888	3.7456	3.9493	4.0064	5.0672	5.707	3.6088	4.6774	5.6533	4.7669	3.5011	4.0766	20.6163	19.8416	22.2725	18.3365	26.648	16.7189	11.6578	25.5784	18.567	25.5424	26.1906	24.8226	34.5783	19.8959	18.6226	15.338	17.6625	19.6858
ENSMUSG00000026365	chr1:140084707-140183764	protein_coding	KNOWN	Cfh	complement component factor h [Source:MGI Symbol;Acc:MGI:88385]	turquoise	IV	63.5367	44.1051	36.2784	73.3777	72.3173	40.4564	41.5168	109.04	82.2969	51.1346	44.6462	34.9045	22.1357	31.3638	36.6889	26.144	47.9612	41.0903	35.8721	42.587	9.3377	54.3773	43.6409	44.1179	47.6521	53.9118	69.8564	95.3336	65.9968	97.9516	150.06	89.0663	124.297	120.867	133.913	114.34	59.6399	137.533	53.1657	149.183	243.094	349.421
ENSMUSG00000052726	chr1:140246157-140612067	protein_coding	KNOWN	Kcnt2	potassium channel; subfamily T; member 2 [Source:MGI Symbol;Acc:MGI:3036273]	turquoise	IV	0.3834	0.2951	0.1887	0.3507	0.4641	0.22	0.2259	0.6619	0.5699	0.2101	0.2012	0.1975	0.1083	0.1945	0.2042	0.1548	0.3864	0.2833	0.3052	0.2492	0.0948	0.2192	0.3112	0.276	0.4024	0.5228	0.5337	0.6353	0.5108	0.6864	0.6721	0.5459	0.7584	0.5682	0.7692	0.5202	0.373	1.0086	0.4203	0.6388	0.9707	1.4066
ENSMUSG00000066842	chr1:150562523-150993435	protein_coding	KNOWN	Hmcn1	hemicentin 1 [Source:MGI Symbol;Acc:MGI:2685047]	turquoise	IV	0.0887	0.0863	0.0916	0.0706	0.0715	0.0356	0.0366	0.0742	0.052	0.1142	0.0639	0.0468	0.1391	0.0804	0.1196	0.0481	0.1096	0.0885	0.1694	0.1626	0.0601	0.0972	0.1852	0.1685	0.0531	0.1093	0.1373	0.3349	0.2331	0.498	1.0078	0.1707	0.314	0.3623	0.5939	0.3904	1.127	1.6612	1.1007	0.3867	0.7131	0.9855
ENSMUSG00000026475	chr1:153740348-153745468	protein_coding	KNOWN	Rgs16	regulator of G-protein signaling 16 [Source:MGI Symbol;Acc:MGI:108407]	turquoise	IV	0.2125	0.0705	0.0582	0.3656	0.1091	0.2716	0.3586	1.4458	0.8918	0.1664	0.0656	0.1306	0.1291	0.1022	0.2253	0.0604	0.1067	0.0912	0.2781	0.2984	0.4173	0.8119	0.3946	0.324	2.1618	2.1978	1.0741	1.3295	2.5575	1.9122	1.6503	1.2556	1.9545	4.1572	4.8129	8.3196	16.7595	3.5174	2.7889	1.8573	1.4414	2.8942
ENSMUSG00000026586	chr1:163245118-163313710	protein_coding	KNOWN	Prrx1	paired related homeobox 1 [Source:MGI Symbol;Acc:MGI:97712]	turquoise	IV	0.6774	0.5803	0.6112	1.0394	0.9956	0.664	0.5915	1.3119	1.3329	0.2346	0.4058	0.3115	0.2706	0.4936	0.3608	0.2178	0.583	0.4113	0.3883	0.5971	0.1894	0.2223	0.1895	0.3278	1.2769	1.6983	1.9536	2.6794	2.4691	3.1561	1.8398	1.4434	1.7389	2.174	2.4997	1.9316	2.9241	3.2516	2.5358	1.3289	2.3775	3.0259
ENSMUSG00000040836	chr1:165295788-165326745	protein_coding	KNOWN	Gpr161	G protein-coupled receptor 161 [Source:MGI Symbol;Acc:MGI:2685054]	turquoise	IV	0.2368	0.12	0.152	0.2686	0.2879	0.1695	0.1492	0.2211	0.1687	0.1833	0.1883	0.1689	0.179	0.2122	0.1534	0.125	0.2098	0.2319	0.171	0.1936	0.1282	0.1604	0.1449	0.1179	0.5261	0.8233	0.759	1.309	0.6291	1.3433	1.2633	0.3866	0.6271	0.6915	0.8836	0.6099	0.872	1.2995	0.7854	0.4321	0.8102	1.3617
ENSMUSG00000026674	chr1:169972306-170110762	protein_coding	KNOWN	Ddr2	discoidin domain receptor family; member 2 [Source:MGI Symbol;Acc:MGI:1345277]	turquoise	IV	2.3358	1.9715	1.2	4.4428	3.6996	1.6763	1.5621	4.319	4.101	1.2153	1.4651	0.8771	1.0424	1.4082	1.7791	0.9464	1.9298	1.663	1.5339	2.0031	0.5321	2.9965	1.4363	1.3478	3.3613	4.7074	4.1313	3.5888	2.6567	4.3237	4.1162	3.1146	3.3714	4.7317	4.8581	4.8045	3.4845	6.6719	2.5758	5.484	8.3469	8.9647
ENSMUSG00000038463	chr1:170644531-170682789	protein_coding	KNOWN	Olfml2b	olfactomedin-like 2B [Source:MGI Symbol;Acc:MGI:2443310]	turquoise	IV	0.6135	0.6576	0.5872	1.1056	0.8664	0.4278	0.5121	1.2674	1.1388	0.7622	0.5103	0.3884	0.6556	0.68	0.6327	0.3271	0.448	0.3541	1.2412	1.417	1.8008	1.4702	1.2012	1.1489	1.0641	1.3652	1.6174	3.9775	3.5163	3.9363	3.0195	2.0103	3.6441	2.7853	2.8721	3.5379	5.0337	3.3947	2.9073	1.4042	2.3254	3.2986
ENSMUSG00000059498	chr1:171051173-171064935	protein_coding	KNOWN	Fcgr3	Fc receptor; IgG; low affinity III [Source:MGI Symbol;Acc:MGI:95500]	turquoise	IV	7.2919	3.3118	3.5454	12.7501	8.6363	6.4164	7.1024	20.9911	13.1321	3.9494	6.2607	9.2063	1.8611	1.8842	1.978	5.7391	3.5351	3.65	1.4041	1.6216	1.6818	9.483	3.3773	3.3814	5.1196	6.295	6.8444	15.787	11.8512	16.3711	24.2624	32.4992	26.8737	54.1446	48.6388	47.2495	48.2852	23.711	20.4333	21.3126	26.4975	45.377
ENSMUSG00000038147	chr1:171839696-171890718	protein_coding	KNOWN	Cd84	CD84 antigen [Source:MGI Symbol;Acc:MGI:1336885]	turquoise	IV	0.3679	0.1599	0.2245	0.7328	0.4824	0.4002	0.5148	0.8693	0.5256	0.2396	0.3251	0.5329	0.1192	0.1043	0.1313	0.4139	0.5038	0.3641	0.0854	0.1458	0.0761	0.3272	0.1624	0.2128	0.5881	0.6279	0.7366	1.0993	0.9113	1.2295	1.6432	1.5948	1.3849	4.6125	4.9564	3.3547	3.1838	3.3316	1.5249	3.0593	3.7444	7.1679
ENSMUSG00000013698	chr1:172196727-172206804	protein_coding	KNOWN	Pea15a	phosphoprotein enriched in astrocytes 15A [Source:MGI Symbol;Acc:MGI:104799]	turquoise	IV	20.3716	16.964	21.178	37.3738	26.4721	25.2393	25.1933	33.6684	32.3621	12.0493	13.2663	13.5985	15.8917	18.1708	19.1548	17.176	17.3816	17.7973	21.8678	18.825	24.8894	19.0936	15.4526	17.7761	89.4412	83.8247	84.2091	79.9379	84.5781	77.5786	44.3008	67.9417	69.394	72.8579	76.5262	79.7987	95.3198	58.6449	55.6017	44.8578	45.4723	56.8829
ENSMUSG00000026494	chr1:178529124-178939200	protein_coding	KNOWN	Kif26b	kinesin family member 26B [Source:MGI Symbol;Acc:MGI:2447076]	turquoise	IV	0.3415	0.1398	0.3134	0.497	0.4405	0.2539	0.1896	0.2884	0.2795	0.153	0.1402	0.1554	0.4405	0.3595	0.3136	0.265	0.1793	0.154	0.3262	0.3153	0.2958	0.3458	0.3829	0.2089	0.6879	0.9136	0.7593	0.7152	0.5954	0.7651	0.4881	0.5758	0.4469	1.2228	1.4547	1.304	2.2661	2.3107	2.4029	0.866	1.3046	2.2522
ENSMUSG00000026620	chr1:184896788-184999570	protein_coding	KNOWN	Mark1	MAP/microtubule affinity regulating kinase 1 [Source:MGI Symbol;Acc:MGI:2664902]	turquoise	IV	0.7511	0.705	0.7331	1.1861	1.0303	0.4399	0.4867	0.7331	1.0015	0.5381	0.4737	0.5318	0.584	0.9478	0.5839	0.3771	0.5002	0.5506	0.8568	0.7301	0.6839	0.8627	0.692	0.8439	1.2107	1.3929	1.3183	1.875	1.3667	1.4963	1.6304	0.9844	1.0285	2.8535	2.0236	2.4349	5.8281	3.5583	3.082	2.4981	3.0343	5.973
ENSMUSG00000039239	chr1:186622791-186705989	protein_coding	KNOWN	Tgfb2	transforming growth factor; beta 2 [Source:MGI Symbol;Acc:MGI:98726]	turquoise	IV	0.4943	0.3329	0.4346	0.4835	0.4986	0.2585	0.5369	0.4116	0.3984	0.3533	0.2313	0.1949	0.3456	0.4623	0.4019	0.3125	0.4656	0.5252	0.5327	0.4898	0.4232	0.7143	1.0342	0.536	0.5295	0.545	0.6103	0.5156	0.4842	0.5162	0.7248	0.6917	0.762	1.5414	2.0142	2.2722	3.2563	2.1716	1.9979	1.5392	1.4395	2.5062
ENSMUSG00000089812	chr1:192854922-192856246	antisense	KNOWN	Gm15867	predicted gene 15867 [Source:MGI Symbol;Acc:MGI:3801862]	turquoise	IV	0.1168	0.2843	0.1174	0.4654	0.33	0.1369	0.1205	0.6335	0.9587	0.2367	0.3401	0.3685	0	0.1854	0.0649	0.0912	0.0358	0	0.3254	0.0564	0.2462	0.7273	0.3767	0.8108	0.5562	1.6303	0.7095	1.4459	0.9003	0.9985	0.827	1.3398	0.2475	1.2491	1.5071	1.8796	2.0302	1.2091	1.1765	0.8465	0.7094	1.7761
ENSMUSG00000069188	chr2:4959544-4959752	processed_pseudogene	KNOWN	Gm13192	predicted gene 13192 [Source:MGI Symbol;Acc:MGI:3651075]	turquoise	IV	1.0893	0.5301	1.0945	1.0848	0.6153	0.5104	1.3477	1.1813	1.1173	0	0.9513	1.178	0.312	0.2305	0.8468	0.2836	0.5345	0.4115	0.4046	0.3154	0.8034	1.2432	0.9367	0.378	3.2154	3.2244	3.5621	1.0785	1.9751	1.96	0.6168	1.7697	0.923	2.2321	2.8103	2.8594	1.947	1.8446	1.3581	0.3157	0.7559	1.8508
ENSMUSG00000026728	chr2:13573926-13582826	protein_coding	KNOWN	Vim	vimentin [Source:MGI Symbol;Acc:MGI:98932]	turquoise	IV	22.4784	14.2941	15.3836	36.327	28.4986	22.4672	22.8421	52.5514	59.1911	6.4044	11.168	10.9904	14.4202	17.0534	14.811	13.6472	13.7885	13.834	17.5012	16.3754	21.2962	34.031	22.9443	21.3092	88.8102	102.305	90.4406	129.102	100.102	120.053	103.837	59.9745	133.537	85.2599	97.0258	94.5003	95.1051	54.9084	55.3916	36.6333	45.8869	56.6804
ENSMUSG00000026712	chr2:14229391-14332057	protein_coding	KNOWN	Mrc1	mannose receptor; C type 1 [Source:MGI Symbol;Acc:MGI:97142]	turquoise	IV	1.0295	0.4928	0.7801	2.1598	1.561	0.8106	0.8874	1.9127	1.6186	0.6712	0.6796	1.4868	0.5117	0.6964	0.6935	1.3006	0.7324	0.627	0.4231	0.6231	0.1956	1.2432	0.4898	0.693	0.9683	1.1847	2.1406	2.2099	2.3908	2.9458	6.722	7.2016	7.848	15.1194	16.2495	11.6761	4.9441	8.348	2.6547	6.4404	9.3809	20.2736
ENSMUSG00000026984	chr2:24215417-24225702	protein_coding	KNOWN	Il1f6	interleukin 1 family; member 6 [Source:MGI Symbol;Acc:MGI:1859324]	turquoise	IV	0.1028	0	0	0.2048	0	0	0.053	1.9518	1.1603	0	0.0249	0	0	0.0272	0	0	0.0158	0	0.0477	0	0	0.1867	0.0276	0.0892	2.3747	3.74	3.6753	1.0437	2.7505	0.7633	0.3397	13.5138	1.2255	10.056	5.0549	13.8682	6.9189	4.1363	2.9097	3.08	2.0296	2.8051
ENSMUSG00000026981	chr2:24336852-24351494	protein_coding	KNOWN	Il1rn	interleukin 1 receptor antagonist [Source:MGI Symbol;Acc:MGI:96547]	turquoise	IV	0.0353	0.0215	0.0887	0.4222	0.0748	0.0621	0.1639	0.8237	0.761	0.0358	0.06	0.1353	0	0.0467	0.0196	0.0736	0.0921	0.0834	0.0656	0.0852	0.0744	0.3482	0.2184	0.1839	2.5145	2.9505	1.9392	1.3641	2.6824	1.184	0.6835	3.5534	2.3762	5.7127	4.8007	7.935	5.8411	3.4982	2.2617	2.4659	1.9996	2.1246
ENSMUSG00000036067	chr2:27021362-27027998	protein_coding	KNOWN	Slc2a6	solute carrier family 2 (facilitated glucose transporter); member 6 [Source:MGI Symbol;Acc:MGI:2443286]	turquoise	IV	0.1334	0.1015	0.2011	0.5481	0.3297	0.3126	0.3783	0.3256	0.4619	0.0929	0.1052	0.3231	0.1911	0.0794	0.1389	0.152	0.2302	0.273	0.1703	0.169	0.2109	0.5364	0.2062	0.3376	0.3573	0.4161	0.4207	0.4706	0.5594	0.6077	0.3069	0.9244	0.5211	1.1441	1.0089	1.1439	2.7326	1.3494	1.7355	1.0473	1.0706	1.7748
ENSMUSG00000026837	chr2:27886424-28039514	protein_coding	KNOWN	Col5a1	collagen; type V; alpha 1 [Source:MGI Symbol;Acc:MGI:88457]	turquoise	IV	2.417	1.3027	1.4616	3.1501	1.7638	1.0768	1.2321	3.4657	3.4775	1.1203	0.8579	0.614	1.2986	1.8506	2.1709	0.5701	1.2372	0.9959	2.4351	2.2858	2.7717	2.4067	1.8018	2.0326	11.5873	15.7635	12.0643	16.0556	12.1527	17.8125	11.1483	6.4232	11.1257	13.5541	20.5212	13.3951	16.8387	16.0627	14.9799	4.0615	8.1616	10.2852
ENSMUSG00000039787	chr2:29869163-29882840	protein_coding	KNOWN	Cercam	cerebral endothelial cell adhesion molecule [Source:MGI Symbol;Acc:MGI:2139134]	turquoise	IV	0.5172	0.2842	0.2012	0.8307	0.5183	0.2932	0.172	0.4704	0.5476	0.2874	0.1862	0.2406	0.1832	0.2824	0.2779	0.2389	0.3121	0.3362	0.1549	0.2254	0.2461	0.5193	0.2242	0.3666	0.6911	0.769	0.717	1.115	1.2857	1.1933	1.4329	1.2994	1.131	2.8911	2.9907	3.1575	4.4815	2.9666	2.7922	1.1444	1.9828	3.0138
ENSMUSG00000039476	chr2:30834971-30881251	protein_coding	KNOWN	Prrx2	paired related homeobox 2 [Source:MGI Symbol;Acc:MGI:98218]	turquoise	IV	0.1255	0.3818	0.2207	0.7813	0.6647	0.147	0.2588	0.4084	0.3219	0.0477	0.0761	0.0566	0.3296	0.2988	0.4705	0.0327	0.2214	0.1778	0.3351	0.3332	0.4298	0.2605	0.1181	0.3085	0.4482	0.6768	0.4838	0.8234	1.2945	0.9317	0.385	0.6598	0.4321	0.9646	1.6053	1.528	2.4775	1.55	1.2491	0.4699	0.8575	0.7858
ENSMUSG00000079442	chr2:32587094-32599698	protein_coding	KNOWN	St6galnac4	ST6 (alpha-N-acetyl-neuraminyl-2;3-beta-galactosyl-1;3)-N-acetylgalactosaminide alpha-2;6-sialyltransferase 4 [Source:MGI Symbol;Acc:MGI:1341894]	turquoise	IV	0.948	0.714	0.8618	2.0904	1.5458	1.2691	1.0006	1.5421	1.6669	0.9948	0.9199	0.9865	0.7543	0.7701	0.9839	0.9284	1.0661	1.1547	1.3675	1.3234	1.9976	1.8441	1.5891	1.7295	2.0632	2.3957	2.0086	2.1565	2.1026	2.4673	1.7574	2.4104	1.6735	3.504	3.6444	4.1378	5.071	3.2277	3.1876	2.7856	2.7362	3.3657
ENSMUSG00000075334	chr2:54084092-54085552	protein_coding	KNOWN	Rprm	reprimo; TP53 dependent G2 arrest mediator candidate [Source:MGI Symbol;Acc:MGI:1915124]	turquoise	IV	0.2473	0.2256	0.7765	1.5391	0.3492	0.5793	0.5099	0.6034	2.0607	0.0939	0.2249	0.1253	0.3837	0.2616	0.2231	0.3621	0.256	0.2725	0.2296	0.3878	0.2931	0.4329	0.216	0.1966	1.81	1.2678	3.7976	1.6066	2.1297	1.8215	1.1377	1.3883	1.1623	1.1153	1.4161	2.1855	3.3763	1.0323	1.5415	0.3285	0.7508	1.2577
ENSMUSG00000034810	chr2:66673424-66784914	protein_coding	KNOWN	Scn7a	sodium channel; voltage-gated; type VII; alpha [Source:MGI Symbol;Acc:MGI:102965]	turquoise	IV	1.0236	0.5252	0.5081	1.4063	0.9666	0.5923	0.5531	1.5381	1.3346	0.781	0.757	0.5474	0.4681	0.5774	0.6198	0.3676	0.6166	0.6193	0.4466	0.6457	0.1234	0.6878	0.5236	0.5278	0.4844	0.4407	1.4145	1.4073	1.1126	1.5396	2.2757	2.1834	1.842	1.607	1.5717	1.5169	1.0655	1.929	0.6861	2.1238	3.2444	5.3905
ENSMUSG00000002732	chr2:76663043-76673116	protein_coding	KNOWN	Fkbp7	FK506 binding protein 7 [Source:MGI Symbol;Acc:MGI:1336879]	turquoise	IV	6.954	3.9101	4.3408	9.601	6.3978	6.1714	4.6169	8.2272	8.4297	4.9907	5.5211	4.3442	2.6914	2.8704	3.6275	2.7568	3.5062	3.4334	4.8674	5.4659	3.8578	5.2745	5.2664	5.8495	5.4679	5.3467	6.5465	16.3784	12.9915	17.7268	14.146	10.1952	10.9932	10.0445	10.7562	11.4426	11.1692	11.2758	7.1244	8.3978	9.003	12.8617
ENSMUSG00000087362	chr2:84500759-84531322	lincRNA	KNOWN	Gm13710	predicted gene 13710 [Source:MGI Symbol;Acc:MGI:3650894]	turquoise	IV	0	0	0.0556	0.0551	0.2344	0	0.1141	0.06	0	0.0561	0.1342	0.0997	0.1057	0.0878	0.0615	0.0864	0.0509	0.1219	0.1541	0.0534	0.3206	0.0861	0.1487	0.032	0.079	0.0936	0.1809	0.1096	0.0251	0.0996	0.1044	0.423	0.1172	1.0353	1.2306	1.1011	0.7967	0.4945	0.4511	1.0157	0.504	0.9154
ENSMUSG00000005087	chr2:102811140-102901665	protein_coding	KNOWN	Cd44	CD44 antigen [Source:MGI Symbol;Acc:MGI:88338]	turquoise	IV	0.5884	0.5492	0.405	0.9552	0.9674	0.7931	0.5734	3.5926	2.9349	0.3267	0.3168	0.4794	0.2386	0.2089	0.2148	0.5309	0.6378	0.7105	0.4491	0.4162	0.5095	2.1868	0.6021	0.6246	4.2173	5.1262	3.7578	3.7986	3.5222	3.789	4.0128	4.6948	5.7842	17.2166	11.5265	20.646	19.4373	10.7413	9.9142	7.8646	8.9391	7.9467
ENSMUSG00000005973	chr2:105386290-105399319	protein_coding	KNOWN	Rcn1	reticulocalbin 1 [Source:MGI Symbol;Acc:MGI:104559]	turquoise	IV	5.9153	3.7402	5.2761	9.7961	6.3587	4.8272	5.5506	9.911	9.0841	3.5017	4.3937	5.0764	3.7921	4.6409	4.6965	3.4261	4.0922	4.2165	3.9575	4.2177	2.8274	4.4909	3.715	3.4305	16.4232	17.3413	15.2375	17.3975	18.4992	17.4758	9.4173	14.1089	14.318	21.7619	21.922	22.0058	18.4802	19.2359	13.6894	14.0621	17.2823	21.1003
ENSMUSG00000040133	chr2:118277109-118373419	protein_coding	KNOWN	Gpr176	G protein-coupled receptor 176 [Source:MGI Symbol;Acc:MGI:2685858]	turquoise	IV	0.4283	0.169	0.093	0.9913	0.523	0.0949	0.2148	1.8327	1.306	0.2932	0.7806	0.1825	0.0497	0.0857	0.09	0.217	0.4047	0.2879	0.2956	0.2793	0.2866	0.7145	0.2551	0.1205	1.51	1.7572	1.3032	2.6416	1.2121	2.0567	2.3269	1.9358	2.9119	2.506	1.7557	2.7493	4.7356	2.0364	1.7041	1.2636	1.6919	2.3446
ENSMUSG00000040093	chr2:118528756-118549687	protein_coding	KNOWN	Bmf	BCL2 modifying factor [Source:MGI Symbol;Acc:MGI:2176433]	turquoise	IV	2.5577	1.9406	3.1271	1.8983	2.5132	1.6063	2.7975	1.4449	1.4664	2.3155	2.9066	2.8616	2.5213	2.4076	2.4572	1.9243	2.6845	1.8341	2.2757	1.6379	1.327	1.7405	1.0976	1.2654	2.366	1.8301	2.526	7.3613	2.8964	6.2998	10.1151	6.5756	6.5208	6.0913	5.8703	6.8146	11.8786	14.0447	13.8373	8.7519	11.077	13.9806
ENSMUSG00000023216	chr2:121017890-121037072	protein_coding	KNOWN	Epb4.2	erythrocyte protein band 4.2 [Source:MGI Symbol;Acc:MGI:95402]	turquoise	IV	0.2529	0.2408	0.2983	0.1752	0.1552	0.1288	0.238	0.4292	0.2142	0.3898	0.208	0.1833	0.2729	0.2617	0.2869	0.3063	0.2293	0.2457	0.3114	0.2387	0.1969	0.2395	0.3427	0.2543	0.492	0.6369	0.4057	0.3048	0.5532	0.2572	0.2231	1.0086	0.3144	1.6014	1.2323	1.3685	0.9934	1.1481	0.7697	0.7594	0.8535	1.0716
ENSMUSG00000027204	chr2:125300593-125507993	protein_coding	KNOWN	Fbn1	fibrillin 1 [Source:MGI Symbol;Acc:MGI:95489]	turquoise	IV	1.837	0.9401	0.8906	1.8973	1.15	0.5546	0.824	1.8485	1.7794	1.5619	0.7553	0.7185	0.7613	1.2282	1.4492	0.2978	0.6378	0.4341	2.1683	2.2482	1.7081	2.24	1.6184	1.6472	6.2395	8.9951	7.5325	10.4029	6.2619	13.3055	10.914	4.2659	9.4865	8.5698	13.0657	6.5782	11.2631	17.4593	12.1225	3.6885	8.1929	11.2981
ENSMUSG00000027322	chr2:131069219-131086765	protein_coding	KNOWN	Siglec1	sialic acid binding Ig-like lectin 1; sialoadhesin [Source:MGI Symbol;Acc:MGI:99668]	turquoise	IV	0.0567	0.0259	0.0641	0.2257	0.08	0.083	0.1096	0.1921	0.1163	0.0359	0.0275	0.1819	0.0981	0.0525	0.1219	0.2471	0.126	0.1294	0.0625	0.0444	0.0709	0.136	0.019	0.0328	0.2833	0.2846	0.738	0.4349	0.1798	0.6182	1.384	0.8801	0.7016	3.1715	2.5712	1.5206	3.7529	3.6122	2.84	1.5877	2.4488	5.9549
ENSMUSG00000027358	chr2:133552158-133562885	protein_coding	KNOWN	Bmp2	bone morphogenetic protein 2 [Source:MGI Symbol;Acc:MGI:88177]	turquoise	IV	0.7744	0.3707	0.791	0.9862	0.8068	0.5503	0.7199	0.5921	0.7683	0.5338	0.5174	0.5435	0.394	0.6044	0.5006	0.5024	0.588	0.4797	1.0197	1.5807	1.224	0.8628	1.4807	1.4023	1.0276	1.0308	1.2337	1.2005	1.0187	1.2907	1.408	0.5703	1.0153	1.0011	0.9601	1.1718	2.8178	3.004	2.3562	1.1713	1.6135	2.2083
ENSMUSG00000074736	chr2:149829210-150004392	protein_coding	KNOWN	Syndig1	synapse differentiation inducing 1 [Source:MGI Symbol;Acc:MGI:3702158]	turquoise	IV	0.0869	0	0.0437	0.0433	0.0307	0	0	0.1885	0.2451	0	0	0.0098	0.0207	0.046	0.0241	0	0.0067	0	0	0.0105	0	0.0338	0.0117	0.0126	0.0621	0.0735	0.1928	0.2366	0.0985	0.215	0.1333	0.3425	0.2071	1.1902	2.0871	1.9682	2.3081	1.9415	1.3542	0.3568	1.0552	1.7775
ENSMUSG00000081434	chr2:152353614-152354566	processed_pseudogene	KNOWN	Gm14165	predicted gene 14165 [Source:MGI Symbol;Acc:MGI:3650537]	turquoise	IV	0.3319	0.3462	0.1906	0.4722	0.3348	0.7221	0.3422	0.5657	1.0701	0.2402	0.5522	0.8761	0.2264	0.1003	0.2107	0.2346	0.2182	0.1344	0.3302	0.2746	0.7245	0.2214	0.1529	0.1371	1.2191	0.5615	0.6867	0.939	1.3112	0.5546	0.6042	0.6571	0.6781	1.2041	0.9703	1.1845	0.9182	0.4907	0.4548	0.5497	0.617	0.9753
ENSMUSG00000044863	chr2:152604326-152612729	protein_coding	KNOWN	Defb36	defensin beta 36 [Source:MGI Symbol;Acc:MGI:2385956]	turquoise	IV	0.0968	0	0.0972	1.2528	0.2733	0.4535	0.5986	1.6792	1.3896	0	0	0.0436	0	0.0512	0.1612	0.1008	0.089	0.2437	0.0449	0	0.051	0.0502	0.156	0.1119	1.0136	1.3095	0.8137	0.4791	0.3509	0.2177	0.1827	1.8959	0.1538	6.2509	4.2615	6.1459	7.2073	4.7799	2.5988	6.4509	3.4838	6.9666
ENSMUSG00000074676	chr2:152931897-152933208	protein_coding	KNOWN	Foxs1	forkhead box S1 [Source:MGI Symbol;Acc:MGI:95546]	turquoise	IV	1.3081	0.4607	0.4843	2.6397	1.7014	0.8065	0.6744	3.472	2.5423	0.7673	0.6681	0.8997	0.3616	0.6191	0.8602	0.2061	0.2534	0.3468	0.5434	1.0632	1.5052	1.3572	1.1286	0.7565	3.0976	4.1779	3.5219	3.7321	3.3863	3.283	0.861	1.9574	2.3337	2.3923	2.6184	3.4106	3.5039	1.4574	0.9905	1.1474	0.8212	1.0005
ENSMUSG00000074671	chr2:153222369-153225441	protein_coding	KNOWN	Tspyl3	TSPY-like 3 [Source:MGI Symbol;Acc:MGI:2139328]	turquoise	IV	0.3231	0.2323	0.2951	0.351	0.3318	0.2752	0.2725	0.5255	0.4368	0.2083	0.1924	0.3838	0.2384	0.2175	0.3017	0.237	0.2882	0.2543	0.1773	0.2551	0.2398	0.1447	0.1657	0.1189	0.4894	0.621	0.5419	0.6906	0.912	0.8654	0.5059	0.7929	0.5988	1.5503	1.4762	1.6476	2.3477	1.9411	1.7182	1.0924	1.242	1.6349
ENSMUSG00000027603	chr2:155490378-155518237	protein_coding	KNOWN	Ggt7	gamma-glutamyltransferase 7 [Source:MGI Symbol;Acc:MGI:1913385]	turquoise	IV	0.3297	0.2111	0.2267	0.5529	0.3675	0.3659	0.3041	0.9973	0.7653	0.4659	0.202	0.3518	0.2817	0.4956	0.5396	0.3207	0.5162	0.5135	0.4431	0.36	0.4662	0.4951	0.4383	0.572	1.0491	1.4895	1.1105	0.9535	0.8573	1.0459	1.0399	0.8954	0.5973	2.4271	2.0839	1.8954	1.9126	1.3549	1.2897	0.9555	1.159	1.6293
ENSMUSG00000037813	chr2:158182532-158229222	protein_coding	KNOWN	D630003M21Rik	RIKEN cDNA D630003M21 gene [Source:MGI Symbol;Acc:MGI:3606579]	turquoise	IV	0.3904	0.4385	0.4426	0.4885	0.5372	0.3401	0.6605	0.4777	0.5853	0.0659	0.0874	0.1128	0.5783	0.6195	0.7004	0.1694	0.2702	0.2584	0.3904	0.4444	0.3902	0.27	0.2098	0.191	0.6386	0.7365	0.6173	0.3271	0.4492	0.2432	0.1984	1.1767	0.4294	2.9922	2.4223	2.6955	3.5587	3.2444	2.8658	1.6682	2.3706	2.9676
ENSMUSG00000016024	chr2:158306492-158332852	protein_coding	KNOWN	Lbp	lipopolysaccharide binding protein [Source:MGI Symbol;Acc:MGI:1098776]	turquoise	IV	4.258	1.8363	2.365	4.4194	3.6027	3.0518	3.2417	4.9101	3.9805	2.2299	2.3362	2.6149	1.707	1.9483	2.5241	1.6558	1.7192	1.6348	2.3606	2.4797	2.5272	3.5231	2.1437	2.3897	4.3711	4.7029	7.7973	8.7431	4.3736	9.8764	19.7211	9.4178	10.2481	15.9752	12.8668	18.6749	17.413	13.3957	13.3718	7.4723	9.8734	14.8701
ENSMUSG00000017723	chr2:164562412-164568510	protein_coding	KNOWN	Wfdc2	WAP four-disulfide core domain 2 [Source:MGI Symbol;Acc:MGI:1914951]	turquoise	IV	172.368	89.065	91.5946	238.756	185.384	161.485	150.448	155.933	202.23	54	73.2091	68.16	97.833	93.5268	87.0524	71.5981	59.29	70.4182	78.0921	78.1524	114.282	109.513	81.2108	90.2885	238.667	248.721	286.277	500.375	481.343	431.396	444.558	301.294	387.857	294.004	307.451	309.791	254.947	167.496	164.704	147.993	145.238	209.741
ENSMUSG00000017737	chr2:164940779-164955850	protein_coding	KNOWN	Mmp9	matrix metallopeptidase 9 [Source:MGI Symbol;Acc:MGI:97011]	turquoise	IV	0.4564	0.0174	0.1433	0.3409	0.282	0.2005	0.2647	0.6651	0.395	0.1806	0.1522	0.09	0.143	0.083	0.103	0.1671	0.4505	0.4266	0.4966	0.2134	0.5034	1.6794	0.3909	0.4949	1.8809	3.4557	1.8389	2.4711	1.7714	4.3498	4.3612	1.3766	1.2463	4.6887	3.5906	5.9417	4.7232	1.9992	3.3581	0.9438	0.8722	1.1542
ENSMUSG00000042821	chr2:167538194-167542814	protein_coding	KNOWN	Snai1	snail family zinc finger 1 [Source:MGI Symbol;Acc:MGI:98330]	turquoise	IV	1.5887	1.3226	1.5123	2.6091	1.8105	1.0121	1.0632	2.2972	2.1441	0.8613	1.0142	1.1429	1.4771	1.3564	1.6096	0.8417	1.1455	1.2724	0.6082	0.7128	0.925	1.5326	0.6891	0.8059	7.776	9.3817	9.596	5.8088	4.4473	5.2032	2.3412	3.7823	3.0704	5.4134	5.5913	8.225	8.2478	5.6246	4.6379	3.7966	3.3365	4.2746
ENSMUSG00000002458	chr2:181688418-181693977	protein_coding	KNOWN	Rgs19	regulator of G-protein signaling 19 [Source:MGI Symbol;Acc:MGI:1915153]	turquoise	IV	2.6967	2.5885	2.0775	6.8931	5.7969	4.0717	3.1512	4.6469	5.4093	0.9867	1.8027	2.0928	2.289	2.3142	2.4958	2.1375	1.6818	2	1.5859	1.9232	1.5154	1.6166	0.9179	1.1263	7.4041	8.8697	7.209	5.5033	6.2754	5.5939	4.1997	7.5741	4.3959	12.3337	10.6761	10.2507	13.122	8.0625	7.8169	6.6725	6.8102	9.3519
ENSMUSG00000074677	chr3:15795144-15848528	protein_coding	KNOWN	Sirpb1c	signal-regulatory protein beta 1C [Source:MGI Symbol;Acc:MGI:3807521]	turquoise	IV	0.0907	0	0.0365	0.0723	0.0769	0.0213	0.0748	0.1181	0.0931	0.0276	0.0792	0.1145	0.0087	0.0768	0.0302	0.0472	0.0835	0.0914	0.0421	0.0175	0.0574	0.2259	0.0098	0.063	0.4838	0.4374	0.373	1.1769	0.4936	1.6654	1.3017	0.6504	0.519	1.3096	1.0252	1.0219	1.1984	0.7427	0.6092	0.7188	0.6533	1.4525
ENSMUSG00000003617	chr3:19957053-20009145	protein_coding	KNOWN	Cp	ceruloplasmin [Source:MGI Symbol;Acc:MGI:88476]	turquoise	IV	31.4994	8.8752	8.5861	44.2475	27.2718	13.602	16.1464	47.8624	34.2233	9.7484	13.6989	10.755	8.2731	10.9459	12.6531	8.0536	14.382	14.4105	7.3261	8.1607	1.7306	21.9008	5.7979	6.0779	24.896	29.3559	40.3769	39.2205	25.1977	31.7554	41.0167	68.8656	39.2211	122.696	87.1507	110.824	44.8751	55.0551	25.0048	47.1669	73.3405	122.773
ENSMUSG00000048332	chr3:53041527-53261679	protein_coding	KNOWN	Lhfp	lipoma HMGIC fusion partner [Source:MGI Symbol;Acc:MGI:1920048]	turquoise	IV	13.0743	10.5879	9.5625	20.6619	16.798	10.6206	11.6679	24.8483	23.7213	11.2814	11.1063	9.1461	6.0684	8.5148	9.0693	5.1226	11.7866	10.3584	13.2747	12.6807	7.5766	12.0861	10.3214	10.9572	16.4599	20.6378	18.2935	43.8111	34.2101	42.0189	37.7881	33.7052	35.4397	55.1207	62.7142	50.8821	64.8842	62.6119	45.1736	38.2451	48.9459	73.1623
ENSMUSG00000027750	chr3:54361108-54391034	protein_coding	KNOWN	Postn	periostin; osteoblast specific factor [Source:MGI Symbol;Acc:MGI:1926321]	turquoise	IV	2.2056	0.5796	1.6856	3.8361	1.2722	1.1402	0.8861	3.5487	3.4519	0.32	0.2964	0.5179	0.7218	0.7504	0.644	0.4098	0.3398	0.3293	0.2644	0.4297	0.1091	0.6715	0.6233	0.6647	2.8249	3.2797	8.0979	12.954	7.1772	13.6018	9.1721	2.9242	7.4202	6.2181	10.0504	4.8533	1.9846	2.7424	0.9733	1.5156	2.4118	3.3383
ENSMUSG00000027797	chr3:55242525-55539064	protein_coding	KNOWN	Dclk1	doublecortin-like kinase 1 [Source:MGI Symbol;Acc:MGI:1330861]	turquoise	IV	0.1209	0.1121	0.0752	0.5105	0.1952	0.1484	0.1366	0.4809	0.5021	0.0584	0.0559	0.0285	0.0467	0.1066	0.0704	0.0405	0.0742	0.0562	0.0642	0.0584	0.0334	0.3197	0.0464	0.0699	0.8692	1.0935	1.1812	1.4512	1.3707	2.0856	0.7311	0.7265	0.6162	1.1212	1.2502	1.1071	1.2925	1.1975	0.6656	0.5008	0.9642	1.2361
ENSMUSG00000036362	chr3:59207895-59210882	protein_coding	KNOWN	P2ry13	purinergic receptor P2Y; G-protein coupled 13 [Source:MGI Symbol;Acc:MGI:1921441]	turquoise	IV	0.1073	0.1088	0.0898	0.2849	0.0505	0.0628	0.0184	0.2133	0.055	0.0996	0.0954	0.2095	0	0.0284	0.0695	0.1676	0.0603	0.0563	0.0083	0.0173	0.0188	0.167	0.0288	0.0103	0.1703	0.1966	0.284	0.3452	0.1459	0.5389	0.3797	0.487	0.1894	1.4657	1.4635	1.3476	0.9056	0.858	0.6345	0.7428	0.7988	1.6071
ENSMUSG00000036353	chr3:59216270-59262831	protein_coding	KNOWN	P2ry12	purinergic receptor P2Y; G-protein coupled 12 [Source:MGI Symbol;Acc:MGI:1918089]	turquoise	IV	0.1159	0.0705	0.1165	0.4426	0.2728	0.0905	0.1195	0.2934	0.218	0.137	0.0937	0.148	0.0277	0.1533	0.0966	0.2012	0.1185	0.1582	0.0449	0.1958	0.0814	0.2606	0.0415	0.0782	0.138	0.2124	0.2076	0.373	0.1664	0.4085	1.0121	0.8124	0.5935	1.3427	1.4439	1.1534	0.7291	1.2179	0.732	0.9706	1.0056	1.9611
ENSMUSG00000036334	chr3:59316734-59344394	protein_coding	KNOWN	Igsf10	immunoglobulin superfamily; member 10 [Source:MGI Symbol;Acc:MGI:1923481]	turquoise	IV	0.1119	0.0599	0.1124	0.2808	0.1896	0.0629	0.1015	0.165	0.2111	0.0952	0.0565	0.0403	0.109	0.1752	0.1814	0.0454	0.0604	0.0437	0.108	0.1598	0.0472	0.1254	0.0625	0.0776	0.1854	0.2933	0.2425	0.35	0.2779	0.3604	0.4224	0.3699	0.3674	0.9071	1.0769	0.8792	0.8532	1.8336	1.1567	0.8193	1.4577	1.8329
ENSMUSG00000036894	chr3:61361637-61368430	protein_coding	KNOWN	Rap2b	RAP2B; member of RAS oncogene family [Source:MGI Symbol;Acc:MGI:1921262]	turquoise	IV	0.5843	0.3797	0.4003	0.7736	0.8251	0.5756	0.6298	1.2241	0.933	0.2119	0.2545	0.2124	0.2409	0.2564	0.2618	0.2541	0.2729	0.2864	0.1695	0.1858	0.1399	0.8163	0.3354	0.1689	1.4352	1.0978	1.129	1.0025	1.1136	0.911	0.8585	1.1009	1.3855	1.47	1.3438	1.6192	2.0604	1.368	1.0348	0.8146	0.8409	1.1964
ENSMUSG00000047557	chr3:67457997-67463926	protein_coding	KNOWN	Lxn	latexin [Source:MGI Symbol;Acc:MGI:107633]	turquoise	IV	4.7705	2.1829	2.1715	5.4411	4.2032	3.5345	2.9848	4.2893	4.8096	1.4046	2.0178	2.2782	2.667	2.0706	2.6038	2.6751	2.3635	2.3235	2.0256	2.0857	2.4058	2.0094	2.1695	1.6506	6.1732	8.8969	9.2002	9.3053	9.907	8.529	7.7351	10.3845	10.6462	15.1667	13.1311	13.5345	13.6045	9.4559	9.4833	6.2041	7.1271	9.7722
ENSMUSG00000027955	chr3:79884532-79946280	protein_coding	KNOWN	Fam198b	family with sequence similarity 198; member B [Source:MGI Symbol;Acc:MGI:1915909]	turquoise	IV	0.8115	0.6528	0.6402	1.1288	0.8618	0.7149	0.7883	1.7165	1.6235	0.2888	0.1757	0.2327	0.3202	0.3193	0.4767	0.2479	0.3579	0.4329	0.4826	0.4628	0.3074	0.2714	0.2848	0.3801	1.2932	1.4918	1.4726	1.1654	1.1462	1.3727	0.538	0.8428	0.8987	1.4669	2.0346	1.3374	1.7749	2.0601	1.2415	0.8715	1.2218	1.7963
ENSMUSG00000033910	chr3:82092426-82145789	protein_coding	KNOWN	Gucy1a3	guanylate cyclase 1; soluble; alpha 3 [Source:MGI Symbol;Acc:MGI:1926562]	turquoise	IV	7.2425	4.2836	3.5183	7.8814	5.8113	3.1015	3.9265	5.5658	4.1916	9.1944	8.9921	5.3513	2.8396	2.9686	4.4852	3.0519	5.4253	5.5542	3.8792	4.3978	1.8446	1.7766	1.7426	1.7752	5.1609	7.7155	8.0934	14.6362	10.7105	16.122	14.8483	9.2638	11.2789	12.944	14.3586	11.8109	16.4084	22.9643	15.42	14.4666	16.9052	21.5368
ENSMUSG00000027995	chr3:83836271-83841767	protein_coding	KNOWN	Tlr2	toll-like receptor 2 [Source:MGI Symbol;Acc:MGI:1346060]	turquoise	IV	1.4528	0.8747	1.1137	2.8488	2.3053	1.2106	1.3898	3.1348	2.7345	1.0243	1.3879	2.4903	0.7365	1.0062	0.8566	1.3725	1.4194	1.5749	1.9331	1.525	1.3334	3.1078	0.8935	1.5677	2.9521	2.755	2.4069	2.5357	3.1774	1.9538	2.6858	8.3374	4.4658	14.9583	11.0057	13.4623	15.3262	10.3425	9.301	8.0087	9.5233	10.2864
ENSMUSG00000094392	chr3:86672032-86672168	processed_pseudogene	KNOWN	Gm3788	predicted gene 3788 [Source:MGI Symbol;Acc:MGI:3781961]	turquoise	IV	2.6723	0.8129	1.6783	1.996	4.7171	1.1739	1.722	2.8982	4.4542	0.5077	0.9724	0.9031	0.7974	0.7068	0.5565	0.6957	0.1025	0.631	1.0856	0.6448	1.7598	1.3863	0.1795	1.3523	8.4291	7.4867	6.086	11.9065	9.237	7.2129	3.468	9.2578	8.1382	9.6725	13.3729	13.7189	8.4587	4.7141	4.6455	4.518	6.5199	5.2278
ENSMUSG00000041734	chr3:87078592-87174747	protein_coding	KNOWN	Kirrel	kin of IRRE like (Drosophila) [Source:MGI Symbol;Acc:MGI:1891396]	turquoise	IV	3.0552	1.6396	1.8408	3.2591	2.7184	1.9205	1.3701	2.5659	2.8153	2.2713	2.0518	1.2816	1.3727	1.9381	2.1276	1.3936	2.3655	1.8906	2.984	3.4312	2.6335	2.4386	2.3963	2.4025	4.9995	6.5938	6.4141	6.9476	4.093	7.9614	8.6332	3.3501	5.6963	6.5396	6.3476	5.0244	10.2858	8.7635	8.5288	4.8564	6.4454	10.979
ENSMUSG00000015852	chr3:87250757-87263738	protein_coding	KNOWN	Fcrls	Fc receptor-like S; scavenger receptor [Source:MGI Symbol;Acc:MGI:1933397]	turquoise	IV	0.0995	0.0242	0.04	1.5267	0.1968	0.0933	0.3079	0.2591	0.4084	0.0403	0.1449	0.009	0.0665	0.1369	0.1106	0.1866	0.0244	0.0251	0.037	0.048	0.021	0.3408	0.0107	0.0691	0.2844	0.2442	0.2325	0.1577	0.343	0.1791	0.1503	5.6226	0.4323	17.7209	16.9332	19.2872	17.7544	14.0955	10.2257	6.9053	6.6926	11.6445
ENSMUSG00000074480	chr3:88532394-88541396	protein_coding	KNOWN	Mex3a	mex3 homolog A (C. elegans) [Source:MGI Symbol;Acc:MGI:1919890]	turquoise	IV	0.4763	0.323	0.1883	0.4276	0.3528	0.2927	0.2737	0.5588	0.5846	0.1345	0.197	0.0985	0.3989	0.3469	0.3945	0.2764	0.2514	0.3687	0.3734	0.2185	0.292	0.1094	0.0881	0.2348	1.1783	1.4428	1.1124	1.1866	1.129	1.0677	0.6632	1.0707	0.674	2.3998	2.5942	2.7404	5.2023	2.7178	2.5123	1.584	1.6864	2.1854
ENSMUSG00000027947	chr3:89869323-89913162	protein_coding	KNOWN	Il6ra	interleukin 6 receptor; alpha [Source:MGI Symbol;Acc:MGI:105304]	turquoise	IV	1.5018	0.7737	1.0333	1.4822	1.1464	0.951	0.5859	2.5385	2.1511	1.8438	1.7002	1.9875	0.646	0.7444	1.0443	1.5112	1.6516	1.5634	1.8908	1.9588	1.4398	4.1201	2.6469	2.0735	1.8681	2.2314	2.9202	2.7663	1.012	3.6823	4.6419	2.3921	4.0559	3.3331	2.955	1.879	4.3666	4.3343	4.4705	3.1829	4.419	7.1267
ENSMUSG00000042306	chr3:90526848-90528837	protein_coding	KNOWN	S100a14	S100 calcium binding protein A14 [Source:MGI Symbol;Acc:MGI:1913416]	turquoise	IV	1.3615	0.3012	0.5804	1.6846	0.9905	0.725	0.6381	0.4922	2.5392	0.3971	0.2002	0.4648	0.4925	0.7202	0.3666	0.2685	0.1392	0.1948	0.6896	0.5774	0.6303	1.434	0.9313	0.9544	2.4947	2.2681	3.7971	4.1259	5.985	3.0439	5.4712	3.2332	2.3163	2.5915	2.0922	6.0092	4.5888	1.6497	1.7411	1.8535	2.3801	2.9333
ENSMUSG00000001025	chr3:90612893-90614414	protein_coding	KNOWN	S100a6	S100 calcium binding protein A6 (calcyclin) [Source:MGI Symbol;Acc:MGI:1339467]	turquoise	IV	56.9363	22.9133	49.4911	152.668	67.6832	49.7281	46.8846	92.3483	200.978	9.8272	14.0874	17.2837	13.0509	17.2583	13.0105	12.0685	13.5799	14.4162	15.3811	17.9628	16.8557	36.6917	17.8392	21.4534	322.295	368.932	391.623	612.869	613.96	498.063	620.57	378.361	753.807	272.015	235.25	266.053	190.352	108.171	89.1611	62.8857	74.6877	135.179
ENSMUSG00000050359	chr3:92483951-92485895	protein_coding	KNOWN	Sprr1a	small proline-rich protein 1A [Source:MGI Symbol;Acc:MGI:106660]	turquoise	IV	25.5205	3.617	11.0467	22.3431	12.5144	11.3013	10.178	24.6357	33.7135	1.989	0.7892	4.4482	5.5434	5.6077	6.603	3.6653	1.7203	0.9183	5.7551	5.3052	9.5443	16.847	14.6205	10.0554	97.2843	89.8463	104.497	27.5171	54.3354	25.7111	29.1424	35.1367	26.1415	46.3247	24.9246	83.9724	39.1838	9.4722	10.4363	6.936	7.3957	12.0885
ENSMUSG00000027907	chr3:93520487-93526287	protein_coding	KNOWN	S100a11	S100 calcium binding protein A11 [Source:MGI Symbol;Acc:MGI:1338798]	turquoise	IV	243.321	191.07	180.186	433.626	387.601	317.793	244.831	290.839	401.184	121.241	158.155	146.883	165.169	168.77	158.975	119.532	122.247	129.32	145.57	143.167	165.739	245.543	138.36	155.962	724.076	720.636	734.9	726.607	723.294	642.892	550.167	614.298	603.254	618.963	568.1	690.402	609.222	355.993	363.509	259.685	264.365	337.512
ENSMUSG00000028111	chr3:95499285-95509362	protein_coding	KNOWN	Ctsk	cathepsin K [Source:MGI Symbol;Acc:MGI:107823]	turquoise	IV	5.048	3.2013	1.6601	7.8607	4.4499	3.0105	3.6275	11.5132	9.5398	2.6813	2.7906	2.192	1.7529	2.0715	2.2255	1.5213	2.5054	2.5911	2.6988	2.2589	1.9986	4.0788	2.7624	3.2378	4.1222	4.5022	4.9023	12.2074	13.1476	13.2122	14.4521	13.0109	14.3238	18.3173	19.0251	20.6088	22.1173	17.5435	13.1603	18.4139	19.8252	27.7976
ENSMUSG00000015745	chr3:95988428-95996001	protein_coding	KNOWN	Plekho1	pleckstrin homology domain containing; family O member 1 [Source:MGI Symbol;Acc:MGI:1914470]	turquoise	IV	7.3324	5.5012	5.5319	12.948	10.0235	9.303	8.2121	14.583	15.018	4.9132	6.8992	7.2731	5.3128	5.6757	6.4523	6.3918	5.0007	5.1703	5.0249	4.5107	5.8992	12.1891	5.7287	6.3267	22.318	24.5084	22.041	16.5725	20.7823	14.8274	17.2681	25.0969	23.6605	30.5771	25.7594	32.3445	31.0213	17.9295	17.9073	16.1706	16.9484	21.3164
ENSMUSG00000049288	chr3:96601132-96625352	protein_coding	KNOWN	Lix1l	Lix1-like [Source:MGI Symbol;Acc:MGI:3036267]	turquoise	IV	2.9007	2.7621	2.2992	3.9473	3.053	2.4271	2.3034	4.0837	3.6775	2.2453	2.5787	2.0864	1.729	2.6495	2.5412	2.289	3.3265	3.3637	3.4881	3.5908	2.8569	3.0843	2.2078	1.9275	5.507	6.4988	6.6071	9.1332	6.5338	10.3174	8.6383	5.6906	5.7539	9.3182	9.3685	8.9555	15.2253	11.9755	10.5667	7.8587	9.1586	12.1404
ENSMUSG00000027864	chr3:101040231-101110278	protein_coding	KNOWN	Ptgfrn	prostaglandin F2 receptor negative regulator [Source:MGI Symbol;Acc:MGI:1277114]	turquoise	IV	0.8877	0.6797	0.8382	0.9831	0.4971	0.5199	0.3472	1.054	0.887	1.3801	0.9356	1.1517	1.2751	1.0161	0.9774	0.6814	0.8262	0.8264	1.144	1.1891	1.1288	1.2028	0.9007	1.0046	3.0058	3.6017	3.1459	3.4019	2.3797	3.7523	4.2252	2.545	4.288	4.0942	4.0371	3.0067	5.5701	5.3709	4.2055	3.4451	4.1921	5.3447
ENSMUSG00000027848	chr3:103733699-103738001	protein_coding	KNOWN	Olfml3	olfactomedin-like 3 [Source:MGI Symbol;Acc:MGI:1914877]	turquoise	IV	3.4	3.9025	2.9154	7.5621	7.0899	3.5448	3.821	7.9278	6.7889	3.1807	3.1673	3.7178	2.0508	2.6919	3.1216	1.9622	3.2987	3.1508	3.3255	4.4027	3.5943	3.9391	2.7471	3.1919	3.3994	4.8405	5.3104	8.9209	8.6825	9.6817	7.1721	7.7496	5.6783	10.2439	11.6606	11.6028	13.9949	10.6414	10.4949	7.1553	11.4684	13.5256
ENSMUSG00000027843	chr3:103859794-103912247	protein_coding	KNOWN	Ptpn22	protein tyrosine phosphatase; non-receptor type 22 (lymphoid) [Source:MGI Symbol;Acc:MGI:107170]	turquoise	IV	1.501	0.7426	1.5083	0.7063	1.0249	0.8502	0.7993	2.1824	1.1674	5.1222	2.6089	3.471	0.5434	0.8027	0.9801	1.5588	1.5986	1.3398	1.3325	1.7591	1.2947	3.3371	2.234	2.2702	1.013	1.688	1.3716	1.9107	0.9945	3.5913	4.6003	2.7743	3.0663	4.0928	2.3772	4.1273	3.7099	3.1812	2.4916	3.2747	4.5143	5.8191
ENSMUSG00000014599	chr3:107741047-107760469	protein_coding	KNOWN	Csf1	colony stimulating factor 1 (macrophage) [Source:MGI Symbol;Acc:MGI:1339753]	turquoise	IV	3.528	3.5026	2.9252	5.1947	4.0498	3.6384	3.2469	9.9644	11.0338	2.3519	1.78	2.882	2.5215	3.2517	2.8185	3.9642	3.3325	3.2471	4.9391	3.8385	6.1232	15.3489	5.6477	4.2808	18.111	20.6258	18.6403	14.2992	16.2775	16.2797	8.585	10.6992	16.5358	23.7385	22.8659	21.3476	34.5345	11.9838	13.1613	7.8675	10.7022	14.9187
ENSMUSG00000068762	chr3:107938846-107943749	protein_coding	KNOWN	Gstm6	glutathione S-transferase; mu 6 [Source:MGI Symbol;Acc:MGI:1309467]	turquoise	IV	1.2323	1.312	1.1996	1.9176	1.4683	1.7143	2.1838	3.1323	2.37	1.3266	1.1024	1.8741	1.0297	0.8149	0.834	1.3034	1.8544	2.037	0.894	1.0593	1.055	0.6792	0.89	0.824	2.8053	2.7522	1.907	4.6327	6.3021	3.6553	3.2894	2.5578	5.3642	5.8672	5.1733	4.3535	5.6981	3.9492	2.7702	3.9623	3.3574	3.5989
ENSMUSG00000046688	chr3:127789871-127832135	protein_coding	KNOWN	Tifa	TRAF-interacting protein with forkhead-associated domain [Source:MGI Symbol;Acc:MGI:2182965]	turquoise	IV	3.7269	2.1414	2.4134	3.8146	4.4735	3.0561	2.9887	4.4011	2.9945	2.5488	3.064	4.0398	2.165	2.4644	2.8514	3.2667	2.9148	3.129	3.3934	3.3372	2.1707	4.3286	2.604	3.3168	6.2302	6.129	5.3393	4.2025	4.8619	4.7409	7.0448	14.1875	5.483	16.87	9.5139	14.5786	12.9328	8.9802	6.9206	7.6012	8.3071	10.9709
ENSMUSG00000058952	chr3:129836738-129875328	protein_coding	KNOWN	Cfi	complement component factor i [Source:MGI Symbol;Acc:MGI:105937]	turquoise	IV	3.11	2.2118	2.3768	2.7919	4.7938	1.9756	3.7711	10.8311	4.7401	2.0082	1.4133	1.8356	0.9516	2.1434	1.7513	3.7292	3.4662	3.3306	1.9524	2.1138	1.673	2.7382	2.5426	3.1158	5.3911	6.2424	3.6322	5.3453	6.7116	4.2169	3.3074	41.5479	4.9531	29.9335	21.6864	35.5437	22.1841	13.3112	9.6313	11.6798	14.24	25.5798
ENSMUSG00000027994	chr3:129914959-129970206	protein_coding	KNOWN	Ccdc109b	coiled-coil domain containing 109B [Source:MGI Symbol;Acc:MGI:1914065]	turquoise	IV	0.5852	0.712	0.8648	1.9198	1.8472	0.7662	0.5679	2.0907	1.6242	0.436	0.7683	1.0393	0.2465	0.4188	0.4779	1.1292	0.644	0.7478	0.3676	0.4818	0.3083	1.0715	0.444	0.3384	2.9173	2.7076	2.8143	3.1357	3.3863	2.5551	2.3068	3.7833	3.2817	6.5634	5.0531	5.7571	7.1103	3.352	2.8889	3.8744	3.897	4.8333
ENSMUSG00000028159	chr3:137931006-137981545	protein_coding	KNOWN	Dapp1	dual adaptor for phosphotyrosine and 3-phosphoinositides 1 [Source:MGI Symbol;Acc:MGI:1347063]	turquoise	IV	1.4523	0.7675	1.4004	1.6509	1.388	1.3404	0.9529	1.7023	1.7003	0.5277	0.5765	0.8263	0.7424	0.7838	0.8391	1.1725	0.9314	0.8129	0.5313	0.5734	0.2396	1.5144	0.6229	0.7211	2.2001	2.2891	2.474	3.0502	2.6268	2.7519	2.0007	3.4909	2.6883	5.0517	3.7587	4.3292	3.2268	3.133	2.0402	2.9408	4.2314	4.5327
ENSMUSG00000028262	chr3:144796558-144819494	protein_coding	KNOWN	Clca2	chloride channel calcium activated 3A2 [Source:MGI Symbol;Acc:MGI:1931471]	turquoise	IV	0.3717	0.0754	0.249	0.7649	0.3849	0.5515	0.4087	0.4703	0.8514	0.1318	0.0481	0.1954	0.2543	0.3801	0.2683	0.3387	0.1862	0.078	0.069	0.1255	0.0326	0.3021	0.2197	0.129	1.1089	0.7858	1.389	1.6682	1.5613	1.0645	1.0874	1.3675	0.9645	1.9482	1.7745	3.5774	1.8515	2.1155	1.6219	0.9635	4.186	3.6728
ENSMUSG00000037033	chr3:144822622-144849357	protein_coding	KNOWN	Clca4	chloride channel calcium activated 3B [Source:MGI Symbol;Acc:MGI:2181989]	turquoise	IV	0	0	0	0.0134	0	0.0158	0	0.1315	0.0691	0	0	0	0	0	0	0	0	0	0	0	0	0.1048	0	0	0.077	0.1481	0.1007	0.1401	0.1771	0.0727	0.0954	0.4056	0.0928	1.6026	1.6242	1.7969	1.6189	1.1028	0.7172	0.2083	0.3915	0.6025
ENSMUSG00000039103	chr3:152236985-152266320	protein_coding	KNOWN	Nexn	nexilin [Source:MGI Symbol;Acc:MGI:1916060]	turquoise	IV	2.0168	1.8727	1.5999	2.5018	1.9986	1.5751	1.5869	2.8204	2.5224	0.9679	0.8927	1.0124	0.8869	0.7861	1.0217	0.6817	1.4542	1.1976	0.5503	1.0843	0.1957	0.9269	0.7417	0.839	2.8723	3.5386	3.5291	4.3441	3.3443	4.2101	1.8367	1.64	2.5205	2.9081	3.4232	2.8389	0.9135	1.6977	0.5769	1.4357	2.6474	4.7543
ENSMUSG00000039058	chr3:152462814-152668140	protein_coding	KNOWN	Ak5	adenylate kinase 5 [Source:MGI Symbol;Acc:MGI:2677491]	turquoise	IV	0.5694	0.675	0.6014	1.1049	1.6286	0.7183	0.9483	1.6941	1.1979	0.7691	0.8146	0.3815	0.3067	0.4556	0.6404	0.5169	1.3656	1.2456	1.6741	1.3949	0.9537	0.674	0.612	0.8105	1.4457	1.4508	1.2208	2.1392	1.8927	2.9224	3.5962	1.5765	2.8144	3.0956	3.5391	3.8879	4.3999	3.9968	3.2834	1.8053	2.7038	3.3683
ENSMUSG00000045573	chr4:4133530-4138819	protein_coding	KNOWN	Penk	preproenkephalin [Source:MGI Symbol;Acc:MGI:104629]	turquoise	IV	2.5867	1.3272	1.3779	3.9416	4.2689	2.2635	1.4781	2.9067	3.5802	0.5052	0.7258	0.8847	0.6547	1.0056	0.6576	0.4625	0.4397	0.314	0.7813	1.2633	0.9358	2.1987	0.9882	0.9372	0.3264	0.4349	1.3977	7.5598	10.5956	4.6545	4.5298	4.0803	2.3933	8.7325	9.2603	22.4052	17.5165	6.1427	5.8137	0.9032	1.6491	2.4805
ENSMUSG00000028464	chr4:43514710-43523765	protein_coding	KNOWN	Tpm2	tropomyosin 2; beta [Source:MGI Symbol;Acc:MGI:98810]	turquoise	IV	11.3676	7.4983	8.7448	21.584	16.6993	13.7311	13.0512	19.5761	25.4127	3.6704	5.7174	4.6063	5.4374	6.3107	4.2777	2.9595	5.019	4.9424	6.1477	6.1388	7.1732	5.3138	5.0689	5.7552	24.1368	27.196	29.276	41.9387	35.3638	38.2499	16.005	13.5697	22.2188	14.1254	17.6793	15.8141	21.7705	9.9995	10.5034	5.0486	8.1634	13.1263
ENSMUSG00000028480	chr4:43957400-43979118	protein_coding	KNOWN	Glipr2	GLI pathogenesis-related 2 [Source:MGI Symbol;Acc:MGI:1917770]	turquoise	IV	0.8376	1.114	0.783	2.2309	1.678	0.9584	1.0243	4.1195	3.3168	0.3257	0.4537	0.6232	0.3999	0.5152	0.4327	0.4514	0.6214	0.5029	1.4651	1.0152	1.2417	2.3545	1.0888	0.9238	7.1413	8.1634	8.081	10.8489	8.5037	9.1485	3.006	4.1701	4.5601	6.6819	7.4172	9.0724	11.3453	5.1224	4.6521	3.4628	3.7683	4.5032
ENSMUSG00000028339	chr4:47208160-47313167	protein_coding	KNOWN	Col15a1	collagen; type XV; alpha 1 [Source:MGI Symbol;Acc:MGI:88449]	turquoise	IV	9.6483	7.7835	6.534	14.4215	6.4897	5.5483	5.5899	16.0861	15.2682	6.2321	2.3108	2.8034	4.8289	6.5634	6.3336	3.8548	4.3741	4.0724	10.9662	10.6011	13.4849	9.208	7.0982	9.2233	23.0518	31.6666	19.6508	30.9857	24.617	30.216	21.5341	24.223	26.5737	64.1032	81.2109	56.4539	100.627	92.5257	81.9058	24.3938	49.1891	69.8164
ENSMUSG00000028347	chr4:48585173-48663131	protein_coding	KNOWN	Tmeff1	transmembrane protein with EGF-like and two follistatin-like domains 1 [Source:MGI Symbol;Acc:MGI:1926810]	turquoise	IV	0.644	0.1567	0.3328	0.2565	0.2598	0.194	0.3035	0.3791	0.4341	0.2703	0.241	0.3482	0.246	0.1752	0.2656	0.1485	0.1298	0.1506	0.3502	0.3285	0.2423	0.5345	0.2769	0.2234	1.2614	1.2449	1.4182	1.594	1.3678	1.3905	1.4153	1.2924	1.0622	1.9917	2.3407	2.5473	3.3161	2.6657	1.5705	1.2709	1.5163	2.32
ENSMUSG00000028369	chr4:58042441-58206859	protein_coding	KNOWN	Svep1	sushi; von Willebrand factor type A; EGF and pentraxin domain containing 1 [Source:MGI Symbol;Acc:MGI:1928849]	turquoise	IV	1.5615	1.5066	1.3577	2.5982	2.6119	1.2909	1.3931	2.1242	2.1049	1.8701	0.9919	0.8545	1.1118	1.5717	1.758	0.7238	1.537	1.047	3.3012	3.2189	3.2084	2.119	1.8773	2.0717	4.4198	5.7896	6.0103	3.9865	3.2779	4.649	5.601	2.8096	4.863	5.3115	5.8493	4.9328	8.2788	10.6113	9.1388	3.2334	6.0498	7.3302
ENSMUSG00000038668	chr4:58435254-58553898	protein_coding	KNOWN	Lpar1	lysophosphatidic acid receptor 1 [Source:MGI Symbol;Acc:MGI:108429]	turquoise	IV	4.0776	1.7985	1.9462	3.8704	3.8687	1.8808	1.7211	2.985	3.9995	2.453	2.2875	1.7111	0.8761	1.3009	1.3232	0.8758	1.5398	1.4202	1.8991	2.6503	0.8593	3.0473	1.5957	1.7244	2.4631	3.9498	5.5004	7.4437	4.3265	8.9079	8.7253	4.9928	5.7094	4.649	4.4778	5.0552	4.4984	3.7703	2.4443	3.0099	3.6257	7.6292
ENSMUSG00000028364	chr4:63959784-64047015	protein_coding	KNOWN	Tnc	tenascin C [Source:MGI Symbol;Acc:MGI:101922]	turquoise	IV	0.8599	0.7517	2.0481	3.7044	2.5724	1.3878	1.1558	4.6074	5.0175	0.6228	0.4543	0.4391	0.9123	1.4994	0.8772	0.3068	0.9084	0.7941	1.3988	1.8319	1.1577	5.8385	1.8417	1.5397	20.2725	26.5469	17.4101	17.2102	8.6563	14.3236	6.7781	5.4967	9.2128	17.419	25.5871	17.931	40.4773	31.149	22.9117	4.4767	10.9706	19.2585
ENSMUSG00000059049	chr4:82897919-83052339	protein_coding	KNOWN	Frem1	Fras1 related extracellular matrix protein 1 [Source:MGI Symbol;Acc:MGI:2670972]	turquoise	IV	0.5139	0.6878	0.5633	0.8467	0.6597	0.3995	0.3131	0.6738	0.69	0.3195	0.2063	0.2252	0.5554	0.7562	0.7938	0.2335	0.5703	0.5074	0.8524	0.7643	0.4061	0.5307	0.5022	0.7213	0.7651	1.2683	1.1414	2.0028	1.5904	2.0868	1.8122	1.2367	1.3707	2.5827	3.2272	2.4725	3.5072	5.8171	3.3067	2.2815	3.9877	5.3246
ENSMUSG00000028597	chr4:108400389-108406961	protein_coding	KNOWN	Gpx7	glutathione peroxidase 7 [Source:MGI Symbol;Acc:MGI:1914555]	turquoise	IV	1.7533	1.3227	1.3742	3.3525	1.5846	1.6842	1.5547	2.6241	2.3379	0.7461	1.0378	0.7427	0.9376	0.9646	1.2268	0.5295	0.6346	0.7066	1.1559	1.2015	1.5148	0.7276	1.0366	1.237	3.84	3.9148	3.8333	9.6868	11.5724	9.0074	6.52	6.6354	6.166	0	8.8286	4.2908	10.2552	6.6972	6.592	4.8953	4.3956	5.8642
ENSMUSG00000028541	chr4:117869259-117883487	protein_coding	KNOWN	B4galt2	UDP-Gal:betaGlcNAc beta 1;4- galactosyltransferase; polypeptide 2 [Source:MGI Symbol;Acc:MGI:1858493]	turquoise	IV	0.6853	0.3766	0.5331	1.2989	1.0613	0.5179	0.9345	1.2466	1.2244	0.7391	0.665	0.6873	0.4961	0.6958	0.6629	0.846	0.9051	0.9048	0.6055	0.7147	0.8152	0.5791	0.5584	0.6456	2.3575	3.0007	2.6334	2.3966	2.2447	3.1573	2.3055	1.97	1.7503	4.008	3.7759	3.5004	4.8294	3.5928	3.4771	2.3118	2.5984	3.4892
ENSMUSG00000028634	chr4:119733783-120138045	protein_coding	KNOWN	Hivep3	human immunodeficiency virus type I enhancer binding protein 3 [Source:MGI Symbol;Acc:MGI:106589]	turquoise	IV	0.2897	0.2505	0.3294	0.2468	0.3176	0.2947	0.2712	0.5127	0.4419	0.1989	0.1443	0.1306	0.2002	0.2037	0.2413	0.2184	0.3391	0.3397	0.308	0.2502	0.3896	0.5518	0.4385	0.3594	0.6443	0.7287	0.7177	0.4699	0.4044	0.5213	0.5037	0.3607	0.3796	0.642	0.6512	0.6795	1.1149	0.9648	1.011	0.5248	0.6565	0.7177
ENSMUSG00000028859	chr4:126024549-126044440	protein_coding	KNOWN	Csf3r	colony stimulating factor 3 receptor (granulocyte) [Source:MGI Symbol;Acc:MGI:1339755]	turquoise	IV	0.677	0.1901	0.1701	0.9853	0.6434	0.244	0.4027	0.6353	0.7211	0.2374	0.5495	0.3168	0.3294	0.2548	0.4121	0.6372	0.7906	0.7993	0.7434	0.5591	0.9876	1.9045	0.5527	0.8131	2.9813	4.0683	2.676	2.9839	1.4045	3.6192	2.0274	1.4308	1.0273	4.8135	2.548	6.008	4.4859	2.8415	3.2651	1.6413	1.9932	2.8873
ENSMUSG00000046623	chr4:127351085-127354081	protein_coding	KNOWN	Gjb4	gap junction protein; beta 4 [Source:MGI Symbol;Acc:MGI:95722]	turquoise	IV	0.2811	0.266	1.0983	1.5239	0.7938	0.6585	0.2898	1.6257	3.2033	0.0158	0.0303	0.1126	0.0895	0.2643	0.1387	0	0.0383	0.0295	0.203	0.4069	0.2468	1.134	0.2518	0.2709	5.7542	5.9428	7.0175	6.0604	4.8275	5.4509	4.0086	2.7905	9.2293	5.3422	4.9593	6.9683	8.3733	3.7902	3.3996	4.1334	3.9553	5.432
ENSMUSG00000042357	chr4:127354808-127358181	protein_coding	KNOWN	Gjb5	gap junction protein; beta 5 [Source:MGI Symbol;Acc:MGI:95723]	turquoise	IV	0.0525	0.0638	0.2372	0.6793	0.6298	0.338	0.2975	0.3983	0.9418	0	0	0.0236	0.0125	0.1249	0.0437	0	0.0161	0.033	0.0609	0.0633	0.0138	0.1089	0.0141	0.0303	0.3747	0.4216	0.5883	1.4026	1.106	1.4279	1.1018	0.6644	2.1814	1.3673	0.7935	1.966	2.2013	0.9872	0.9561	2.4457	1.7409	1.5718
ENSMUSG00000047945	chr4:129513580-129515985	protein_coding	KNOWN	Marcksl1	MARCKS-like 1 [Source:MGI Symbol;Acc:MGI:97143]	turquoise	IV	5.3732	3.9021	3.8728	8.0126	7.0712	4.8114	4.7278	11.5325	10.7054	3.5486	6.2787	4.8044	3.4922	4.2859	5.452	4.0502	5.4444	6.7314	10.3183	6.2992	12.5826	12.6382	7.5145	8.5412	12.5902	13.0384	12.656	17.2553	18.8994	14.6041	10.395	19.3707	14.3482	31.8316	32.8484	41.5454	45.857	25.6996	24.985	17.4484	19.7794	20.9567
ENSMUSG00000028581	chr4:130913124-130936141	protein_coding	KNOWN	Laptm5	lysosomal-associated protein transmembrane 5 [Source:MGI Symbol;Acc:MGI:108046]	turquoise	IV	1.0613	1.4606	1.2937	3.5172	2.1866	1.3044	1.3633	3.9435	2.1771	1.3573	1.4013	2.8301	1.3789	1.6198	1.9612	3.9543	3.1429	3.177	1.8578	1.7967	3.098	6.1012	1.973	2.8373	2.9986	3.4873	2.9422	3.4882	3.0837	3.9602	5.5584	6.4096	6.8555	14.5242	13.6283	9.8266	18.6935	12.0308	13.1073	8.5553	11.2891	16.1734
ENSMUSG00000028874	chr4:132974094-133001910	protein_coding	KNOWN	Fgr	Gardner-Rasheed feline sarcoma viral (Fgr) oncogene homolog [Source:MGI Symbol;Acc:MGI:95527]	turquoise	IV	0.4173	0.3112	0.2435	1.0993	0.6083	0.5835	0.7911	1.3723	0.9941	0.3751	0.3266	0.4853	0.2571	0.3418	0.2915	0.4836	0.5409	0.6527	0.2937	0.2728	0.3049	0.7682	0.2966	0.2413	1.3459	1.4174	1.1508	1.4061	0.7628	1.8167	1.0101	0.9456	0.5133	2.6685	2.2335	2.787	3.9501	2.8686	3.0405	2.1653	2.2421	2.209
ENSMUSG00000028843	chr4:134127405-134128789	protein_coding	KNOWN	Sh3bgrl3	SH3 domain binding glutamic acid-rich protein-like 3 [Source:MGI Symbol;Acc:MGI:1920973]	turquoise	IV	49.8489	29.8073	32.7609	82.9009	68.4139	65.7481	55.6055	70.5177	91.9482	20.5297	30.1586	28.7231	25.808	26.1439	27.512	34.6823	26.9892	30.6217	35.9608	33.437	52.3622	56.0503	33.8334	36.1232	150.931	154.955	181.575	202.25	159.534	195.379	169.559	121.777	186.842	163.78	146.922	161.467	157.401	76.9131	92.5233	63.1128	72.7676	93.6545
ENSMUSG00000050989	chr4:134537891-134552166	protein_coding	KNOWN	Sepn1	selenoprotein N; 1 [Source:MGI Symbol;Acc:MGI:2151208]	turquoise	IV	2.6929	2.1417	2.2571	5.1019	3.7656	2.7698	2.167	4.0886	3.6244	1.2045	1.4786	1.172	2.0634	2.0846	2.5895	2.2435	2.3085	2.3615	2.2748	2.6054	3.5708	3.0051	2.1251	2.6436	7.1797	8.6489	7.9101	7.1793	7.1873	7.2151	4.612	5.7747	5.9622	11.446	11.8381	10.6673	14.9228	10.9002	10.8412	6.3199	8.1361	11.2069
ENSMUSG00000037306	chr4:134561689-134704290	protein_coding	KNOWN	Man1c1	mannosidase; alpha; class 1C; member 1 [Source:MGI Symbol;Acc:MGI:2446214]	turquoise	IV	2.2246	1.5167	1.7247	3.0653	2.3967	1.7972	1.7894	2.0902	2.4687	1.8264	2.8053	2.2857	1.259	1.8007	1.5761	2.1494	2.5586	2.5933	2.0701	2.3044	2.3944	1.8952	1.6234	1.9353	4.1361	4.7117	5.2589	5.8007	4.2119	6.1812	5.2581	3.8946	4.9972	7.3855	7.2125	6.447	9.9694	8.2003	7.8309	5.5674	7.324	10.1914
ENSMUSG00000007872	chr4:136143496-136145755	protein_coding	KNOWN	Id3	inhibitor of DNA binding 3 [Source:MGI Symbol;Acc:MGI:96398]	turquoise	IV	25.9255	30.5977	26.4777	41.4931	49.7959	62.5222	55.247	39.2785	40.5959	32.0548	52.889	68.3562	29.2483	27.4287	25.1006	27.0816	38.6727	41.1242	86.7532	71.3623	72.2778	47.8152	99.3618	94.2533	78.1185	72.6447	108.954	142.965	131.313	128.018	122.028	108.114	187.024	123.181	98.3462	165.76	165.674	76.6346	84.4338	82.4008	76.2754	85.512
ENSMUSG00000036856	chr4:137277488-137299726	protein_coding	KNOWN	Wnt4	wingless-type MMTV integration site family; member 4 [Source:MGI Symbol;Acc:MGI:98957]	turquoise	IV	0.8397	0.3406	3.613	4.1275	1.2618	2.497	1.7315	0.8172	6.0732	0.1909	0.2298	0.4366	0.4369	0.6777	0.2571	0.4064	0.2806	0.2101	0.4798	1.0494	0.6692	0.6646	0.5265	0.9961	1.0148	0.6783	3.3745	2.6327	3.5966	1.4286	1.2955	1.6049	1.3684	4.8628	5.2579	6.053	12.9833	8.0316	8.6421	1.7784	4.193	6.4454
ENSMUSG00000041120	chr4:139082283-139092993	protein_coding	KNOWN	Nbl1	neuroblastoma; suppression of tumorigenicity 1 [Source:MGI Symbol;Acc:MGI:104591]	turquoise	IV	9.8812	5.6127	11.5248	18.9781	14.3807	11.6639	8.4465	13.8053	19.0038	4.8014	8.2676	5.3612	5.488	7.0139	5.4591	3.5176	5.8293	6.0713	8.8593	9.8653	9.7871	9.9251	7.5325	10.3792	13.8015	17.311	21.5734	21.0768	18.26	17.9844	26.5508	24.0778	19.6784	33.9346	25.3181	43.128	64.6065	30.415	41.535	19.5794	31.2694	57.6861
ENSMUSG00000060572	chr4:141010417-141015984	protein_coding	KNOWN	Mfap2	microfibrillar-associated protein 2 [Source:MGI Symbol;Acc:MGI:99559]	turquoise	IV	2.882	1.8565	1.8739	4.7273	3.3516	2.7307	1.879	3.7231	3.5213	1.2453	1.2133	0.9358	1.7403	2.6232	2.989	1.2248	1.9499	1.628	1.712	2.3521	2.3668	1.627	1.2073	1.8628	3.7533	4.5345	4.257	10.1762	11.7967	9.533	10.4805	12.7792	8.9115	20.3345	20.6815	28.3707	31.9236	19.1798	19.8778	10.3594	10.6255	15.976
ENSMUSG00000006219	chr4:141576061-141606096	protein_coding	KNOWN	Fblim1	filamin binding LIM protein 1 [Source:MGI Symbol;Acc:MGI:1921452]	turquoise	IV	4.1858	3.141	3.1362	11.0822	7.8468	4.4421	3.9999	10.8347	8.8861	3.9011	5.5124	3.3583	3.4051	4.0273	4.5516	3.0605	4.7639	4.2704	4.7738	4.237	4.8944	7.8307	4.6326	4.5883	19.4497	25.9774	23.772	24.664	21.1367	25.266	14.66	20.3148	20.3769	32.7584	29.8815	33.3762	42.3918	26.8461	22.2203	17.8804	20.3568	30.468
ENSMUSG00000040659	chr4:141858141-141874920	protein_coding	KNOWN	Efhd2	EF hand domain containing 2 [Source:MGI Symbol;Acc:MGI:106504]	turquoise	IV	17.0555	11.9341	11.4381	20.4994	17.0655	16.6237	14.2399	33.7427	23.7601	17.0786	17.5259	26.3644	12.7809	12.7254	12.9159	18.0085	14.7562	16.8023	19.2282	19.3175	27.3153	68.3608	29.7634	27.5823	33.9263	36.0618	38.5623	44.5836	38.7264	40.9652	45.5973	47.3212	49.4958	70.8313	50.8447	73.4975	86.8218	40.4724	49.3836	45.0421	48.9529	60.306
ENSMUSG00000028599	chr4:145213462-145246870	protein_coding	KNOWN	Tnfrsf1b	tumor necrosis factor receptor superfamily; member 1b [Source:MGI Symbol;Acc:MGI:1314883]	turquoise	IV	1.1132	1.2824	1.8802	2.5592	1.6221	1.3318	1.7826	4.6235	3.5105	1.0859	1.31	2.3426	1.0234	0.8019	1.1968	2.4727	3.0401	2.9865	2.881	1.8802	2.8948	4.7611	2.304	1.5889	4.4993	4.7224	5.6762	4.608	3.3176	5.6842	5.555	5.1947	5.5821	9.7069	8.3704	9.0452	16.9636	10.5956	11.0003	7.7569	10.0572	12.5126
ENSMUSG00000039936	chr4:149649167-149702571	protein_coding	KNOWN	Pik3cd	phosphatidylinositol 3-kinase catalytic delta polypeptide [Source:MGI Symbol;Acc:MGI:1098211]	turquoise	IV	0.3131	0.2801	0.3609	0.4402	0.2731	0.2158	0.3988	0.6292	0.5478	0.6298	0.5674	0.9212	0.4353	0.57	0.5727	0.8175	0.6101	0.5393	0.3891	0.3289	0.5337	0.8026	0.3959	0.245	0.5963	0.8334	0.6926	0.7841	0.5427	0.8617	1.3472	1.1397	0.9901	2.7116	2.257	2.0041	3.7173	2.8591	3.0648	2.6156	2.6202	3.5494
ENSMUSG00000042804	chr4:152274231-152285337	protein_coding	KNOWN	Gpr153	G protein-coupled receptor 153 [Source:MGI Symbol;Acc:MGI:1916157]	turquoise	IV	1.8476	1.1025	0.9697	5.4848	2.5592	1.1166	1.4317	4.0968	3.8265	0.8883	0.9193	0.7212	0.9383	1.2886	1.5226	0.8119	1.2488	1.4524	1.1528	1.397	1.5623	1.3431	1.0183	1.0413	3.8548	5.5537	4.0903	5.8666	4.6198	5.9821	2.8878	2.9466	3.1912	7.7588	9.6633	6.5122	9.4308	8.9404	7.9686	4.9513	6.5999	9.7769
ENSMUSG00000057751	chr4:154170729-154275713	protein_coding	KNOWN	Megf6	multiple EGF-like-domains 6 [Source:MGI Symbol;Acc:MGI:1919351]	turquoise	IV	0.1059	0.0644	0.0732	0.0923	0.0748	0.124	0.1092	0.0718	0.0611	0.0402	0.0514	0.0179	0.098	0.161	0.0735	0.0603	0.0873	0.0479	0.086	0.1022	0.1604	0.0755	0.0676	0.0765	0.1355	0.1595	0.1453	0.0524	0.132	0.0506	0.0812	0.1518	0.0946	0.8579	1.1864	0.7117	3.2564	2.3723	2.4501	0.4028	0.8267	1.888
ENSMUSG00000029070	chr4:155839679-155844088	protein_coding	KNOWN	Mxra8	matrix-remodelling associated 8 [Source:MGI Symbol;Acc:MGI:1922011]	turquoise	IV	9.5826	8.5069	8.0999	15.9324	13.1543	9.2742	10.3676	16.815	15.2708	7.2609	7.5527	6.3194	8.5024	9.8336	11.1677	7.1846	11.0056	10.2293	12.2873	11.6203	12.7398	9.7074	8.0127	10.1201	10.9359	14.9915	13.8622	26.9973	26.7347	24.338	30.2283	33.9095	28.153	55.3387	46.4028	61.6418	72.3793	51.1618	52.0873	43.1594	49.992	71.9861
ENSMUSG00000040118	chr5:15934690-16374511	protein_coding	KNOWN	Cacna2d1	calcium channel; voltage-dependent; alpha2/delta subunit 1 [Source:MGI Symbol;Acc:MGI:88295]	turquoise	IV	0.7887	0.5315	0.6035	0.8338	0.8225	0.5686	0.6568	1.237	1.0392	0.6239	0.5446	0.3445	0.4316	0.4814	0.5795	0.4581	0.7759	0.6896	0.5324	0.7056	0.195	0.8372	0.7891	0.7368	1.2161	1.4188	1.4511	1.4807	1.0918	2.0032	1.6749	1.032	1.5488	1.7486	1.854	1.5232	1.0182	2.2489	0.8205	1.6265	2.0815	3.3991
ENSMUSG00000038319	chr5:24319588-24351604	protein_coding	KNOWN	Kcnh2	potassium voltage-gated channel; subfamily H (eag-related); member 2 [Source:MGI Symbol;Acc:MGI:1341722]	turquoise	IV	0.3431	0.3392	0.4525	0.993	0.5299	0.4145	0.5196	0.7791	0.6489	0.3802	0.3017	0.2077	0.7116	0.4594	0.6668	0.5555	0.6248	0.6718	0.4629	0.564	0.7908	0.3838	0.3573	0.5642	0.9137	1.2468	1.0569	1.5446	1.3512	1.5	0.9259	0.871	0.5622	1.5284	1.9125	2.2516	3.6306	2.6681	2.396	1.5486	1.9532	3.0539
ENSMUSG00000029163	chr5:30913401-30921278	protein_coding	KNOWN	Emilin1	elastin microfibril interfacer 1 [Source:MGI Symbol;Acc:MGI:1926189]	turquoise	IV	13.0889	9.0902	7.5072	24.9135	16.9264	8.0236	8.5372	21.2288	18.021	7.9913	8.4048	7.235	9.3011	11.2234	14.2695	6.1466	9.8634	9.3016	13.5097	13.8269	15.9658	19.1531	10.0919	10.6419	31.3205	39.1861	39.6301	67.2005	49.062	70.6406	39.9996	38.2491	41.5249	53.7727	51.0902	54.8317	61.4304	49.3509	45.4507	28.1172	37.7765	49.8677
ENSMUSG00000038552	chr5:31292254-31295877	protein_coding	KNOWN	Fndc4	fibronectin type III domain containing 4 [Source:MGI Symbol;Acc:MGI:1917195]	turquoise	IV	1.2404	1.1928	0.9248	3.4071	2.6275	1.289	2.2897	2.9509	2.1548	0.7804	0.9125	0.6761	1.089	1.1113	1.6109	1.2397	1.3377	1.3606	1.2075	1.2937	1.7391	5.179	1.8817	1.5851	7.7728	8.7058	7.9539	4.1104	3.6913	4.3561	1.9072	4.1108	2.151	6.2567	4.7879	5.5569	5.8709	4.3481	3.7514	2.6094	3.3323	4.473
ENSMUSG00000070858	chr5:33983436-33985013	protein_coding	KNOWN	Gm1673	predicted gene 1673 [Source:MGI Symbol;Acc:MGI:2686519]	turquoise	IV	0.0685	0.0834	0.2066	0.4778	0.1936	0.562	0.4946	0.7433	0.6327	0.3472	0.5653	0.2471	0.2945	0.3263	0.7231	0.2498	0.3153	0.2805	0.35	0.3638	0.8665	0.4977	0.5893	0.5549	3.1325	2.9271	2.3052	2.85	3.0136	1.8498	1.5524	3.7988	1.4156	5.6787	4.9386	5.9195	5.5466	3.3851	2.7936	2.4829	2.824	3.5241
ENSMUSG00000036596	chr5:35502214-35525698	protein_coding	KNOWN	Cpz	carboxypeptidase Z [Source:MGI Symbol;Acc:MGI:88487]	turquoise	IV	0.1814	0.0491	0.1621	0.4216	0.1993	0.1653	0.3533	0.4372	0.6617	0.1736	0.1858	0.1272	0.2021	0.2346	0.1455	0.1155	0.1731	0.2221	0.2527	0.2335	0.5416	0.1987	0.3034	0.3731	0.0768	0.1364	0.1318	0.6187	0.4752	0.6983	0.8752	0.3179	0.8008	0.9878	1.1119	1.1266	2.0119	1.6595	1.6338	0.7206	0.8044	1.2079
ENSMUSG00000029096	chr5:35652040-35679782	protein_coding	KNOWN	Htra3	HtrA serine peptidase 3 [Source:MGI Symbol;Acc:MGI:1925808]	turquoise	IV	1.0102	0.3023	0.5824	3.1336	0.9355	0.582	0.7342	2.2451	2.3782	0.0671	0.1205	0.2761	0.3637	0.4818	0.3954	0.1682	0.2438	0.2607	0.2076	0.3596	0.4362	0.2749	0.1691	0.2777	1.4508	1.2606	4.5182	2.9597	3.1981	2.2573	2.6025	2.6827	1.8595	5.7397	7.1825	6.6893	9.8592	5.9831	6.1391	3.0479	4.4248	7.0127
ENSMUSG00000029093	chr5:36017179-36398139	protein_coding	KNOWN	Sorcs2	sortilin-related VPS10 domain containing receptor 2 [Source:MGI Symbol;Acc:MGI:1932289]	turquoise	IV	0.4922	0.0966	0.1436	0.3953	0.3251	0.0744	0.0819	0.1894	0.2362	0.1126	0.2388	0.1109	0.144	0.189	0.1411	0.1158	0.1266	0.1225	0.1106	0.1801	0.1046	0.1895	0.1067	0.0872	0.3704	0.3962	0.4896	0.511	0.3923	0.4822	0.6032	0.3452	0.4289	1.1459	1.1866	1.0152	2.2667	2.0952	1.6562	0.5791	1.1605	2.1194
ENSMUSG00000051022	chr5:39613934-39755475	protein_coding	KNOWN	Hs3st1	heparan sulfate (glucosamine) 3-O-sulfotransferase 1 [Source:MGI Symbol;Acc:MGI:1201606]	turquoise	IV	1.2594	1.1085	1.777	1.8679	1.0216	1.4125	1.1603	2.3828	4.6448	0.8959	0.975	1.0746	0.8827	0.8221	1.2945	1.1022	0.9615	1.0039	2.289	1.8361	2.3574	2.9468	1.6561	2.0764	3.6868	3.6145	4.4938	3.3825	3.8504	3.0616	2.6428	4.6349	3.7181	7.1499	6.7103	6.1716	6.5722	3.8444	4.2147	3.0934	3.6377	5.044
ENSMUSG00000039252	chr5:52537863-52566303	protein_coding	KNOWN	Lgi2	leucine-rich repeat LGI family; member 2 [Source:MGI Symbol;Acc:MGI:2180196]	turquoise	IV	0.3713	0.1412	0.1866	0.6703	0.3277	0.0544	0.0239	0.8558	0.2619	0.0941	0.1689	0.0418	0.0554	0.0982	0.1289	0.0363	0.0641	0.0658	0.0216	0.0672	0.0122	0.6742	0.262	0.0805	3.536	3.9258	5.5188	7.0547	1.8622	6.515	4.8849	2.207	3.9212	5.7072	5.8124	5.2966	7.7209	9.3675	4.708	2.0404	3.4026	5.0125
ENSMUSG00000029188	chr5:53038081-53071664	protein_coding	KNOWN	Slc34a2	solute carrier family 34 (sodium phosphate); member 2 [Source:MGI Symbol;Acc:MGI:1342284]	turquoise	IV	1.3435	0.8965	0.8928	1.7696	1.3311	1.4343	0.8378	3.4665	4.1121	0.6038	0.5362	0.4638	0.8588	1.2094	1.1612	0.8632	0.7909	1.1428	1.9921	1.2288	1.5355	2.3551	1.0366	1.0339	13.949	16.0778	17.8123	6.4689	8.9295	7.5306	4.0087	6.3371	1.6183	15.3395	11.3021	16.3224	13.3527	13.3795	9.5555	3.4962	6.6781	6.9475
ENSMUSG00000029223	chr5:66676097-66687231	protein_coding	KNOWN	Uchl1	ubiquitin carboxy-terminal hydrolase L1 [Source:MGI Symbol;Acc:MGI:103149]	turquoise	IV	7.8275	4.454	4.3044	10.1997	9.6786	9.1238	8.3113	9.5025	13.9006	9.3906	12.8104	9.0547	2.5101	2.163	2.8545	5.5763	7.2977	7.0745	3.7607	4.5666	5.5803	8.505	6.572	5.6077	9.8267	12.2521	12.8804	17.4857	12.9222	16.9403	19.719	14.9424	19.0988	13.3927	11.5714	13.5862	10.2866	6.7414	7.5821	7.0918	6.7564	9.2637
ENSMUSG00000029231	chr5:75152290-75198204	protein_coding	KNOWN	Pdgfra	platelet derived growth factor receptor; alpha polypeptide [Source:MGI Symbol;Acc:MGI:97530]	turquoise	IV	7.563	4.7771	5.5302	12.1689	11.176	5.6724	4.7937	9.6513	10.2091	6.3019	4.9895	3.6469	2.9993	4.4708	4.544	2.1232	5.3659	4.3416	5.3246	7.552	2.2498	6.7784	5.0569	4.4733	8.9463	11.083	14.6958	18.3862	10.1635	23.9023	27.4018	12.4116	15.7705	13.5502	13.7294	13.3977	20.4516	28.6108	19.8685	14.55	23.2315	34.3534
ENSMUSG00000035540	chr5:89417510-89457898	protein_coding	KNOWN	Gc	group specific component [Source:MGI Symbol;Acc:MGI:95669]	turquoise	IV	33.0384	13.4809	12.0905	15.9768	18.4069	11.3641	14.5507	49.8307	23.012	12.9909	26.1	13.0575	13.9909	20.5136	19.251	13.718	18.3286	19.9435	12.2433	13.512	9.8647	18.1533	14.0383	15.0184	35.5055	28.1648	25.7044	15.8966	25.1696	16.114	25.7526	89.5114	52.1354	84.4208	87.3515	78.846	36.7288	33.8307	24.8234	19.4585	23.6261	28.6155
ENSMUSG00000029371	chr5:90759298-90761625	protein_coding	KNOWN	Cxcl5	chemokine (C-X-C motif) ligand 5 [Source:MGI Symbol;Acc:MGI:1096868]	turquoise	IV	0	0	0	0.0272	0.0771	0	0	0.1481	0.1121	0	0	0	0	0	0.0152	0	0	0	0.0127	0	0.0144	0.3967	0.0147	0.0158	0.2861	0.6584	0.2169	0.3516	0.6439	1.9905	0.0902	1.4879	0.217	8.0551	5.1394	7.9102	6.1842	3.739	3.1437	1.5305	2.2154	2.1984
ENSMUSG00000034855	chr5:92346637-92348889	protein_coding	KNOWN	Cxcl10	chemokine (C-X-C motif) ligand 10 [Source:MGI Symbol;Acc:MGI:1352450]	turquoise	IV	2.896	3.7251	3.3674	3.7905	3.4469	4.7496	4.5215	12.249	8.275	4.6529	2.4088	18.1392	1.6	1.2037	1.9987	3.4037	5.0375	4.3766	22.9923	11.4001	19.4635	18.0283	13.2747	20.8634	7.032	8.0828	6.2041	4.0758	8.6834	3.0336	3.6705	19.6308	3.221	22.6324	13.2318	18.848	26.1704	15.1997	13.8683	12.8102	11.8615	8.3432
ENSMUSG00000029322	chr5:100553724-100572245	protein_coding	KNOWN	Plac8	placenta-specific 8 [Source:MGI Symbol;Acc:MGI:2445289]	turquoise	IV	14.6866	10.6228	8.5498	24.7206	19.6946	10.0974	9.7262	34.0619	27.3966	7.6838	9.2976	15.1361	6.0407	6.5753	7.9295	6.9057	6.8304	7.3261	7.5229	6.1591	7.7761	21.0909	7.2373	9.6059	23.0555	24.6546	30.4167	40.2907	37.531	43.7512	31.5812	60.1198	23.5899	49.5386	28.1062	71.3609	60.7066	34.3174	33.9023	45.4966	45.5539	53.8594
ENSMUSG00000042190	chr5:113612353-113650426	protein_coding	KNOWN	Cmklr1	chemokine-like receptor 1 [Source:MGI Symbol;Acc:MGI:109603]	turquoise	IV	2.1616	1.2579	1.9045	3.073	2.5879	2.2019	1.5665	2.1064	2.185	0.9046	1.52	1.694	1.3611	1.4252	1.4874	2.0879	1.8208	1.7655	2.2253	1.6705	2.5498	1.9664	1.4648	1.2954	4.0868	4.7492	4.8881	3.1948	1.8177	3.5866	3.7772	3.2708	3.617	5.8055	6.2916	4.0587	8.3606	5.6147	5.7088	3.6091	5.4963	7.5502
ENSMUSG00000054675	chr5:113793728-113800516	protein_coding	KNOWN	Tmem119	transmembrane protein 119 [Source:MGI Symbol;Acc:MGI:2385228]	turquoise	IV	8.2944	4.0417	4.6123	14.1546	8.3581	5.2355	5.293	17.2264	16.7263	1.5196	5.7727	1.8687	2.4607	3.3333	3.8121	2.7779	4.2419	4.4496	6.3091	6.7035	9.7786	9.6604	5.6589	4.9015	7.4475	10.233	15.5746	21.3579	14.4101	33.3909	18.374	12.65	13.5732	15.569	15.6177	17.2095	26.3091	16.9423	16.6634	14.7329	17.7522	26.9516
ENSMUSG00000041827	chr5:114923239-114937915	protein_coding	KNOWN	Oasl1	2'-5' oligoadenylate synthetase-like 1 [Source:MGI Symbol;Acc:MGI:2180849]	turquoise	IV	0.7671	0.9586	1	1.2389	0.8491	0.923	0.8978	1.6639	1.595	1.0398	0.5432	2.345	0.6237	0.7348	0.8405	1.2253	1.31	1.2272	1.184	1.2907	1.8897	3.6355	2.8304	2.8897	3.9387	3.095	2.8574	1.7347	2.5189	2.1452	2.4461	2.7047	2.1633	4.6274	3.5139	3.4061	5.0443	3.9501	3.2513	2.3736	3.5342	3.6249
ENSMUSG00000015950	chr5:134220052-134229625	protein_coding	KNOWN	Ncf1	neutrophil cytosolic factor 1 [Source:MGI Symbol;Acc:MGI:97283]	turquoise	IV	1.1305	0.554	0.5364	2.3925	1.4191	1.0668	0.9228	1.8221	1.4495	0.35	0.518	1.2665	0.2924	0.4153	0.3226	1.0343	0.6646	0.7267	0.554	0.4849	0.5046	0.9612	0.3291	0.2543	1.2559	1.6334	1.6945	3.4902	2.3916	3.8143	3.0084	5.8973	4.0666	7.0857	6.314	6.9273	9.8388	5.1852	5.2483	3.1932	4.7674	7.7301
ENSMUSG00000029675	chr5:134703780-134747241	protein_coding	KNOWN	Eln	elastin [Source:MGI Symbol;Acc:MGI:95317]	turquoise	IV	1.8421	0.9267	2.0112	2.3637	2.7013	1.3694	1.4975	1.6136	1.9076	2.9611	2.1227	1.7798	3.4504	2.6797	2.7835	1.4157	1.6515	1.3217	3.4785	4.1626	6.7558	5.6417	3.5698	3.5339	7.2777	8.7035	8.4235	9.0579	7.2022	14.5494	11.8442	9.0138	15.1126	6.7779	8.2176	6.7419	21.696	18.2889	15.646	6.9132	8.2818	11.1275
ENSMUSG00000005057	chr5:136218148-136244903	protein_coding	KNOWN	Sh2b2	SH2B adaptor protein 2 [Source:MGI Symbol;Acc:MGI:1345171]	turquoise	IV	0.8101	0.2126	0.6863	1.0124	0.6056	0.4652	0.6387	1.1714	0.9776	0.3299	0.3391	0.5511	0.2427	0.4117	0.4146	0.3929	0.38	0.4351	0.4646	0.5366	1.0042	0.9476	0.9903	0.9186	1.2025	1.2359	2.2113	0.8335	0.8497	1.0361	1.1094	1.0095	1.1021	2.137	1.9643	2.4077	2.7131	1.756	1.6987	1.4041	1.3159	1.8325
ENSMUSG00000037411	chr5:137061503-137072272	protein_coding	KNOWN	Serpine1	serine (or cysteine) peptidase inhibitor; clade E; member 1 [Source:MGI Symbol;Acc:MGI:97608]	turquoise	IV	1.8248	1.0191	1.4879	1.2363	0.697	1.5944	2.159	6.9264	5.8912	1.6442	4.6445	1.7591	0.8212	0.7437	1.1462	1.1799	3.6883	2.8302	12.5206	8.2789	12.1662	15.6657	14.8958	8.373	30.9487	38.9682	27.6841	34.8013	16.7066	33.0098	27.4784	8.0905	49.4786	16.5709	28.4757	24.7358	35.7435	13.3824	11.7633	8.5544	10.8471	27.6079
ENSMUSG00000046245	chr5:137821951-137836268	protein_coding	KNOWN	Pilra	paired immunoglobin-like type 2 receptor alpha [Source:MGI Symbol;Acc:MGI:2450529]	turquoise	IV	0.1403	0.1494	0.1234	0.7686	0.3468	0.1438	0.2532	0.5897	0.2879	0.1155	0.0936	0.245	0.1424	0.1206	0.1461	0.3334	0.2152	0.2816	0.0977	0.0762	0.2125	0.4459	0.0566	0.0609	0.8518	1.031	0.7784	0.9291	0.978	0.9232	0.447	0.7543	0.7153	2.3129	2.1768	2.1834	3.0307	1.642	1.2365	1.2963	1.1412	1.1921
ENSMUSG00000047592	chr5:138225897-138253363	protein_coding	KNOWN	Nxpe5	neurexophilin and PC-esterase domain family; member 5 [Source:MGI Symbol;Acc:MGI:3584036]	turquoise	IV	0	0.0153	0.0886	0.251	0.0534	0.0443	0.039	0.082	0.0905	0.0064	0.0061	0.0114	0.006	0.0067	0.021	0.0098	0.0077	0.0079	0.0058	0.0182	0	0.0915	0	0.0219	0.108	0.0906	0.1766	0.3056	0.2228	0.4591	0.5173	0.3974	0.5472	1.7288	2.2027	1.5898	1.489	1.0195	0.7493	0.3104	0.2951	0.7719
ENSMUSG00000029581	chr5:142960342-142973185	protein_coding	KNOWN	Fscn1	fascin homolog 1; actin bundling protein (Strongylocentrotus purpuratus) [Source:MGI Symbol;Acc:MGI:1352745]	turquoise	IV	4.746	4.1101	5.397	7.9391	7.2267	6.272	6.3386	7.1436	9.8574	3.5936	4.3268	3.4096	3.5643	4.1277	4.8864	3.9487	4.5948	5.19	6.6575	5.7461	8.5686	5.9317	4.5387	6.8372	14.1769	15.6772	13.9184	12.4082	13.0311	10.6826	5.0772	9.0632	7.5677	17.7039	20.3148	19.7083	21.5605	14.8017	15.5268	8.4196	8.9594	9.2287
ENSMUSG00000060063	chr5:149265057-149288045	protein_coding	KNOWN	Alox5ap	arachidonate 5-lipoxygenase activating protein [Source:MGI Symbol;Acc:MGI:107505]	turquoise	IV	4.5255	3.1743	3.103	13.8918	9.3228	5.1767	6.0932	10.5665	9.6115	3.2096	4.3915	7.7491	2.0845	2.4221	2.9861	5.9465	4.017	3.9728	2.6944	3.1345	3.9549	13.8374	3.1476	2.9558	8.4665	10.064	10.1729	17.2641	17.1118	22.6095	24.6479	25.3645	18.1878	28.8409	22.1198	26.4646	32.4626	15.2777	15.4981	18.5943	17.0426	24.2589
ENSMUSG00000029659	chr5:149411748-149431723	protein_coding	KNOWN	Medag	mesenteric estrogen dependent adipogenesis [Source:MGI Symbol;Acc:MGI:1917967]	turquoise	IV	0.2142	0.0744	0.0769	0.5941	0.4536	0.1971	0.1262	3.0525	2.7144	0.0387	0.1188	0.0414	0.0438	0.0566	0.034	0.0438	0.0375	0.0096	0.1562	0.1033	0.1209	1.0713	0.3371	0.2565	0.9031	1.2743	1.8366	2.1431	1.0818	2.3534	0.4331	0.6432	0.7129	0.9813	0.6872	1.2694	1.2836	0.403	0.2274	0.6281	0.6834	0.896
ENSMUSG00000029661	chr6:4504813-4541543	protein_coding	KNOWN	Col1a2	collagen; type I; alpha 2 [Source:MGI Symbol;Acc:MGI:88468]	turquoise	IV	23.0886	14.3935	13.3418	42.3313	21.8884	12.4709	11.0815	37.7581	37.7556	10.5532	8.661	7.8864	12.3289	17.5253	15.8148	6.7339	9.2703	8.0254	19.4186	22.3785	28.6522	23.5043	11.9102	16.1401	61.2605	86.9684	76.8201	171.696	143.924	199.315	143.763	98.8783	137.561	169.62	226.571	186.27	290.999	206.678	193.133	59.9443	126.952	164.017
ENSMUSG00000010797	chr6:17988939-18030585	protein_coding	KNOWN	Wnt2	wingless-type MMTV integration site family; member 2 [Source:MGI Symbol;Acc:MGI:98954]	turquoise	IV	0.1203	0.1707	0.2215	0.479	0.4245	0.2113	0.2893	0.3043	0.2467	0.0914	0.1848	0.1355	0.201	0.159	0.1558	0.1565	0.166	0.1262	0.2512	0.1934	0.0845	0.0832	0.0431	0.0927	0.2195	0.1187	0.206	0.3175	0.2271	0.1984	0.4445	0.2586	0.3609	2.0714	1.9079	0.9929	1.9107	1.5651	1.3841	0.3098	0.7042	1.5056
ENSMUSG00000060882	chr6:21215502-21729805	protein_coding	KNOWN	Kcnd2	potassium voltage-gated channel; Shal-related family; member 2 [Source:MGI Symbol;Acc:MGI:102663]	turquoise	IV	0.0351	0.032	0.0264	0.0175	0.0742	0.0308	0.0271	0.019	0.018	0.0044	0.0085	0	0.0418	0.0232	0.0097	0.0091	0.0188	0.0028	0.0203	0.0381	0	0	0.0047	0.0253	0.0167	0	0.0368	0.2299	0.2066	0.0749	0.2233	0.0167	0.0603	0.2303	0.3508	0.282	0.9964	1.4222	0.8237	0.2371	0.7336	1.011
ENSMUSG00000062980	chr6:21985915-22256404	protein_coding	KNOWN	Cped1	cadherin-like and PC-esterase domain containing 1 [Source:MGI Symbol;Acc:MGI:2444814]	turquoise	IV	2.6892	1.8199	1.7349	3.8983	2.7189	2.2741	2.0836	4.1417	3.501	1.1326	1.2932	0.9787	0.9535	1.3173	1.6921	1.0191	2.123	1.8436	1.1857	1.7469	0.482	1.329	1.2016	1.2101	2.2236	2.5065	2.9921	2.9068	2.0774	3.053	2.9474	3.1174	3.0803	3.6471	3.8788	3.9244	3.022	4.6185	2.0718	4.0085	6.1564	8.9864
ENSMUSG00000038456	chr6:39462377-39557867	protein_coding	KNOWN	Dennd2a	DENN/MADD domain containing 2A [Source:MGI Symbol;Acc:MGI:2444961]	turquoise	IV	1.0643	0.7893	1.0185	1.2921	0.9876	0.6174	0.8883	3.0999	2.3913	1.1656	1.2246	0.9911	0.6824	0.7399	1.0582	0.7072	1.2373	1.1042	1.5247	1.2522	1.6981	2.4819	1.8032	1.5065	2.8859	4.2006	2.8932	3.7333	3.7264	4.2178	3.0757	3.4727	3.8115	6.6783	6.0643	6.6048	9.3358	6.1509	5.692	4.3038	4.8405	7.3015
ENSMUSG00000029915	chr6:40574893-40585821	protein_coding	KNOWN	Clec5a	C-type lectin domain family 5; member a [Source:MGI Symbol;Acc:MGI:1345151]	turquoise	IV	0.1567	0.088	0.1332	0.8283	0.4937	0.2683	0.2486	0.5229	0.3833	0.1099	0.1228	0.3965	0.0633	0.2041	0.1607	0.3389	0.1664	0.148	0.0672	0.0756	0.0445	0.3314	0.0324	0.0279	1.056	1.1113	0.8841	1.0921	1.1912	1.3611	1.5757	0.8237	0.747	1.4767	1.1314	1.1841	0.4549	0.6861	0.2428	0.5066	0.847	1.5847
ENSMUSG00000029869	chr6:41605481-41620509	protein_coding	KNOWN	Ephb6	Eph receptor B6 [Source:MGI Symbol;Acc:MGI:1096338]	turquoise	IV	0.8311	0.2784	0.3147	0.6597	0.5273	0.4515	0.3477	0.5617	0.5312	0.3051	0.3273	0.3799	0.7476	0.7136	0.5618	0.4672	0.5578	0.4968	0.6263	0.7324	1.1168	0.4124	0.3884	0.5503	0.9864	1.365	1.2492	1.6457	0.9664	1.3221	1.4381	1.623	1.85	2.9082	2.6092	2.815	4.7485	2.68	3.7949	2.4029	2.8107	3.7377
ENSMUSG00000029868	chr6:41620623-41636405	protein_coding	KNOWN	Trpv6	transient receptor potential cation channel; subfamily V; member 6 [Source:MGI Symbol;Acc:MGI:1927259]	turquoise	IV	0.7133	0.283	0.4363	0.7567	0.5037	0.3815	0.4157	1.1436	0.8589	0.5185	0.6696	0.6359	0.6738	0.4184	0.3875	0.5329	0.3472	0.3125	0.4752	0.5987	0.5882	0.8849	0.4501	0.3139	1.9713	2.4264	2.9195	2.1188	1.6028	1.7789	1.9247	3.0826	1.7165	3.0258	2.6833	3.4996	5.3898	2.3927	2.8334	1.7828	2.0179	3.1273
ENSMUSG00000029811	chr6:48895253-48909188	protein_coding	KNOWN	Aoc1	amine oxidase; copper-containing 1 [Source:MGI Symbol;Acc:MGI:1923757]	turquoise	IV	1.9621	1.8633	1.7953	5.1153	5.226	1.5697	1.5131	9.463	8.0174	1.002	0.743	1.1501	1.9345	2.2024	2.1171	1.0673	1.4335	1.7126	1.8441	2.063	1.6051	1.3075	0.9088	1.0793	5.3391	8.3308	4.203	4.0511	5.0835	3.1861	3.5381	24.0637	4.9086	104.012	53.9057	115.465	128.444	69.756	65.3134	40.3073	51.8434	60.5425
ENSMUSG00000038301	chr6:51523900-51590679	protein_coding	KNOWN	Snx10	sorting nexin 10 [Source:MGI Symbol;Acc:MGI:1919232]	turquoise	IV	4.6682	2.3519	3.4815	3.1962	2.266	1.9012	2.3877	5.6164	2.4128	2.7898	3.7956	8.2662	2.0112	3.0482	2.6429	2.5542	2.3042	2.1759	2.0658	2.6927	1.3449	3.2068	2.0287	2.3517	6.9803	5.8297	7.718	6.5448	6.1253	7.5058	10.4039	16.5381	11.6377	11.527	8.7441	11.7355	6.7181	7.1455	4.4248	7.0027	8.7398	11.7495
ENSMUSG00000038210	chr6:52242105-52245810	protein_coding	KNOWN	Hoxa11	homeobox A11 [Source:MGI Symbol;Acc:MGI:96172]	turquoise	IV	1.6183	1.0806	1.1105	1.5134	1.923	1.0404	0.9157	0.6421	1.2551	0.6099	0.9001	0.7292	0.8292	0.8039	1.2713	0.5395	0.9503	0.8637	1.4477	1.6952	1.1333	0.6143	0.6682	0.8788	1.7947	2.2617	2.4063	4.8851	4.2227	4.1904	2.6636	2.2821	2.2159	3.2881	3.5027	3.7351	5.507	5.1989	4.2589	1.9829	3.8264	5.3477
ENSMUSG00000029778	chr6:55451977-55501451	protein_coding	KNOWN	Adcyap1r1	adenylate cyclase activating polypeptide 1 receptor 1 [Source:MGI Symbol;Acc:MGI:108449]	turquoise	IV	0.3998	0.3964	0.4538	0.8995	0.5227	0.4163	0.5267	1.1562	1.3214	0.1838	0.1652	0.0934	0.3181	0.3995	0.4193	0.4163	0.881	0.711	0.3815	0.4323	0.2379	0.1459	0.1432	0.1884	1.2619	1.9411	2.2412	2.441	0.9532	3.9234	1.7504	0.612	0.7882	0.8443	1.0571	1.1065	1.6983	1.3374	1.1787	0.3934	0.8767	1.0064
ENSMUSG00000056737	chr6:72544390-72562983	protein_coding	KNOWN	Capg	capping protein (actin filament); gelsolin-like [Source:MGI Symbol;Acc:MGI:1098259]	turquoise	IV	37.5688	12.1186	16.1044	52.9547	33.8104	20.4087	16.3234	30.8919	50.3152	7.9547	8.7834	11.1104	14.0338	14.2788	16.0519	6.6474	9.9006	10.9601	9.9112	11.1315	11.1437	14.3056	7.1665	9.4185	81.9118	96.3917	106.851	119.911	90.697	106.262	99.1026	73.6365	90.7412	88.4062	76.6731	83.3785	91.2704	63.0757	63.6171	38.4578	49.0964	70.7343
ENSMUSG00000079523	chr6:72957346-72958748	protein_coding	KNOWN	Tmsb10	thymosin; beta 10 [Source:MGI Symbol;Acc:MGI:109146]	turquoise	IV	46.341	44.2623	42.6137	130.617	90.6157	71.5621	64.0657	141.317	134.463	15.0751	18.636	24.6326	19.6219	24.0285	26.9707	18.6006	17.53	20.2033	25.1062	25.2097	37.3624	41.5512	19.622	28.9222	130.258	156.772	136.078	255.858	246.974	210.5	141.451	221.153	214.919	283.757	247.944	331.107	281.056	151.701	150.312	121.296	112.611	148.008
ENSMUSG00000060780	chr6:77242688-77257791	protein_coding	KNOWN	Lrrtm1	leucine rich repeat transmembrane neuronal 1 [Source:MGI Symbol;Acc:MGI:2389173]	turquoise	IV	0.0763	0.0371	0.138	0.152	0.0647	0.0536	0.1101	0.0331	0.0157	0.0464	0.0074	0.0344	0.0364	0.0727	0.0763	0.0358	0.0421	0.0432	0.0638	0.0736	0.0322	0.0713	0.0246	0.0706	0.1453	0.1033	0.0713	0.1058	0.2767	0.1373	0.0216	0.0948	0.0081	0.4827	0.8146	0.6461	1.6367	1.3568	1.2734	0.1106	0.3508	0.389
ENSMUSG00000068335	chr6:83030933-83033471	protein_coding	KNOWN	Dok1	docking protein 1 [Source:MGI Symbol;Acc:MGI:893587]	turquoise	IV	0.6895	0.5593	0.485	0.8011	1.2334	0.727	0.7109	1.1217	0.8487	1.1411	1.1932	1.8539	0.6694	0.9848	1.0721	0.9754	1.0715	0.8322	0.8003	0.7875	1.2351	1.5262	0.803	0.8374	2.0026	2.5951	2.4052	3.9142	2.8028	4.5494	4.1	4.514	3.798	5.2424	4.2838	5.3621	6.5392	4.1194	3.7035	3.9081	3.569	5.0873
ENSMUSG00000000693	chr6:83034172-83052562	protein_coding	KNOWN	Loxl3	lysyl oxidase-like 3 [Source:MGI Symbol;Acc:MGI:1337004]	turquoise	IV	0.519	0.5374	0.4105	1.4735	1.0759	0.6597	0.6603	1.0179	1.0986	0.4363	0.3429	0.3433	0.6063	0.7652	0.7481	0.4513	0.6096	0.4971	0.7331	0.5542	0.7737	0.5843	0.4629	0.5939	1.7454	2.5868	2.6875	4.4715	2.3826	5.6974	3.5173	2.501	3.3861	3.2563	3.7624	2.8986	4.3038	3.3971	3.1719	1.9522	2.7443	3.9943
ENSMUSG00000059430	chr6:83512904-83536265	protein_coding	KNOWN	Actg2	actin; gamma 2; smooth muscle; enteric [Source:MGI Symbol;Acc:MGI:104589]	turquoise	IV	2.1798	0.2072	1.5744	0.8819	0.5772	0.6783	1.1589	1.5883	2.3058	0.069	0.0165	0.4451	0.374	0.4324	0.208	0.1951	0.0731	0.0643	0.2688	0.6082	0.646	0.4064	0.659	0.2955	1.4757	0.5617	9.7857	1.6524	1.5903	1.6548	1.3823	0.4883	2.4714	2.5491	3.5149	1.918	3.636	1.3138	0.8657	0.1645	0.3989	1.1422
ENSMUSG00000033420	chr6:87133853-87335775	protein_coding	KNOWN	Antxr1	anthrax toxin receptor 1 [Source:MGI Symbol;Acc:MGI:1916788]	turquoise	IV	1.8485	1.0357	0.8294	1.8067	1.032	0.8158	0.9662	1.7716	1.3493	1.2544	1.3724	0.9763	1.3177	1.228	1.5183	0.9401	1.2526	1.1532	1.477	1.4812	1.2592	1.7484	2.0425	1.3375	1.6046	1.8615	2.0003	2.673	1.8903	3.0091	2.5399	2.1363	3.3879	5.3545	5.5378	5.2602	8.9648	8.4813	7.4711	4.8592	6.4366	9.442
ENSMUSG00000064080	chr6:91212454-91272540	protein_coding	KNOWN	Fbln2	fibulin 2 [Source:MGI Symbol;Acc:MGI:95488]	turquoise	IV	1.0782	0.6675	0.6177	0.8948	0.9883	0.8531	1.0824	1.2309	0.9507	0.8577	0.647	0.5413	1.0431	0.8105	0.9244	0.7067	0.7455	0.7266	1.0758	1.1137	1.2606	0.839	1.1031	1.0994	3.5214	4.5915	4.7631	7.9691	3.5114	9.1476	6.1996	2.6438	5.3648	6.6022	9.0158	6.8797	6.4054	5.0364	5.0481	1.4985	2.5065	5.0664
ENSMUSG00000072875	chr6:99692678-99693818	protein_coding	KNOWN	Gpr27	G protein-coupled receptor 27 [Source:MGI Symbol;Acc:MGI:1202299]	turquoise	IV	0.198	0.289	0.5172	0.3943	0.5032	0.5102	0.4899	0.3435	0.6092	0.3209	0.4995	0.4995	0.397	0.9215	0.5496	0.5257	0.4736	0.5859	0.4779	0.7834	0.3754	1.1296	0.6597	0.5495	2.1112	2.0259	2.0716	1.7836	2.1178	1.4605	1.2705	1.6459	1.7404	2.187	2.4304	2.6821	3.8727	2.4212	2.3543	2.1802	2.49	2.266
ENSMUSG00000030074	chr6:100704733-100805081	protein_coding	KNOWN	Gxylt2	glucoside xylosyltransferase 2 [Source:MGI Symbol;Acc:MGI:2682940]	turquoise	IV	0.1487	0.1207	0.1246	0.2716	0.2101	0.1452	0.2556	1.1023	0.5594	0.1005	0.0361	0.1005	0.0829	0.1705	0.0551	0.0775	0.1901	0.1561	0.2302	0.2752	0.1567	0.2058	0.2798	0.2294	1.5344	1.9604	1.1929	1.2028	1.2812	1.0929	1.3337	1.1609	3.2957	5.1023	6.5174	3.9782	6.4009	5.178	3.5429	4.8261	4.8281	8.6909
ENSMUSG00000062694	chr6:112459500-112472871	protein_coding	KNOWN	Cav3	caveolin 3 [Source:MGI Symbol;Acc:MGI:107570]	turquoise	IV	0.2337	0.1421	0.1174	0.2327	0.165	0.0456	0.1606	0.7602	0.5193	0	0.0567	0.0351	0.093	0.1854	0.0649	0.0101	0.0119	0.0368	0.0542	0.0752	0.0205	0.0808	0.0419	0.045	0.6118	1.1857	1.2371	2.3713	1.9595	1.3489	0.4227	0.9304	0.4538	1.3878	1.9574	2.1599	4.0798	1.9968	1.9422	0.6208	1.4526	1.8458
ENSMUSG00000059900	chr6:115729130-115762466	protein_coding	KNOWN	Tmem40	transmembrane protein 40 [Source:MGI Symbol;Acc:MGI:2137870]	turquoise	IV	0.4679	0	0.0882	0.2912	0.2891	0.2056	0.1809	0.0951	0.45	0.0444	0.0284	0.0527	0.0419	0.1547	0.065	0.0381	0.0718	0.0276	0.1086	0.0565	0.1541	0.1062	0.0943	0.1522	0.5152	0.742	1.1886	1.1727	1.1666	0.8683	0.621	0.5031	0.666	0.4039	0.2081	0.4705	0.4647	0.2476	0.2244	0.0989	0.1776	0.1831
ENSMUSG00000030116	chr6:122505844-122529290	protein_coding	KNOWN	Mfap5	microfibrillar associated protein 5 [Source:MGI Symbol;Acc:MGI:1354387]	turquoise	IV	0.689	0.3089	0.3097	1.246	0.8194	0.531	0.4674	1.4945	1.1717	0.2296	0.088	0.1471	0.329	0.2878	0.2819	0.1133	0.089	0.1142	0.1684	0.175	0.2293	0.1881	0.1949	0.2517	0.4748	0.5214	1.0419	1.1849	1.2576	1.0849	1.4205	2.2874	2.0647	3.0129	4.2184	3.3473	12.5413	8.4956	7.9042	4.3619	7.6682	11.2699
ENSMUSG00000040552	chr6:122847137-122856161	protein_coding	KNOWN	C3ar1	complement component 3a receptor 1 [Source:MGI Symbol;Acc:MGI:1097680]	turquoise	IV	0.5135	0.3953	0.4634	2.484	1.1987	0.8471	1.1021	1.1025	0.9245	0.2124	0.2797	0.6517	0.1901	0.3105	0.3026	0.9495	0.3986	0.4685	0.1849	0.1618	0.1546	0.4947	0.1915	0.1455	0.7834	0.8376	0.7784	2.1531	1.4442	1.9659	2.5124	2.7493	2.2091	6.2793	6.3633	6.0967	7.0247	6.8329	4.2518	4.4954	4.482	8.6786
ENSMUSG00000030148	chr6:123106427-123143999	protein_coding	KNOWN	Clec4a2	C-type lectin domain family 4; member a2 [Source:MGI Symbol;Acc:MGI:1349412]	turquoise	IV	0.4373	0.3547	0.2563	1.3246	0.4889	0.5763	0.6199	1.2844	1.0279	0.3231	0.4685	1.4286	0.1479	0.2217	0.1518	0.8871	0.3465	0.2868	0.2115	0.1143	0.2784	0.4348	0.0881	0.0948	0.5725	0.5393	0.8086	1.9303	1.1729	1.7377	2.3044	4.2052	1.6888	5.0324	4.563	5.0453	6.8574	3.6599	3.1194	3.8814	3.4536	5.0349
ENSMUSG00000023349	chr6:123229842-123247021	protein_coding	KNOWN	Clec4n	C-type lectin domain family 4; member n [Source:MGI Symbol;Acc:MGI:1861231]	turquoise	IV	0.0323	0.0786	0.1297	0.7072	0.1823	0.2269	0.3661	0.3851	0.5629	0.0654	0.2506	0.4218	0.0154	0.0342	0.0717	0.2605	0.2079	0.2439	0.045	0.0623	0.136	0.2847	0.0867	0.056	0.8607	1.0647	0.5429	1.2625	1.3609	1.1472	1.2491	2.6839	3.009	14.3945	12.8799	14.9931	16.3964	9.4147	5.9134	5.5355	4.7744	7.9964
ENSMUSG00000030144	chr6:123262106-123275268	protein_coding	KNOWN	Clec4d	C-type lectin domain family 4; member d [Source:MGI Symbol;Acc:MGI:1298389]	turquoise	IV	0.2034	0	0	0.6416	0.0958	0.1192	0.0699	0.4413	0.2782	0.0172	0.5264	0.1528	0.0324	0.0179	0.0565	0.0618	0.2392	0.1068	0.1889	0.1309	0.2679	0.8971	0.6014	0.2941	1.695	2.0217	1.3939	4.6328	2.49	5.2165	4.6722	1.2151	4.7947	3.3381	3.4991	4.5221	3.4512	1.7066	1.1545	1.3267	1.5001	2.4106
ENSMUSG00000008845	chr6:124304650-124330527	protein_coding	KNOWN	Cd163	CD163 antigen [Source:MGI Symbol;Acc:MGI:2135946]	turquoise	IV	0.2116	0.1104	0.1215	0.1806	0.1708	0.1299	0.1247	0.2514	0.1654	0.1583	0.1222	0.2043	0.1203	0.096	0.0672	0.1312	0.0958	0.1079	0.0608	0.1021	0.0584	0.1098	0.0542	0.1573	0.2831	0.1832	1.3417	0.8631	0.233	1.1605	2.8819	0.4382	1.4357	1.0415	1.0175	0.5888	0.3252	0.4172	0.3431	0.404	0.6644	1.9511
ENSMUSG00000030222	chr6:137054824-137170497	protein_coding	KNOWN	Rerg	RAS-like; estrogen-regulated; growth-inhibitor [Source:MGI Symbol;Acc:MGI:2665139]	turquoise	IV	5.2748	2.6499	2.0278	3.7408	4.2887	2.8789	2.472	6.674	5.7589	2.0851	2.7531	1.4945	1.3737	2.0505	2.1857	1.4305	3.5175	2.51	4.0167	3.5483	2.3684	3.4723	3.0712	3.7669	3.4531	4.0894	4.4524	11.5036	6.793	10.4532	10.9376	6.6259	10.0953	9.0343	8.6743	9.2463	11.0118	8.5718	7.7228	5.9453	8.8049	12.1682
ENSMUSG00000068566	chr7:3289037-3299345	protein_coding	KNOWN	Myadm	myeloid-associated differentiation marker [Source:MGI Symbol;Acc:MGI:1355332]	turquoise	IV	0.0752	0.0915	0.136	0.1947	0.0212	0.0529	0.062	0.2447	0.1543	0.16	0.27	0.183	0.1436	0.191	0.2339	0.1919	0.286	0.3694	0.447	0.4573	0.5547	0.437	0.38	0.2871	0.8093	1.3803	1.0681	0.968	0.7501	1.3398	0.4117	0.5391	0.709	0.8041	0.7092	0.6432	0.9037	0.743	0.6925	0.5159	0.7177	0.908
ENSMUSG00000064179	chr7:4504569-4516382	protein_coding	KNOWN	Tnnt1	troponin T1; skeletal; slow [Source:MGI Symbol;Acc:MGI:1333868]	turquoise	IV	0.2589	0.21	0.3903	0.9025	0.3047	0.3539	0.5339	0.936	0.9295	0.1749	0.2931	0.2333	0.1236	0.1598	0.3355	0.3708	0.2118	0.4076	0.2605	0.2915	0.1819	0.4925	0.4407	0.2995	0.5753	0.7664	1.0282	0.7904	0.8803	0.8542	0.6313	1.1341	0.8914	1.0958	1.075	0.9501	1.2856	0.9744	0.7036	0.4586	0.73	0.849
ENSMUSG00000035279	chr7:4925843-4944821	protein_coding	KNOWN	Ssc5d	scavenger receptor cysteine rich family; 5 domains [Source:MGI Symbol;Acc:MGI:3606211]	turquoise	IV	0.2429	0.1927	0.1804	0.5154	0.343	0.1485	0.1742	0.4696	0.4333	0.0856	0.082	0.0809	0.2723	0.3352	0.258	0.121	0.2105	0.1696	0.2256	0.2497	0.3171	0.2246	0.1249	0.1893	0.4676	0.719	0.6809	0.9097	0.6846	1.0072	1.1164	0.762	0.6488	1.6231	2.0294	1.8825	3.1515	1.9326	1.7979	0.9081	1.3101	2.1156
ENSMUSG00000049130	chr7:16246742-16259540	protein_coding	KNOWN	C5ar1	complement component 5a receptor 1 [Source:MGI Symbol;Acc:MGI:88232]	turquoise	IV	0.5863	0.4756	0.4464	1.8403	1.4553	1.0615	0.7511	1.8884	1.6038	0.153	0.4828	0.5765	0.1782	0.376	0.3947	0.7401	0.8501	0.9566	0.594	0.6345	0.8144	2.8205	0.7258	0.9762	3.13	3.3361	3.0629	5.1018	5.8396	5.1795	4.117	4.831	5.8251	8.1053	6.5442	7.8991	11.3983	3.6693	4.107	1.8625	3.3679	6.4672
ENSMUSG00000041117	chr7:16992707-16997516	protein_coding	KNOWN	Ccdc8	coiled-coil domain containing 8 [Source:MGI Symbol;Acc:MGI:3612184]	turquoise	IV	0.5534	0.2397	0.377	0.6258	0.4901	0.2197	0.2901	0.2645	0.3656	0.2946	0.2685	0.2705	0.2911	0.3473	0.2917	0.1514	0.3567	0.2628	0.2047	0.3123	0.2125	0.1703	0.1613	0.1248	0.6922	0.8884	0.8895	1.0865	1.0204	0.9915	0.7259	0.8695	0.76	1.0153	1.2016	1.096	1.8721	1.4957	1.3494	0.6615	1.017	1.2791
ENSMUSG00000030413	chr7:18884689-18890438	protein_coding	KNOWN	Pglyrp1	peptidoglycan recognition protein 1 [Source:MGI Symbol;Acc:MGI:1345092]	turquoise	IV	1.0642	0.2428	0.0668	1.5235	0.6575	0.8571	0.6858	0.9377	1.2962	0.1685	0.1936	0.6294	0.2858	0.2463	0.4432	0.2597	0.3876	0.4816	0.4323	0.2568	0.5256	1.7942	0.2502	0.6154	1.5517	1.4063	3.7908	1.9756	1.2663	2.4834	2.0402	1.1442	0.8102	1.6296	0.9763	1.9431	2.6089	0.5632	0.8293	1.0281	1.2982	1.4573
ENSMUSG00000002983	chr7:19606216-19629438	protein_coding	KNOWN	Relb	avian reticuloendotheliosis viral (v-rel) oncogene related B [Source:MGI Symbol;Acc:MGI:103289]	turquoise	IV	1.9637	1.6489	1.473	3.5256	2.07	2.0088	1.5826	6.2389	6.7376	3.4397	2.7039	4.1563	2.1854	2.0263	2.0273	2.099	2.2861	2.9955	3.3643	2.7895	5.0268	13.6733	5.7526	7.0696	8.0851	9.1636	8.2756	5.5589	6.3315	5.7419	5.6972	7.9559	6.3793	16.7994	11.1031	17.7115	17.5912	9.8359	11.4794	10.5343	10.0168	9.5967
ENSMUSG00000053175	chr7:19808461-19822770	protein_coding	KNOWN	Bcl3	B cell leukemia/lymphoma 3 [Source:MGI Symbol;Acc:MGI:88140]	turquoise	IV	2.8904	2.1757	2.5106	5.3667	4.981	3.9599	3.8641	10.0416	10.4772	3.1395	2.4839	2.7373	3.7893	3.1876	3.4278	2.6019	2.6896	3.0694	2.5361	2.1041	5.1876	17.2817	6.5167	7.2812	21.7503	22.2084	17.2221	5.7479	11.6259	6.4683	6.2306	14.7128	8.0045	20.7765	17.4008	31.3312	33.2881	14.2883	13.8494	12.7434	10.4545	8.2146
ENSMUSG00000091955	chr7:24862212-24862697	protein_coding	PUTATIVE	Gm9844	predicted pseudogene 9844 [Source:MGI Symbol;Acc:MGI:3704288]	turquoise	IV	0	0	0	0.1856	0	0	0	0.2021	0.2867	0.0472	0	0.042	0.0445	0.1479	0.0517	0.0728	0.1143	0	0.2163	0.1349	0.1473	0.3383	0.0501	0	0.7541	0.985	0.9576	0.9686	1.0137	0.6287	0.6595	0.8904	1.1843	1.4527	1.4506	1.7752	1.1565	0.8766	0.2681	0.4501	0.4445	0.9582
ENSMUSG00000040907	chr7:24978166-25005957	protein_coding	KNOWN	Atp1a3	ATPase; Na+/K+ transporting; alpha 3 polypeptide [Source:MGI Symbol;Acc:MGI:88107]	turquoise	IV	0.0466	0.0425	0.0702	0.2087	0.0658	0.0409	0.06	0.2399	0.0478	0.0354	0.0508	0.042	0.0556	0.0493	0.0582	0.0788	0.1893	0.2053	0.1189	0.1011	0.1902	0.296	0.0501	0.1212	0.2827	0.3496	0.3209	0.5361	0.4328	0.44	0.7033	0.4395	0.666	1.7584	1.3466	0.8874	2.7287	1.4296	1.4294	0.7031	0.7777	0.7966
ENSMUSG00000060188	chr7:25400052-25412886	protein_coding	KNOWN	Cxcl17	chemokine (C-X-C motif) ligand 17 [Source:MGI Symbol;Acc:MGI:2387642]	turquoise	IV	0.1191	0.0725	0	0.2373	0	0.1396	0.0614	0.5168	0.4277	0.0302	0.0289	0.1611	0.1138	0	0	0.031	0.0365	0.0375	0.0277	0.0287	0	0.1545	0.1281	0	2.1272	1.8642	2.7551	2.8606	3.8347	2.5994	2.5863	7.7995	3.2497	6.0771	5.7502	9.0044	5.3537	2.2418	4.3709	1.8704	2.1446	5.2475
ENSMUSG00000002603	chr7:25687001-25705077	protein_coding	KNOWN	Tgfb1	transforming growth factor; beta 1 [Source:MGI Symbol;Acc:MGI:98725]	turquoise	IV	8.4034	8.1241	7.0019	14.3968	11.7786	8.3578	7.9779	17.9113	18.3912	5.1844	6.247	5.7737	6.6043	7.5373	8.9632	8.4589	9.4546	9.7972	8.9137	7.9801	14.5195	13.1105	8.6305	10.6939	24.9365	30.3111	24.6624	27.9162	23.9973	23.8046	20.1915	22.5224	24.2583	47.1833	43.4775	48.4994	44.7608	25.3231	26.344	20.869	20.7958	24.6751
ENSMUSG00000002602	chr7:25757272-25788705	protein_coding	KNOWN	Axl	AXL receptor tyrosine kinase [Source:MGI Symbol;Acc:MGI:1347244]	turquoise	IV	11.8449	7.4969	6.2127	18.5458	12.3461	7.4418	8.5432	20.1156	16.5299	6.5279	5.5253	7.1803	5.1684	6.0916	7.4329	8.1534	10.146	10.0306	9.7903	9.7352	9.7491	9.2694	5.9151	6.1804	20.8584	27.6142	26.0596	23.4817	17.7457	28.052	25.2967	18.8478	23.4168	37.2818	30.9042	30.2524	53.3052	42.8966	40.74	29.4191	38.5435	57.3243
ENSMUSG00000046410	chr7:29221927-29232522	protein_coding	KNOWN	Kcnk6	potassium inwardly-rectifying channel; subfamily K; member 6 [Source:MGI Symbol;Acc:MGI:1891291]	turquoise	IV	0.4415	0.3894	0.3992	0.6705	0.4364	0.6335	0.4779	0.79	0.7245	0.3802	0.5676	0.5868	0.3214	0.3503	0.3371	0.5086	0.5991	0.5143	0.3843	0.4367	0.4128	0.813	0.3974	0.383	0.9196	1.1341	1.0673	1.4479	0.9806	1.4547	1.3281	1.4186	1.2041	2.4042	1.9146	1.6355	2.7728	1.6458	1.5349	1.3755	1.9579	3.2028
ENSMUSG00000030587	chr7:29246560-29248432	protein_coding	KNOWN	2200002D01Rik	RIKEN cDNA 2200002D01 gene [Source:MGI Symbol;Acc:MGI:1919525]	turquoise	IV	6.1896	5.4178	5.934	11.2903	12.754	11.69	9.4423	10.069	12.73	3.7275	4.0144	4.6105	5.5034	5.1953	4.5419	3.782	2.9541	4.0964	3.6654	3.5203	4.3089	8.6171	4.973	4.9492	29.7999	32.8113	28.5615	19.5732	16.1049	17.6582	13.3529	18.1833	12.912	19.0058	15.5924	24.6421	16.4481	8.9726	11.0552	9.5645	8.1636	10.2233
ENSMUSG00000013921	chr7:30291671-30308367	protein_coding	KNOWN	Clip3	CAP-GLY domain containing linker protein 3 [Source:MGI Symbol;Acc:MGI:1923936]	turquoise	IV	1.1117	0.6356	0.8613	1.6673	1.097	1.161	0.7595	1.2346	1.3326	0.4817	0.3834	0.4647	0.5116	0.5668	0.595	0.4324	0.7065	0.5861	0.4975	0.6916	0.7973	0.2501	0.3023	0.4492	1.3837	2.0673	2.1774	2.8047	1.7911	2.7595	3.8113	2.0864	2.7026	3.3889	3.664	3.2436	5.2336	3.755	3.9051	1.5398	2.5445	3.5334
ENSMUSG00000036931	chr7:30421731-30428746	protein_coding	KNOWN	Nfkbid	nuclear factor of kappa light polypeptide gene enhancer in B cells inhibitor; delta [Source:MGI Symbol;Acc:MGI:3041243]	turquoise	IV	0.1334	0.2976	0.0894	0.5093	0.314	0.7033	0.3668	0.5547	0.6158	0.3042	0.1295	0.3507	0.3716	0.4705	0.3951	0.4863	0.3342	0.336	0.7124	0.7297	0.9957	1.1766	0.7529	1.1316	1.1434	1.4387	0.7376	0.7376	0.7963	0.5902	0.5247	1.3919	0.7066	3.2491	2.1068	2.8998	3.5441	1.7155	2.154	1.7723	1.3213	1.8394
ENSMUSG00000009687	chr7:31032721-31042481	protein_coding	KNOWN	Fxyd5	FXYD domain-containing ion transport regulator 5 [Source:MGI Symbol;Acc:MGI:1201785]	turquoise	IV	5.6106	3.2848	3.8191	13.2777	10.9471	7.1908	6.3911	10.4355	10.2102	2.0935	3.2856	4.0641	2.902	2.952	3.1574	3.3965	3.3768	3.4332	2.5489	2.7075	3.4404	7.4406	2.3507	3.5935	11.1876	12.5899	11.3297	12.4914	12.2792	11.7376	9.516	13.5128	11.3827	14.2706	13.5988	15.3768	15.5687	8.2229	8.672	7.6934	8.5173	12.4829
ENSMUSG00000019194	chr7:31116523-31126945	protein_coding	KNOWN	Scn1b	sodium channel; voltage-gated; type I; beta [Source:MGI Symbol;Acc:MGI:98247]	turquoise	IV	11.3561	6.6541	7.6875	19.2555	18.1885	11.9377	12.2631	15.2974	18.7596	4.345	7.3368	5.1306	7.6336	8.0149	7.1026	7.2358	8.6066	9.2207	6.3546	6.706	9.1471	7.2863	5.1879	6.0489	16.5474	17.5407	22.3514	33.0062	27.6089	38.0587	31.4774	18.8638	25.4032	26.2395	26.8655	30.6074	30.5517	18.6549	21.4825	16.5288	17.8358	20.3646
ENSMUSG00000039257	chr7:40899214-40930594	protein_coding	KNOWN	Vstm2b	V-set and transmembrane domain containing 2B [Source:MGI Symbol;Acc:MGI:1914525]	turquoise	IV	0	0.0257	0	0.084	0.0595	0.1976	0.0435	0.1829	0.1514	0.0854	0.0614	0.019	0.1007	0.1896	0.0468	0.0604	0.0841	0.0797	0.2643	0.1526	0.4109	0.2844	0.2266	0.3048	0.2108	0.1337	0.1083	0.4175	0.0765	0.1992	0.1791	0.2418	0.268	0.7138	0.6096	0.848	1.2352	0.7041	0.9605	0.9166	0.9784	1.1689
ENSMUSG00000004609	chr7:43527455-43533171	protein_coding	KNOWN	Cd33	CD33 antigen [Source:MGI Symbol;Acc:MGI:99440]	turquoise	IV	0.4045	0.1498	0.1944	0.6306	0.4967	0.2266	0.3808	0.8011	0.3788	0.5702	0.5291	0.7212	0.3527	0.4838	0.5176	0.8654	0.7067	0.7254	0.2695	0.3056	0.2038	1.9069	0.5577	0.3763	0.8039	1.4503	1.3886	1.8807	0.6219	3.3468	5.0547	1.0421	1.9003	3.1105	3.2389	2.3159	2.9167	3.3591	2.5219	2.4723	2.4564	4.9388
ENSMUSG00000038670	chr7:44501698-44524669	protein_coding	KNOWN	Mybpc2	myosin binding protein C; fast-type [Source:MGI Symbol;Acc:MGI:1336170]	turquoise	IV	0.1505	0.0763	0.0756	0.1873	0.2479	0.1469	0.1939	0.3128	0.2958	0.0508	0.0487	0.0452	0.1437	0.1526	0.1811	0.0718	0.1115	0.0829	0.0699	0.0847	0.0925	0.1301	0.0944	0.145	0.2388	0.3235	0.3398	0.3477	0.307	0.2369	0.2071	0.5872	0.3919	2.3966	1.2774	1.9168	2.8455	1.3391	1.744	1.7749	1.9473	1.8729
ENSMUSG00000038387	chr7:45017977-45021646	protein_coding	KNOWN	Rras	Harvey rat sarcoma oncogene; subgroup R [Source:MGI Symbol;Acc:MGI:98179]	turquoise	IV	23.3141	18.3086	21.1404	37.8796	34.8245	30.7386	24.5164	33.5444	37.9666	19.9277	27.1751	27.6659	18.1383	17.1973	18.7232	21.4136	19.2581	21.3044	16.5383	16.5176	21.2861	26.2608	22.5645	24.8437	78.3414	77.163	82.0117	80.7919	73.7698	70.5529	61.3667	71.458	75.1687	89.1075	74.0401	100.657	83.6828	43.0605	47.2605	53.9087	46.9354	51.0646
ENSMUSG00000030796	chr7:45215752-45233635	protein_coding	KNOWN	Tead2	TEA domain family member 2 [Source:MGI Symbol;Acc:MGI:104904]	turquoise	IV	0.8659	0.7456	1.1111	1.8043	0.8842	1.3421	0.9752	0.9391	1.4348	0.4117	0.7175	0.6303	0.9795	1.0148	1.0579	0.7735	0.8621	0.8599	0.9216	0.9258	1.0177	0.4354	0.358	0.7165	1.8965	2.2196	1.7986	2.737	3.1887	2.4811	1.8861	2.4381	1.6793	4.4926	4.8711	5.6406	6.7073	4.1926	4.4529	2.3553	2.5309	4.1222
ENSMUSG00000074121	chr7:45413694-45417178	protein_coding	KNOWN	Ntf5	neurotrophin 5 [Source:MGI Symbol;Acc:MGI:97381]	turquoise	IV	0.2532	0.4481	0.4395	0.6419	0.3901	0.4045	0.3797	0.4244	0.4486	0.0466	0.3016	0.1556	0.3627	0.341	0.2812	0.2757	0.2754	0.2609	0.1924	0.2222	0.2789	0.3224	0.1856	0.213	0.5042	0.6814	0.4947	0.7065	0.96	0.8284	0.7496	1.232	0.634	1.8253	1.4643	1.8616	2.2402	1.3969	1.3247	1.1453	1.298	1.369
ENSMUSG00000040212	chr7:45918022-45921426	protein_coding	KNOWN	Emp3	epithelial membrane protein 3 [Source:MGI Symbol;Acc:MGI:1098729]	turquoise	IV	5.9397	6.0342	6.5479	15.7356	12.0521	8.782	9.2158	11.4448	14.196	2.7169	4.1409	3.8718	5.5066	5.2164	6.2764	5.8253	5.2353	5.8462	5.0067	4.5917	5.9849	7.5985	5.2069	5.536	19.3014	20.8256	18.831	23.5237	27.8666	22.4394	19.7299	17.4702	20.3104	32.6511	30.0635	33.3766	33.2711	21.8374	18.7221	15.655	16.8334	21.4019
ENSMUSG00000033585	chr7:62348276-62349928	protein_coding	KNOWN	Ndn	necdin [Source:MGI Symbol;Acc:MGI:97290]	turquoise	IV	1.83	2.0273	2.3604	1.9857	1.6971	1.6958	2.1966	1.4811	2.9978	0.8302	0.9674	1.2677	1.4215	1.6183	1.2892	1.0951	1.4828	1.6597	1.5979	2.1881	2.3743	1.3178	0.8514	1.0583	3.7583	4.0658	3.9939	7.2613	7.8996	6.0331	3.2611	5.1554	4.716	6.0474	6.7796	6.5456	8.5576	5.692	5.8027	3.7471	4.656	5.2762
ENSMUSG00000058145	chr7:66839734-67152625	protein_coding	KNOWN	Adamts17	a disintegrin-like and metallopeptidase (reprolysin type) with thrombospondin type 1 motif; 17 [Source:MGI Symbol;Acc:MGI:3588195]	turquoise	IV	0.0225	0	0.0302	0.0299	0.0106	0.0176	0	0.0244	0.0385	0.0114	0.0146	0.0068	0.043	0.0358	0.0459	0.0117	0.0207	0.0118	0.0419	0.0181	0.0237	0.0195	0.0525	0.0304	0.025	0.0159	0.0316	0.0298	0.0681	0.0372	0.0461	0.0144	0.0318	0.2912	0.6584	0.4485	1.9362	1.9722	1.7979	0.2976	0.8897	0.6887
ENSMUSG00000039236	chr7:78913423-78920362	protein_coding	KNOWN	Isg20	interferon-stimulated protein [Source:MGI Symbol;Acc:MGI:1928895]	turquoise	IV	3.3728	1.6213	1.2552	3.0686	3.3516	3.3657	2.0178	3.6578	3.246	0.6539	1.0303	1.2196	0.7754	0.859	1.3642	0.8022	0.7918	0.9701	1.0246	1.1655	2.1498	2.9161	1.4547	1.8301	3.8064	3.8562	5.0966	10.0183	4.4358	9.2347	6.8186	7.0435	5.0943	4.3591	3.2969	4.3722	5.4788	3.2124	2.516	2.6751	2.8897	3.6865
ENSMUSG00000052353	chr7:83932856-84086502	protein_coding	KNOWN	Cemip	cell migration inducing protein; hyaluronan binding [Source:MGI Symbol;Acc:MGI:2443629]	turquoise	IV	0.1082	0.0387	0.064	0.0317	0.0989	0.0298	0.0263	0.0622	0.0653	0.0581	0.0494	0.0488	0.073	0.0674	0.0813	0.0199	0.0449	0.0621	0.071	0.0277	0.0335	0.1652	0.0856	0.1363	0.2334	0.245	0.3986	0.1261	0.1386	0.1031	0.2043	0.2191	0.1484	0.3461	0.4475	0.337	1.5618	1.0664	0.9314	0.4152	0.685	0.9396
ENSMUSG00000030560	chr7:88278084-88310888	protein_coding	KNOWN	Ctsc	cathepsin C [Source:MGI Symbol;Acc:MGI:109553]	turquoise	IV	12.6634	7.4985	7.4086	17.1512	16.9485	10.4006	7.8048	19.8983	15.2982	6.8143	8.2536	10.4487	7.2419	7.6887	7.1648	8.865	6.7882	7.6505	9.2045	7.8357	5.9004	20.8245	8.6814	9.3983	18.7305	17.6478	16.9719	26.4971	25.2581	23.1536	35.3711	29.0113	30.5608	45.368	42.9478	39.6342	31.2911	29.2421	19.4193	21.4775	25.0585	40.8254
ENSMUSG00000030616	chr7:90348698-90410439	protein_coding	KNOWN	Sytl2	synaptotagmin-like 2 [Source:MGI Symbol;Acc:MGI:1933366]	turquoise	IV	4.6916	3.6579	3.7317	6.3506	7.0071	3.6924	3.4643	4.885	5.2391	2.1659	3.1596	2.1328	5.0512	5.3874	5.1065	2.2533	4.1445	4.2119	4.2647	4.4879	1.3372	2.8709	2.8011	3.6336	12.3325	15.555	12.3049	19.4047	11.7232	16.697	11.5365	12.8942	21.0905	38.9176	29.4945	33.2139	22.6645	19.7258	9.8775	21.5019	21.6308	39.5656
ENSMUSG00000070436	chr7:99345374-99353230	protein_coding	KNOWN	Serpinh1	serine (or cysteine) peptidase inhibitor; clade H; member 1 [Source:MGI Symbol;Acc:MGI:88283]	turquoise	IV	30.5992	56.7549	52.322	72.4654	54.0193	60.5761	52.6722	80.3491	81.8678	18.7472	24.0256	22.5432	44.7493	46.0006	43.8596	43.6901	32.6299	32.4305	98.6655	95.7582	151.763	101.478	119.834	90.7963	178.791	174.554	122.561	105.326	137.965	100.224	45.3182	127.746	91.0907	158.784	161.299	163.725	237.824	134.064	122.721	82.1394	103.472	100.77
ENSMUSG00000008318	chr7:100845847-100863446	protein_coding	KNOWN	Relt	RELT tumor necrosis factor receptor [Source:MGI Symbol;Acc:MGI:2443373]	turquoise	IV	0.1112	0.1353	0.1915	0.1898	0.1794	0.0558	0.131	0.3445	0.3096	0.2414	0.3237	0.2935	0.1365	0.1765	0.1147	0.2316	0.1949	0.125	0.3171	0.2146	0.6109	1.0712	0.4866	0.5787	0.7638	0.618	0.7569	0.9436	0.6625	1.1219	0.6896	1.2827	0.6394	1.8115	1.5191	1.7015	2.2793	1.0013	1.234	1.0358	1.0886	1.5626
ENSMUSG00000030772	chr7:112116018-112159057	protein_coding	KNOWN	Dkk3	dickkopf homolog 3 (Xenopus laevis) [Source:MGI Symbol;Acc:MGI:1354952]	turquoise	IV	9.0891	5.8982	4.871	13.839	11.1427	5.7102	6.1919	13.581	12.9001	5.4981	6.0106	6.1829	3.9089	5.2426	6.0267	3.2673	5.6414	4.6422	6.6456	7.0699	3.5895	7.0133	4.8054	5.6768	4.8916	5.8992	7.0517	15.8386	11.0484	15.6827	22.8189	15.3007	17.9788	18.0675	18.3643	19.1788	28.0536	24.5706	19.0557	20.6906	28.7643	47.9028
ENSMUSG00000038156	chr7:113765997-114043370	protein_coding	KNOWN	Spon1	spondin 1; (f-spondin) extracellular matrix protein [Source:MGI Symbol;Acc:MGI:2385287]	turquoise	IV	8.7843	4.2681	8.3697	15.2379	13.8347	7.5049	5.1224	6.2715	9.9436	3.3348	4.5931	3.6474	3.8051	6.7975	4.8005	2.2736	4.3733	4.3622	5.4549	6.4348	3.4099	5.6914	2.6189	4.7448	2.6764	3.2957	6.7607	18.8479	12.658	15.2288	19.7989	12.2873	9.81	21.6713	23.6535	24.2262	41.0758	40.8009	35.02	15.0587	29.4781	46.2021
ENSMUSG00000095115	chr7:118485113-118491975	protein_coding	KNOWN	Itpripl2	inositol 1;4;5-triphosphate receptor interacting protein-like 2 [Source:MGI Symbol;Acc:MGI:2442416]	turquoise	IV	3.3915	2.6391	2.6418	3.5608	3.6198	2.7411	2.5142	4.9327	4.4091	2.8569	3.0742	2.5974	2.3254	2.8928	2.96	2.767	4.2152	3.9836	3.4178	3.6952	2.6281	3.1812	2.282	2.0982	8.0768	10.2589	8.5423	8.5088	6.2034	9.0151	8.2786	5.2136	8.4486	9.3433	9.3266	7.9534	16.9734	14.3525	11.779	9.982	10.494	15.4178
ENSMUSG00000035004	chr7:121064066-121074530	protein_coding	KNOWN	Igsf6	immunoglobulin superfamily; member 6 [Source:MGI Symbol;Acc:MGI:1891393]	turquoise	IV	0.8057	0.4901	0.3409	1.8792	0.6886	0.5712	0.8307	1.8394	1.2831	0.3115	0.4115	1.0318	0.4454	0.3589	0.4474	1.1812	0.8388	0.7877	0.4036	0.4195	0.201	1.1218	0.6381	0.8583	1.1003	1.4973	1.2678	1.8683	0.8362	2.4702	3.1216	2.5834	1.6619	4.4202	3.8478	3.6894	2.6317	3.0918	1.7183	2.9597	3.3381	5.5459
ENSMUSG00000042759	chr7:126584941-126589112	protein_coding	KNOWN	Apobr	apolipoprotein B receptor [Source:MGI Symbol;Acc:MGI:2176230]	turquoise	IV	0.5758	0.2087	0.4678	0.6832	0.4498	0.3157	0.2274	0.7972	0.4901	0.391	0.321	0.6956	0.31	0.2916	0.3538	0.3827	0.3795	0.4436	0.2332	0.2956	0.2065	1.2329	0.4741	0.2621	0.8749	1.1553	0.9386	1.1281	1.2884	1.4329	1.1389	1.2352	0.9927	2.1448	1.7602	1.9296	1.6788	1.3485	1.0399	1.0593	1.4028	1.731
ENSMUSG00000030786	chr7:128062639-128128160	protein_coding	KNOWN	Itgam	integrin alpha M [Source:MGI Symbol;Acc:MGI:96607]	turquoise	IV	0.6236	0.3219	0.2373	3.0109	1.0006	0.6087	0.3994	1.6702	1.3471	0.5791	0.981	0.562	0.3293	0.3698	0.446	1.3603	0.5709	0.4878	0.3772	0.2872	0.3335	3.1466	0.457	0.3278	3.0813	3.9914	3.7694	9.5136	4.5057	12.8357	17.2639	7.4356	13.6257	11.2504	10.3596	9.1326	12.333	8.7156	6.7419	4.4863	6.0159	11.6642
ENSMUSG00000030782	chr7:128246811-128253712	protein_coding	KNOWN	Tgfb1i1	transforming growth factor beta 1 induced transcript 1 [Source:MGI Symbol;Acc:MGI:102784]	turquoise	IV	3.0951	2.7289	2.434	5.8371	4.0751	3.6432	3.1911	5.643	6.242	1.6588	3.4532	2.1425	2.9412	2.8474	2.9392	1.923	2.9258	2.881	3.4571	3.0161	4.6317	5.4761	3.9136	3.5107	9.0195	11.7669	11.0085	12.3689	10.5466	10.1431	5.9906	7.109	8.4734	12.2159	13.9604	15.4975	16.6594	8.4615	8.6474	6.3414	7.5035	9.7612
ENSMUSG00000054555	chr7:133883198-134232146	protein_coding	KNOWN	Adam12	a disintegrin and metallopeptidase domain 12 (meltrin alpha) [Source:MGI Symbol;Acc:MGI:105378]	turquoise	IV	0.4184	0.4159	0.3435	0.5341	0.2996	0.2554	0.2674	0.9331	0.6831	0.2777	0.1029	0.1434	0.3489	0.477	0.7952	0.1642	0.4013	0.3692	0.8017	0.5944	0.5651	0.5931	0.5258	0.7498	5.4153	8.0197	6.8856	6.9991	4.4321	8.5525	3.3735	1.8586	5.1875	3.6308	6.8918	3.8875	5.1558	6.72	5.5647	2.6731	3.8496	3.9422
ENSMUSG00000025475	chr7:139834173-139878088	protein_coding	KNOWN	Gpr123	adhesion G protein-coupled receptor A1 [Source:MGI Symbol;Acc:MGI:1277167]	turquoise	IV	0.1994	0	0.0572	0.4822	0.2681	0.089	0.0587	0.2471	0.3506	0.0289	0.0276	0.0428	0.0136	0.0854	0.0316	0.0371	0.1252	0.0867	0.0485	0.055	0.025	0.3497	0.0459	0.1208	0.574	0.4095	1.3084	1.1985	0.9124	1.1275	0.4794	0.4718	0.6235	3.0112	2.4789	2.6409	3.6909	3.5192	2.4904	0.8667	1.8901	3.1371
ENSMUSG00000059108	chr7:141015811-141016892	protein_coding	KNOWN	Ifitm6	interferon induced transmembrane protein 6 [Source:MGI Symbol;Acc:MGI:2686976]	turquoise	IV	1.255	0.4072	0.3363	1.0832	0.5907	0.294	0.4313	0.7259	0.5149	0.2119	0.4059	0.3393	0.1598	0	0.1858	0.1307	0.2566	0.3161	0.4273	0.2422	0.1763	2.9514	0.2248	0.1935	0.9958	0.9906	0.5472	1.1597	0.8344	4.4412	2.4084	0.8795	0.2659	0.969	0.7815	1.4524	1.9524	1.1414	0.7623	1.0508	0.6895	0.8978
ENSMUSG00000045777	chr7:142325836-142373753	protein_coding	KNOWN	Ifitm10	interferon induced transmembrane protein 10 [Source:MGI Symbol;Acc:MGI:2444776]	turquoise	IV	0.4367	0.0966	0.1861	0.8697	0.5419	0.279	0.2729	0.4736	0.4886	0.0804	0.199	0.155	0.1074	0.119	0.147	0.1412	0.1218	0.1708	0.1229	0.1724	0.1394	0.254	0.2418	0.1071	1.6506	1.6171	1.5269	1.4149	1.1637	1.3691	0.7618	0.7714	1.1634	0.9962	1.0065	1.0589	0.6767	0.5976	0.5521	0.3899	0.396	0.5384
ENSMUSG00000031098	chr7:142434849-142440396	protein_coding	KNOWN	Syt8	synaptotagmin VIII [Source:MGI Symbol;Acc:MGI:1859867]	turquoise	IV	0.4226	0.1836	0.455	0.9619	0.5967	0.2829	0.1556	0.4256	0.774	0.0153	0.0146	0.0272	0.2882	0.3353	0.2849	0.1493	0.0648	0.114	0.042	0.0291	0.2067	0.3601	0.2433	0.192	1.6383	1.2764	2.4254	0.7322	1.4367	0.7332	0.3846	0.476	0.8633	1.0892	0.9399	1.278	1.0491	0.497	0.3908	0.1895	0.4582	0.8908
ENSMUSG00000048644	chr8:4257647-4259274	protein_coding	KNOWN	Ctxn1	cortexin 1 [Source:MGI Symbol;Acc:MGI:88566]	turquoise	IV	2.7677	1.347	1.7429	3.3443	2.0324	2.2912	1.7122	3.1617	3.2931	0.86	1.1101	0.9977	2.2729	1.9717	2.0287	1.5372	1.5733	1.4059	1.1651	1.2466	2.158	1.7995	1.5272	1.75	6.5887	10.9862	7.8958	11.3633	9.0837	10.5416	11.3894	11.1445	9.7138	20.4507	18.4671	21.437	20.7966	12.0823	12.9011	6.863	7.0748	11.0227
ENSMUSG00000097421	chr8:12554269-12573320	protein_coding	KNOWN	D630011A20Rik	RIKEN cDNA D630011A20 gene [Source:MGI Symbol;Acc:MGI:3642132]	turquoise	IV	0.0902	0	0	0.2695	0	0	0	0.4891	0.4626	0	0	0	0	0	0	0	0.0277	0	0	0	0.095	0.0468	0	0	0.8159	1.106	0.9269	1.9646	1.063	1.0143	0.5107	3.1461	1.0509	2.4509	1.685	2.3294	2.1495	1.1031	0.692	1.0892	0.5086	1.2502
ENSMUSG00000010435	chr8:12573048-12600738	protein_coding	KNOWN	Spaca7	sperm acrosome associated 7 [Source:MGI Symbol;Acc:MGI:1925884]	turquoise	IV	0	0.0728	0.1803	0.2978	0	0.0701	0	0.7135	0.6748	0.0303	0	0.027	0	0.0316	0.0996	0	0.0183	0	0.0278	0	0.0315	0.1862	0.0964	0	2.4489	2.5039	2.1235	1.4212	1.3556	1.2107	0.6209	2.5435	1.0136	3.9698	3.6714	3.1147	1.8708	1.3786	0.717	0.9534	1.2711	2.0325
ENSMUSG00000031443	chr8:13026033-13035809	protein_coding	KNOWN	F7	coagulation factor VII [Source:MGI Symbol;Acc:MGI:109325]	turquoise	IV	0.0244	0.0889	0	0.0485	0	0	0.0754	0.0528	0.1249	0	0.0236	0	0.0233	0.0129	0.0135	0.0254	0.0523	0.0384	0.0226	0.0118	0.0385	0.0253	0.1048	0	0	0.0721	0.0114	0.0844	0	0.1644	0.3104	0.0582	0.0258	1.4326	1.2571	0.3301	1.1734	0.8137	0.4907	0.2001	0.1162	0.3595
ENSMUSG00000031453	chr8:13566949-13677603	protein_coding	KNOWN	Rasa3	RAS p21 protein activator 3 [Source:MGI Symbol;Acc:MGI:1197013]	turquoise	IV	2.915	1.6042	2.1425	3.457	2.5891	1.46	1.8904	3.3625	2.8844	2.3743	2.8537	3.1098	1.3721	1.6347	2.0935	1.8236	2.1104	2.1761	1.6738	1.6105	1.6388	3.2542	1.4228	1.4058	2.9327	3.881	4.4126	4.4619	3.8336	4.8376	7.1942	4.7497	5.2372	7.0481	6.355	5.7262	9.7736	6.9726	7.3848	5.4234	6.6301	8.1385
ENSMUSG00000025044	chr8:39581699-39642678	protein_coding	KNOWN	Msr1	macrophage scavenger receptor 1 [Source:MGI Symbol;Acc:MGI:98257]	turquoise	IV	0.211	0.1057	0.1995	0.2966	0.403	0.1163	0.0896	0.4576	0.471	0.1069	0.1505	0.2684	0.0711	0.0656	0.1378	0.2197	0.118	0.1719	0.0922	0.1078	0.0588	0.6309	0.1801	0.1651	1.3234	1.7055	1.4029	3.9931	2.6439	4.036	5.2119	1.6366	4.1274	4.2732	4.3552	2.9738	1.4541	1.9205	0.6903	1.3607	1.5394	3.5179
ENSMUSG00000098050	chr8:40853827-40855027	processed_pseudogene	KNOWN	Gm5345	predicted gene 5345 [Source:MGI Symbol;Acc:MGI:3644320]	turquoise	IV	0.2228	0.2711	0.0896	0.0444	0.2517	0	0.2757	0.5799	0.2285	0.0903	0.173	0.0803	0.0638	0.1179	0.2474	0.1044	0.0957	0.0982	0.0828	0.1505	0.1174	0.1156	0.1916	0	0.3182	0.3957	0.4372	0.6618	0.4242	0.862	0.736	0.4046	0.6844	1.0521	0.9514	0.7924	1.5266	0.9433	0.7693	0.9041	1.005	1.3549
ENSMUSG00000031596	chr8:40862395-40922308	protein_coding	KNOWN	Slc7a2	solute carrier family 7 (cationic amino acid transporter; y+ system); member 2 [Source:MGI Symbol;Acc:MGI:99828]	turquoise	IV	1.0506	0.5349	0.8147	0.9041	0.5241	0.5083	0.4827	1.4242	1.0893	1.0876	0.928	0.476	0.6924	1.0209	1.1795	0.883	0.9999	0.8305	1.3334	1.9233	0.8783	0.939	1.0065	0.8948	1.1445	1.7119	1.1443	2.0437	1.7031	2.2115	2.3738	2.0217	1.9928	4.5403	4.9425	4.0565	5.3893	7.2493	2.9408	4.1564	6.2979	9.4617
ENSMUSG00000031595	chr8:40926211-40990785	protein_coding	KNOWN	Pdgfrl	platelet-derived growth factor receptor-like [Source:MGI Symbol;Acc:MGI:1916047]	turquoise	IV	0.2618	0.1327	0.2631	0.5866	0.5854	0.3322	0.2699	0.5205	0.6937	0.1105	0.1059	0.1573	0.3021	0.0923	0.109	0.0568	0.1071	0.103	0.1114	0.379	0.2529	0.1584	0.0938	0.1136	0.0312	0.1476	0.1631	1.3825	1.4439	1.1188	1.2046	0.8131	0.7395	1.9924	2.5814	2.6511	4.8421	3.5715	3.4212	1.3173	2.3752	3.4729
ENSMUSG00000035964	chr8:70483875-70487358	protein_coding	KNOWN	Tmem59l	transmembrane protein 59-like [Source:MGI Symbol;Acc:MGI:1915187]	turquoise	IV	0.0306	0.0744	0.0615	0.5789	0.1296	0.0717	0.0946	0.7963	0.6904	0	0.0148	0	0.0292	0.0324	0	0.0478	0.0563	0.0289	0	0	0	0.0159	0	0.0177	0.5389	0.7762	0.6289	0.6361	0.4299	0.6606	0.5198	0.8187	0.6805	0.6951	1.0887	1.2565	0.8355	0.5325	0.4988	0.2217	0.345	0.5609
ENSMUSG00000007888	chr8:70493157-70504081	protein_coding	KNOWN	Crlf1	cytokine receptor-like factor 1 [Source:MGI Symbol;Acc:MGI:1340030]	turquoise	IV	0.6895	0.2349	2.1063	9.5862	3.4664	2.0355	1.7915	8.2558	9.9301	0.1956	0.1472	0.3729	0.1975	0.5982	0.1378	0.1723	0.2199	0.1737	0.2561	0.6522	0.2906	0.4865	0.252	0.5104	31.6081	44.3679	35.086	54.0025	37.5592	61.2807	26.5656	21.6538	30.0337	25.4707	35.7879	26.3919	17.0498	11.2749	9.5101	4.0502	6.508	13.0111
ENSMUSG00000031803	chr8:71691718-71701800	protein_coding	KNOWN	B3gnt3	UDP-GlcNAc:betaGal beta-1;3-N-acetylglucosaminyltransferase 3 [Source:MGI Symbol;Acc:MGI:2152535]	turquoise	IV	2.9634	1.4893	2.0931	3.4003	3.275	2.5156	2.4576	2.9111	2.9295	2.6326	3.7404	4.1221	1.6405	1.4086	1.8483	2.4767	3.0428	3.4819	2.1236	2.3316	3.4052	2.1723	2.0082	1.8007	6.3082	6.8742	7.6243	9.3338	6.269	7.0616	7.2761	7.3983	10.0084	9.3175	8.3772	8.7374	8.9989	7.0813	6.7246	6.0164	7.591	8.565
ENSMUSG00000003484	chr8:71988481-72009626	protein_coding	KNOWN	Cyp4f18	cytochrome P450; family 4; subfamily f; polypeptide 18 [Source:MGI Symbol;Acc:MGI:1919304]	turquoise	IV	0.4005	0.2599	0.3488	0.9838	0.7164	0.7194	0.6331	0.7239	0.6025	0.3652	0.4664	0.9865	0.4334	0.2119	0.2965	0.8133	0.5732	0.4876	0.2975	0.3994	0.7736	0.9695	0.4305	0.4323	1.1186	1.05	0.923	1.3746	1.0651	1.4173	0.8568	3.9805	0.8202	4.5435	3.3967	4.8383	7.3708	2.9515	3.1626	2.257	2.7909	4.3695
ENSMUSG00000031799	chr8:72134974-72153142	protein_coding	KNOWN	Tpm4	tropomyosin 4 [Source:MGI Symbol;Acc:MGI:2449202]	turquoise	IV	44.6914	40.919	41.2957	80.8375	65.1527	43.6819	44.0167	90.3845	81.6015	34.2784	49.2604	33.4328	26.4465	29.6614	31.3966	28.2273	35.4062	36.2853	34.6942	33.9467	23.746	74.9485	61.644	57.3374	202.439	208.508	205.364	230.081	204.213	223.331	126.432	132.573	161.227	144.309	145.724	149.792	115.122	86.6849	52.3813	72.6659	79.0325	109.695
ENSMUSG00000031616	chr8:77663030-77724464	protein_coding	KNOWN	Ednra	endothelin receptor type A [Source:MGI Symbol;Acc:MGI:105923]	turquoise	IV	1.1844	0.7737	0.6264	1.1547	0.6514	0.7303	0.7456	1.3116	1.1126	0.6127	0.4355	0.3989	0.6012	0.6397	0.6646	0.4836	0.7877	0.6006	0.7004	0.5355	0.7291	1.3518	0.6969	0.6417	1.3118	1.4235	1.4153	1.8146	1.8594	2.3444	2.8359	1.4179	1.7763	3.2214	4.3757	3.9749	7.5523	5.4133	4.7473	2.3488	3.6448	4.8111
ENSMUSG00000047747	chr8:82863355-83091271	protein_coding	KNOWN	Rnf150	ring finger protein 150 [Source:MGI Symbol;Acc:MGI:2443860]	turquoise	IV	0.4753	0.4139	0.4027	0.6775	0.5527	0.3603	0.3795	0.7226	0.6643	0.4273	0.4182	0.3149	0.2937	0.3599	0.4657	0.4695	0.4387	0.4607	0.4543	0.6094	0.2627	0.5777	0.4708	0.4635	0.9539	1.0424	1.108	1.2779	0.8027	1.1508	1.2314	0.7637	1.1204	1.5651	1.4923	1.2449	1.5709	2.1174	1.2849	1.3505	1.7442	2.7565
ENSMUSG00000031661	chr8:88521343-88594887	protein_coding	KNOWN	Nkd1	naked cuticle 1 homolog (Drosophila) [Source:MGI Symbol;Acc:MGI:2135954]	turquoise	IV	0.9325	0.7649	1.1265	2.2747	2.2046	1.522	0.9506	1.2386	1.784	0.4671	0.6558	0.5005	0.9755	1.0863	0.8786	0.3874	0.7809	0.8214	1.6053	1.4663	1.7553	1.1958	0.9573	1.333	2.4743	2.9331	3.0005	4.8239	4.6927	4.9396	3.2535	2.313	2.7746	4.6909	5.8072	6.4147	10.9821	6.3285	6.4566	2.399	3.2993	5.1722
ENSMUSG00000031740	chr8:92827327-92853417	protein_coding	KNOWN	Mmp2	matrix metallopeptidase 2 [Source:MGI Symbol;Acc:MGI:97009]	turquoise	IV	1.3417	2.1222	1.5579	2.1675	1.2631	1.4495	1.4294	6.5963	4.9696	1.3065	1.0343	0.6919	1.5872	1.6166	1.7302	0.6792	1.2437	0.9528	2.3948	2.5755	3.1729	1.7864	1.9229	2.276	1.5686	1.948	2.0963	5.6531	4.7981	5.2107	7.6612	9.8161	7.1217	23.1771	22.7119	29.0533	57.113	37.5531	36.5601	16.8362	26.5948	37.4154
ENSMUSG00000033192	chr8:92855349-92919279	protein_coding	KNOWN	Lpcat2	lysophosphatidylcholine acyltransferase 2 [Source:MGI Symbol;Acc:MGI:3606214]	turquoise	IV	0.518	0.4136	0.5042	1.0961	0.8914	0.3603	0.3338	0.9479	0.963	0.451	0.2592	0.868	0.2937	0.4881	0.4764	0.8344	0.5858	0.5912	0.4509	0.453	0.4178	0.8649	0.4785	0.571	1.233	1.3484	1.5502	1.4824	1.3501	1.5582	1.6117	2.5756	1.6203	5.9921	5.5585	5.4552	7.8199	5.2386	4.4944	4.4098	4.6056	6.333
ENSMUSG00000034361	chr8:94532989-94570529	protein_coding	KNOWN	Cpne2	copine II [Source:MGI Symbol;Acc:MGI:2387578]	turquoise	IV	2.6778	2.0777	3.5097	6.3964	4.0006	3.9325	2.6008	2.8409	3.9608	1.4843	1.817	1.5826	2.5292	3.1718	2.3167	1.9652	2.4639	2.5354	2.5856	2.8654	3.4348	2.7581	2.2735	3.0972	6.9843	8.739	9.2372	8.4438	7.6615	7.4022	8.7084	7.9369	7.6461	14.8939	12.9644	11.5677	11.1857	7.5215	7.9096	4.7803	5.9841	8.6852
ENSMUSG00000063605	chr8:94902868-94918098	protein_coding	KNOWN	Ccdc102a	coiled-coil domain containing 102A [Source:MGI Symbol;Acc:MGI:2686927]	turquoise	IV	1.4344	1.3389	1.2044	3.0918	2.6638	2.0486	1.56	2.7703	3.1038	1.2343	1.2775	1.5318	1.229	1.6631	1.7022	1.1817	1.2716	1.6827	1.2225	1.8111	1.2008	1.0703	0.6653	0.9773	2.713	4.2377	3.6718	4.3677	3.8925	5.1975	3.4959	4.2252	2.9035	6.2412	5.9086	7.1049	9.3661	5.7401	5.5878	3.939	4.8239	6.7917
ENSMUSG00000031673	chr8:102632994-102785111	protein_coding	KNOWN	Cdh11	cadherin 11 [Source:MGI Symbol;Acc:MGI:99217]	turquoise	IV	3.2725	3.564	2.1886	5.4067	4.4696	2.0739	2.9536	6.4115	4.4572	2.0437	1.3795	1.4698	1.3063	2.4803	2.699	0.9162	2.2805	1.9762	2.954	3.6451	0.5652	2.3822	2.1106	2.5316	4.669	7.1461	7.0374	9.6937	9.0369	11.9555	6.6684	7.1982	5.7337	14.1096	19.501	12.37	14.9485	28.2896	14.5664	11.4903	18.9175	25.998
ENSMUSG00000031875	chr8:104340593-104347672	protein_coding	KNOWN	Cmtm3	CKLF-like MARVEL transmembrane domain containing 3 [Source:MGI Symbol;Acc:MGI:2447162]	turquoise	IV	5.8784	7.3227	7.1445	14.05	10.5147	9.0176	9.9282	18.1539	17.5719	5.1901	7.497	6.004	4.8916	5.6121	5.8757	5.9833	7.1001	7.5441	6.927	6.3895	8.1403	9.2356	8.1692	6.9609	14.1137	18.6673	14.7116	19.2344	21.1658	19.1278	13.9496	22.8859	21.6007	51.2264	40.9655	51.425	55.9977	35.9351	33.6133	27.0162	31.1669	40.779
ENSMUSG00000069920	chr8:105252637-105255153	protein_coding	KNOWN	B3gnt9	UDP-GlcNAc:betaGal beta-1;3-N-acetylglucosaminyltransferase 9 [Source:MGI Symbol;Acc:MGI:2142841]	turquoise	IV	0.4841	0.5018	0.5045	1.2321	0.709	0.3571	0.3328	0.8362	0.6437	0.5268	0.5829	0.5898	0.5479	0.6924	0.8762	0.5695	0.9459	0.9258	0.5328	0.7874	0.6329	0.6511	0.5108	0.6325	1.861	2.4036	2.1025	1.7132	1.5606	2.8715	1.0408	0.8654	1.1491	2.3484	3.0707	2.4294	3.5879	3.7956	3.6889	3.4212	3.8653	4.1451
ENSMUSG00000053687	chr8:105984943-105996423	protein_coding	KNOWN	Dpep2	dipeptidase 2 [Source:MGI Symbol;Acc:MGI:2442042]	turquoise	IV	0.4459	0.0561	0.0309	0.4747	0.1086	0.1621	0.2061	0.4002	0.3312	0.109	0.179	0.1386	0.1688	0.1301	0.1964	0.1841	0.1462	0.2324	0.0999	0.0371	0.1134	0.4148	0.0909	0.0889	0.6369	0.7607	0.9697	1.9257	1.0246	2.4415	2.8225	0.8816	2.0765	1.4726	1.4362	1.0871	1.9009	1.3091	1.165	1.218	0.9803	1.87
ENSMUSG00000061048	chr8:106510912-106556908	protein_coding	KNOWN	Cdh3	cadherin 3 [Source:MGI Symbol;Acc:MGI:88356]	turquoise	IV	1.7209	1.2341	1.5689	2.7125	1.7059	1.3484	1.5393	1.8292	2.4197	1.1893	1.0229	0.8884	2.0568	2.2065	2.0567	1.1126	1.4401	1.507	1.5873	1.7874	2.1374	4.2862	3.0135	2.6231	5.8708	7.7783	7.3684	9.9804	8.4725	9.146	8.1639	7.8036	8.4321	15.8346	13.1702	16.1885	20.614	10.6577	10.1106	4.4536	7.3108	12.2453
ENSMUSG00000033633	chr8:111058919-111092426	protein_coding	KNOWN	Clec18a	C-type lectin domain family 18; member A [Source:MGI Symbol;Acc:MGI:2672935]	turquoise	IV	0.1688	0.0411	0.0848	0.0504	0.0715	0.1384	0.2263	0.4211	0.2424	0.1197	0.1556	0.0304	0.2741	0.2947	0.3375	0.1099	0.0984	0.101	0.2744	0.2281	0.3202	0.1314	0.2994	0.2539	0.1849	0.2856	0.3392	0.326	0.1837	0.3494	0.2948	1.3069	0.1967	3.3469	3.0341	2.7021	2.649	2.5494	2.0727	1.3946	1.8674	3.0046
ENSMUSG00000031825	chr8:119992437-120052793	protein_coding	KNOWN	Crispld2	cysteine-rich secretory protein LCCL domain containing 2 [Source:MGI Symbol;Acc:MGI:1926142]	turquoise	IV	8.0949	3.8318	5.5895	12.3187	10.1627	5.7556	5.7352	11.854	9.0912	7.4451	5.8178	3.911	2.4698	3.4692	4.8857	3.5895	5.7024	4.903	11.8226	10.142	11.0833	11.739	9.8239	10.2264	5.9511	8.2787	16.4057	25.3945	10.7879	26.323	24.2381	12.4316	22.0382	8.0269	8.3569	7.4458	12.9981	9.7336	9.5907	9.3626	12.7817	25.1048
ENSMUSG00000062380	chr8:123411423-123422015	protein_coding	KNOWN	Tubb3	tubulin; beta 3 class III [Source:MGI Symbol;Acc:MGI:107813]	turquoise	IV	0.0242	0	0.0243	0.1205	0.1025	0.0283	0.0249	0.2099	0.1985	0.049	0.0939	0.0327	0.0578	0	0.0269	0.0315	0.0223	0.0457	0.0225	0.035	0.102	0.113	0.052	0	0.5298	1.0435	0.6781	2.1079	2.007	2.0569	0.4909	0.3815	0.5382	1.2178	2.0877	1.0653	1.8499	1.0584	0.6613	0.1987	0.6821	0.714
ENSMUSG00000039960	chr8:123653928-123663884	protein_coding	KNOWN	Rhou	ras homolog gene family; member U [Source:MGI Symbol;Acc:MGI:1916831]	turquoise	IV	1.6469	1.0426	2.0585	1.9468	1.3424	1.145	0.6212	2.4105	3.0214	1.2888	0.8965	1.2851	0.8119	1.1262	0.7584	0.9238	0.7063	0.6787	1.5728	1.4603	1.7282	4.5912	2.5834	2.6792	3.5444	3.1991	4.685	8.5441	5.8086	7.8664	8.9282	5.4255	7.5665	8.7681	6.4204	9.8981	9.5932	5.4482	5.3551	5.0254	5.5752	7.4478
ENSMUSG00000025887	chr9:5345429-5373032	protein_coding	KNOWN	Casp12	caspase 12 [Source:MGI Symbol;Acc:MGI:1312922]	turquoise	IV	0.906	0.9984	0.5669	2.2983	1.6415	1.2616	0.8813	2.2989	2.3145	0.6149	0.7962	0.8858	0.6448	0.7234	0.7309	0.4673	0.6816	0.7212	0.4603	0.561	0.2161	0.4966	0.3399	0.2867	1.7743	1.4675	2.1482	2.4034	2.379	2.7223	2.3637	2.2545	2.1005	3.9219	3.6347	3.9953	3.0301	3.9242	1.5412	3.4764	4.8862	7.2768
ENSMUSG00000043613	chr9:7445821-7455972	protein_coding	KNOWN	Mmp3	matrix metallopeptidase 3 [Source:MGI Symbol;Acc:MGI:97010]	turquoise	IV	0.9332	0.1841	0.2281	3.4662	2.9917	0.2364	0.6241	2.9814	2.6387	0.1789	0.257	0.1136	0.1927	0.2935	0.1541	0.0263	0.0774	0.0873	0.1171	0.2799	0.1594	1.1252	0.4744	0.4084	2.4616	3.4876	3.9	3.4586	2.0351	6.7281	2.4161	1.4341	1.0286	4.9998	3.7135	5.3713	7.5763	6.1695	4.1728	2.193	3.5553	5.1425
ENSMUSG00000018623	chr9:7692089-7699585	protein_coding	KNOWN	Mmp7	matrix metallopeptidase 7 [Source:MGI Symbol;Acc:MGI:103189]	turquoise	IV	0.0849	0	0	0.4652	0.1199	0.199	0.2189	1.1973	1.0889	0.043	0.0412	0.0191	0.1014	0.0674	0	0.199	0.013	0.0267	0.0197	0	0.0447	0.0661	0	0	3.3964	3.9325	7.915	3.6998	3.5226	4.1642	2.1241	2.7595	1.147	6.9044	4.1365	10.086	31.2458	7.8102	11.1183	4.1228	6.3173	15.8731
ENSMUSG00000032000	chr9:7848698-7873186	protein_coding	KNOWN	Birc3	baculoviral IAP repeat-containing 3 [Source:MGI Symbol;Acc:MGI:1197007]	turquoise	IV	4.1307	2.6074	2.7775	4.3301	3.5305	2.3467	2.7538	8.4542	6.4668	6.1361	3.8651	5.1991	2.8545	2.7355	2.9319	2.9432	3.9197	4.0726	3.2804	3.4546	2.667	14.2909	6.6768	6.1606	7.9701	9.0752	10.49	10.2936	6.5326	11.4704	11.7178	12.2508	11.1688	20.5318	13.8979	19.8823	16.022	12.7763	11.3491	12.962	14.8247	19.7754
ENSMUSG00000049307	chr9:14748458-14752122	protein_coding	KNOWN	Fut4	fucosyltransferase 4 [Source:MGI Symbol;Acc:MGI:95594]	turquoise	IV	0.357	0.3895	0.7299	0.5395	0.6085	0.4327	0.5458	0.5074	0.6188	0.343	0.3823	0.5825	0.4761	0.3973	0.4649	0.4455	0.4833	0.4651	0.2972	0.3208	0.2594	0.4471	0.2911	0.4272	1.1606	1.3015	1.4148	1.3469	1.4343	1.1962	0.9528	1.1236	0.978	1.9195	2.0043	1.9182	2.873	2.0501	2.1254	1.6354	1.6927	2.2735
ENSMUSG00000031934	chr9:15005160-15045478	protein_coding	KNOWN	Panx1	pannexin 1 [Source:MGI Symbol;Acc:MGI:1860055]	turquoise	IV	0.4352	0.3055	0.4373	0.6835	0.6146	0.451	0.4142	1.0711	0.9443	0.3986	0.3898	0.3998	0.4076	0.4162	0.4462	0.523	0.4518	0.4796	0.544	0.412	0.5556	0.6165	0.4408	0.4743	3.2995	3.8437	2.4164	2.1131	2.4813	2.1461	1.9591	2.9035	2.5533	4.4742	4.2144	4.7273	5.1364	3.0631	2.9621	2.1994	2.592	3.6676
ENSMUSG00000043895	chr9:20965951-20976793	protein_coding	KNOWN	S1pr2	sphingosine-1-phosphate receptor 2 [Source:MGI Symbol;Acc:MGI:99569]	turquoise	IV	1.8275	1.2679	1.1921	2.3309	2.1506	1.1831	1.0082	2.747	2.0061	1.0558	1.2523	1.4375	1.1634	1.4417	1.2196	1.0852	1.1014	1.3375	0.789	1.1218	1.3006	1.6051	1.0167	1.0569	4.2208	5.2267	4.5684	5.0395	4.4548	4.6587	3.359	4.443	3.2349	7.1843	6.097	7.4527	11.1755	7.036	7.3572	4.8786	5.3402	6.4371
ENSMUSG00000037405	chr9:21015959-21028797	protein_coding	KNOWN	Icam1	intercellular adhesion molecule 1 [Source:MGI Symbol;Acc:MGI:96392]	turquoise	IV	7.6554	4.7223	4.7765	8.1735	8.0701	5.5684	5.3232	15.3882	13.6228	10.8499	8.1455	12.7474	6.6641	6.5359	7.3949	6.9665	7.8574	8.8338	10.018	8.0501	13.7966	40.0826	15.7688	13.5492	23.7505	24.144	26.3068	16.4637	14.1556	19.8218	23.8352	20.8848	17.3872	37.5688	26.7353	34.8925	45.0732	27.7709	33.2113	22.5143	23.5443	24.4231
ENSMUSG00000059974	chr9:28994749-29963141	protein_coding	KNOWN	Ntm	neurotrimin [Source:MGI Symbol;Acc:MGI:2446259]	turquoise	IV	0.0713	0.1735	0.172	0.1988	0.1813	0.1838	0.2353	0.232	0.3803	0.0795	0.0346	0.0321	0.0953	0.1056	0.0871	0.0817	0.0919	0.0718	0.1258	0.1032	0.0376	0.1036	0.1226	0.0825	0.8216	0.7237	0.553	0.6072	0.459	0.6416	0.9692	0.5929	1.1179	1.8806	1.7953	0.6884	0.9064	1.1338	0.6292	0.3307	0.5567	0.9374
ENSMUSG00000032036	chr9:34485893-35036716	protein_coding	KNOWN	Kirrel3	kin of IRRE like 3 (Drosophila) [Source:MGI Symbol;Acc:MGI:1914953]	turquoise	IV	0.0764	0.0531	0.1317	0.1196	0.1388	0.1151	0.1013	0.2013	0.2352	0.0774	0.0371	0.0984	0.0573	0.0289	0.1091	0.0654	0.1306	0.1238	0.2231	0.2529	0.115	0.0906	0.1174	0.1137	0.1248	0.1062	0.1428	0.1622	0.1584	0.1523	0.1649	0.1565	0.1851	0.4718	0.7188	0.4068	1.5397	1.5872	1.3771	0.9019	1.0372	1.5526
ENSMUSG00000035934	chr9:36890981-37147322	protein_coding	KNOWN	Pknox2	Pbx/knotted 1 homeobox 2 [Source:MGI Symbol;Acc:MGI:2445415]	turquoise	IV	0.5925	0.7366	0.5954	1.6291	1.2733	0.5885	0.8234	1.4109	0.9645	0.3263	0.2937	0.1973	0.5965	0.5996	0.7081	0.4594	0.557	0.6854	0.5322	0.6029	0.5157	0.3742	0.4431	0.4991	1.895	2.7398	2.5935	2.2382	1.7342	2.8567	1.1792	1.6187	1.2962	3.4371	2.9966	3.0541	4.56	3.7264	3.1318	1.8853	2.9611	3.9568
ENSMUSG00000048534	chr9:45079182-45108530	protein_coding	KNOWN	Amica1	adhesion molecule; interacts with CXADR antigen 1 [Source:MGI Symbol;Acc:MGI:2685484]	turquoise	IV	0.0737	0.157	0.2038	0.4223	0.4686	0.3024	0.3802	0.9997	0.5484	0.4296	0.2684	0.6397	0.0792	0.0683	0.0717	0.2784	0.2431	0.2612	0.137	0.1068	0.0583	0.5165	0.2081	0.1066	0.1756	0.1481	0.1809	0.8579	0.1672	1.0865	1.9402	1.7619	1.8455	1.1005	0.5823	0.7103	0.5859	0.477	0.389	1.0954	1.6153	4.0559
ENSMUSG00000032085	chr9:45929627-45936058	protein_coding	KNOWN	Tagln	transgelin [Source:MGI Symbol;Acc:MGI:106012]	turquoise	IV	26.9262	22.0379	22.9293	63.7996	42.8567	31.7763	30.732	91.8116	89.5558	24.738	42.7908	27.1067	16.2605	16.8691	13.5583	10.2108	18.7738	19.1732	36.4312	28.9885	40.4819	35.9564	38.4019	36.5703	130.737	147.601	145.537	198.804	144.209	193.868	116.891	109.814	141.641	89.2761	101.502	95.8045	133.934	58.7563	50.9389	36.5811	44.4641	74.6879
ENSMUSG00000032271	chr9:48591876-48605153	protein_coding	KNOWN	Nnmt	nicotinamide N-methyltransferase [Source:MGI Symbol;Acc:MGI:1099443]	turquoise	IV	1.9513	1.0024	1.3943	3.066	1.7145	1.0667	0.8494	3.668	3.7805	1.1203	1.4937	1.778	0.5797	0.9634	0.6742	0.2935	0.7447	0.6689	0.8657	1.0672	1.028	1.8445	1.7945	1.6801	3.138	2.8788	7.4342	6.5042	7.3711	6.7881	5.5454	6.506	8.543	9.156	8.4095	9.3263	10.0543	4.977	4.4915	5.1317	4.9087	6.5921
ENSMUSG00000039542	chr9:49502135-49798925	protein_coding	KNOWN	Ncam1	neural cell adhesion molecule 1 [Source:MGI Symbol;Acc:MGI:97281]	turquoise	IV	0.5857	0.8888	0.6925	0.9471	0.8953	0.8395	0.4263	0.695	0.933	0.213	0.0903	0.059	0.283	0.3828	0.4477	0.235	0.2008	0.2387	0.3903	0.5354	0.4647	0.2252	0.2148	0.2311	1.3189	1.492	1.3618	1.542	1.7244	1.3206	0.7057	1.3369	1.1205	2.4774	2.9764	2.1212	3.8664	3.3324	2.8652	0.8355	1.611	2.5051
ENSMUSG00000060594	chr9:51056779-51077094	protein_coding	KNOWN	Layn	layilin [Source:MGI Symbol;Acc:MGI:2685357]	turquoise	IV	0.9384	0.9875	1.6311	3.6625	2.3639	1.7233	0.9937	3.1632	2.5755	0.9251	1.6736	1.0857	0.9082	1.3283	1.1831	0.898	1.4158	1.1978	1.3542	1.224	1.1625	1.5394	1.1587	0.8801	5.5548	5.4378	6.3746	4.3695	3.3688	4.7806	4.1533	1.9391	2.7941	2.7004	2.5497	1.9866	2.7579	2.768	2.2137	1.801	2.4202	2.8012
ENSMUSG00000032281	chr9:54604876-54661870	protein_coding	KNOWN	Acsbg1	acyl-CoA synthetase bubblegum family member 1 [Source:MGI Symbol;Acc:MGI:2385656]	turquoise	IV	0.7395	0.4212	0.2055	3.228	1.8442	0.4608	0.6489	2.8668	2.4048	0.1515	0.2596	0.2411	0.1277	0.1665	0.2621	0.1721	0.2751	0.327	0.1607	0.2961	0.3647	0.3592	0.1269	0.3094	2.8467	4.1054	5.2778	5.5072	3.01	5.79	4.2696	3.6465	4.5001	3.0771	3.0866	2.6914	3.5	2.8645	2.4599	2.797	3.3441	4.3129
ENSMUSG00000037206	chr9:58156264-58159221	protein_coding	KNOWN	Islr	immunoglobulin superfamily containing leucine-rich repeat [Source:MGI Symbol;Acc:MGI:1349645]	turquoise	IV	2.9401	2.3685	2.2616	6.0378	4.1232	3.6105	3.5749	7.6306	6.8218	2.455	2.1545	1.8731	2.0427	2.7137	2.7586	2.2172	3.0287	2.9494	3.229	3.5226	4.5827	3.0189	2.2886	3.2364	3.2727	3.447	3.7038	6.6051	8.3829	6.978	8.8895	9.1755	8.9135	11.7878	11.8787	12.706	21.6457	14.4507	14.7705	9.6184	12.9108	16.0933
ENSMUSG00000032334	chr9:58287722-58313212	protein_coding	KNOWN	Loxl1	lysyl oxidase-like 1 [Source:MGI Symbol;Acc:MGI:106096]	turquoise	IV	6.7149	4.6122	4.0947	14.9924	9.5779	5.408	6.365	15.9155	12.9837	4.9037	5.9314	3.526	3.4711	4.4187	6.0217	3.4189	6.0083	5.5965	6.1912	6.7553	9.1577	10.6891	7.0288	6.4278	18.5376	24.2566	22.4205	18.9803	19.2335	19.1718	20.572	21.3349	20.6787	30.3898	28.5083	27.7887	29.8386	22.4808	18.6199	14.3871	18.356	25.8182
ENSMUSG00000035914	chr9:58524299-58555132	protein_coding	KNOWN	Cd276	CD276 antigen [Source:MGI Symbol;Acc:MGI:2183926]	turquoise	IV	0.247	0.167	0.262	0.3963	0.2326	0.0804	0.0707	0.5953	0.3941	0.1877	0.04	0.1237	0.1966	0.3194	0.2058	0.1108	0.1136	0.1772	0.1593	0.1921	0.2169	0.3488	0.2287	0.1429	1.0258	1.2593	1.2245	1.8208	1.605	1.8521	1.9235	1.3771	1.49	4.414	4.9813	4.6252	6.1326	5.0419	4.699	2.3799	3.0536	3.9948
ENSMUSG00000034839	chr9:60712988-60738801	protein_coding	KNOWN	Larp6	La ribonucleoprotein domain family; member 6 [Source:MGI Symbol;Acc:MGI:1914807]	turquoise	IV	0.7032	0.3152	0.5392	1.032	0.6533	0.5419	0.4197	1.164	1.0439	0.2906	0.4489	0.3669	0.2916	0.3622	0.4521	0.265	0.5278	0.5418	1.1512	0.9376	0.8676	1.0847	0.6067	0.6314	0.4669	0.5712	0.7694	1.1909	1.2415	1.3985	2.1569	1.3175	1.1369	1.5992	1.4734	2.2407	3.2433	2.0804	2.3427	1.6536	2.2313	3.1028
ENSMUSG00000050721	chr9:65554385-65580040	protein_coding	KNOWN	Plekho2	pleckstrin homology domain containing; family O member 2 [Source:MGI Symbol;Acc:MGI:2143132]	turquoise	IV	2.7347	2.067	2.3316	3.6726	3.1987	2.2166	2.3069	6.1114	4.491	2.26	2.2851	3.6782	1.6156	1.7608	2.3239	2.7976	3.139	3.9615	3.8155	2.966	5.2608	8.4189	6.3098	5.4954	6.2077	8.0718	6.5943	5.935	3.5814	5.9088	5.3121	3.6893	4.7914	7.3711	7.9562	7.8069	15.0666	10.6295	9.6836	8.2997	8.6207	9.6405
ENSMUSG00000032231	chr9:69453619-69491795	protein_coding	KNOWN	Anxa2	annexin A2 [Source:MGI Symbol;Acc:MGI:88246]	turquoise	IV	39.6945	27.1809	35.8363	75.5417	61.2413	44.2202	34.4157	64.8639	92.5923	15.6224	22.6216	20.6246	17.5016	21.6177	19.815	15.7058	19.562	20.8188	24.7169	24.2343	25.2636	59.7053	29.6051	31.9473	230.246	229.165	207.693	192.812	197.638	172.867	137.348	133.731	211.81	149.301	125.745	166.122	127.177	72.094	63.5537	63.3261	67.9984	83.7556
ENSMUSG00000013584	chr9:71215788-71296243	protein_coding	KNOWN	Aldh1a2	aldehyde dehydrogenase family 1; subfamily A2 [Source:MGI Symbol;Acc:MGI:107928]	turquoise	IV	4.6499	1.2193	1.1077	14.411	6.1134	1.6905	1.9011	15.1066	9.395	1.2083	0.8655	0.876	0.8038	1.039	1.5915	1.054	1.7888	2.3285	1.7308	1.5572	1.7633	4.3253	1.5835	1.0895	41.2517	52.8869	45.1958	33.5069	33.5257	43.1963	14.8495	31.4032	17.5148	47.3744	53.6968	46.7997	37.696	35.5443	27.383	17.1072	22.3764	27.97
ENSMUSG00000032332	chr9:79598990-79718831	protein_coding	KNOWN	Col12a1	collagen; type XII; alpha 1 [Source:MGI Symbol;Acc:MGI:88448]	turquoise	IV	2.6518	0.7671	0.9463	1.2557	1.0182	1.0155	0.9344	1.2179	1.4873	0.8284	0.6041	0.4865	1.0008	1.1547	1.1399	0.5488	0.9039	0.7629	1.1379	1.1922	0.5874	1.4124	1.2367	0.9411	2.9152	3.9123	6.1057	9.714	4.0921	11.6967	13.2949	2.5267	11.0143	12.3904	17.8931	7.8709	31.3529	42.8347	25.3803	5.9421	12.5511	31.4223
ENSMUSG00000035274	chr9:85842379-85847040	protein_coding	KNOWN	Tpbg	trophoblast glycoprotein [Source:MGI Symbol;Acc:MGI:1341264]	turquoise	IV	0.4759	0.4419	0.4027	0.5113	0.8842	0.5575	0.3744	0.6791	1.1047	0.2474	0.158	0.2709	0.3109	0.3445	0.3547	0.1826	0.192	0.2799	0.3605	0.3082	0.4222	1.6371	0.8548	0.6446	0.7393	0.8844	0.8307	1.1717	1.1013	1.1267	1.3002	1.5319	1.2734	1.9079	1.8717	2.333	2.6053	1.3431	1.1951	0.6715	0.8365	1.1255
ENSMUSG00000032363	chr9:90163068-90208071	protein_coding	KNOWN	Adamts7	a disintegrin-like and metallopeptidase (reprolysin type) with thrombospondin type 1 motif; 7 [Source:MGI Symbol;Acc:MGI:1347346]	turquoise	IV	0.6905	0.6353	0.44	0.9309	0.773	0.6215	0.6599	0.6941	0.7429	0.7252	0.4944	0.3529	0.6232	0.7484	1.1036	0.5766	0.5811	0.4799	0.9501	1.0729	1.1313	0.7951	0.5024	0.6234	0.9382	1.5811	1.314	2.0803	1.4812	2.2389	2.3765	1.5975	2.1631	3.0312	3.0417	3.0806	4.0015	4.413	3.8607	1.9688	2.3158	3.1065
ENSMUSG00000037410	chr9:90202026-90270804	protein_coding	KNOWN	Tbc1d2b	TBC1 domain family; member 2B [Source:MGI Symbol;Acc:MGI:1914266]	turquoise	IV	3.1566	2.6774	2.8364	4.8288	3.6539	2.7467	2.9103	4.8141	4.4053	2.5332	2.2605	1.8532	2.4926	2.9302	3.4088	3.3762	4.6871	4.0255	4.2663	4.2806	3.3459	2.5783	2.0106	2.1722	5.4986	7.3513	7.3485	7.7383	6.6697	9.7421	8.7946	5.3445	7.1334	8.9341	9.353	8.9796	14.9385	13.2214	12.7506	8.4524	10.7426	14.5625
ENSMUSG00000015354	chr9:95637600-95698096	protein_coding	KNOWN	Pcolce2	procollagen C-endopeptidase enhancer 2 [Source:MGI Symbol;Acc:MGI:1923727]	turquoise	IV	0.6822	0.3469	0.4706	0.872	0.7333	0.4055	0.5774	1.0048	0.752	0.2579	0.1581	0.1789	0.3938	0.3393	0.3336	0.2147	0.2873	0.3013	0.2553	0.3783	0.2628	0.3011	0.2627	0.1413	1.5222	1.7955	1.8313	1.3912	0.96	1.6764	1.1772	0.6519	1.456	0.6305	0.7654	0.5647	0.4196	0.3544	0.5273	0.4427	0.4328	0.3642
ENSMUSG00000046402	chr9:98422960-98446575	protein_coding	KNOWN	Rbp1	retinol binding protein 1; cellular [Source:MGI Symbol;Acc:MGI:97876]	turquoise	IV	3.8147	3.5847	2.6011	7.7507	4.7376	4.1894	3.3888	8.385	6.9523	1.8376	2.107	1.8187	2.0734	2.1441	2.7898	1.3789	1.7759	1.7801	2.9097	3.2133	3.3106	3.2511	2.1143	2.5311	5.6189	7.0143	5.7998	9.6195	8.9397	9.5916	8.5591	12.6133	6.7466	15.6433	14.3704	20.5714	20.0316	11.4879	10.7721	10.5297	11.3015	14.6739
ENSMUSG00000032491	chr9:110621136-110624393	protein_coding	KNOWN	Nradd	neurotrophin receptor associated death domain [Source:MGI Symbol;Acc:MGI:1914419]	turquoise	IV	1.3252	1.4701	1.6841	3.1829	2.1465	1.9177	1.5271	2.4517	2.8785	0.5924	1.2103	1.0889	1.8237	1.4639	1.4934	1.3699	1.829	1.718	1.14	1.4483	1.1704	1.2132	0.796	1.1946	3.9341	4.0381	4.5157	3.2995	4.2935	2.7878	2.5015	3.3524	2.5391	7.6745	8.2526	8.3502	9.3859	5.5555	5.6261	4.3303	5.0886	6.2218
ENSMUSG00000032502	chr9:111561436-111690348	protein_coding	KNOWN	Stac	src homology three (SH3) and cysteine rich domain [Source:MGI Symbol;Acc:MGI:1201400]	turquoise	IV	0.3425	0.0417	0.0861	0.1535	0.266	0.1806	0.1942	0.4272	0.4216	0.1909	0.1163	0.108	0.2617	0.1268	0.1997	0.107	0.1418	0.0755	0.0875	0.1157	0.1714	0.2488	0.3038	0.1981	0.212	0.2028	0.264	0.2883	0.1475	0.1541	0.2021	0.1391	0.1542	0.5875	0.8228	0.4859	1.5902	1.3133	1.3141	0.3723	0.3046	0.651
ENSMUSG00000039115	chr9:118606689-118901003	protein_coding	KNOWN	Itga9	integrin alpha 9 [Source:MGI Symbol;Acc:MGI:104756]	turquoise	IV	2.8572	2.4798	2.2942	4.3741	3.0875	1.7831	2.2476	4.1618	3.3077	2.8001	1.7962	1.5229	1.5766	2.0129	2.3566	2.2585	3.3984	2.7373	4.1443	3.9248	3.8429	5.3734	3.8269	3.9947	6.1046	7.8521	7.4512	7.813	5.7246	9.5223	5.8529	4.0434	5.8138	6.7117	7.5223	5.8902	9.9048	9.0351	7.6828	5.3181	6.3502	7.2674
ENSMUSG00000054871	chr9:123259057-123260789	protein_coding	KNOWN	Tmem158	transmembrane protein 158 [Source:MGI Symbol;Acc:MGI:1919559]	turquoise	IV	1.3807	0.9192	3.7435	3.9954	1.913	2.5025	1.9877	2.571	4.6229	1.4649	1.5042	1.7961	1.7663	2.9354	1.9241	1.6617	1.3503	1.4682	2.7819	3.0298	4.6938	3.5138	3.7524	4.6705	10.3817	9.3862	9.6998	4.9395	7.4873	4.9339	4.6349	8.2783	4.0565	9.8182	10.7308	15.4423	23.723	15.3555	12.7806	8.9474	13.876	13.2448
ENSMUSG00000039232	chr10:12939982-12964259	protein_coding	KNOWN	Stx11	syntaxin 11 [Source:MGI Symbol;Acc:MGI:1921982]	turquoise	IV	0.8669	0.2064	0.587	1.1636	0.9314	0.8609	0.5246	3.413	3.0927	0.4773	0.4663	0.5689	0.3869	0.3389	0.2616	0.4268	0.7225	0.7891	0.6474	0.7457	0.8538	3.754	1.3471	1.7982	2.252	2.2154	2.2713	2.892	2.3151	3.0095	2.6679	2.8455	3.0541	4.7347	2.9926	5.2022	6.1661	3.4484	2.8286	4.5333	3.9234	4.1626
ENSMUSG00000053219	chr10:22158568-22374139	protein_coding	KNOWN	Raet1e	retinoic acid early transcript 1E [Source:MGI Symbol;Acc:MGI:2675273]	turquoise	IV	0.1436	0	0.1154	0.2002	0.1217	0	0.1185	0.1869	0.1473	0.0291	0.0697	0.0129	0.0137	0.0912	0.0479	0.015	0.0264	0	0.0533	0.0693	0.0605	0	0	0	0.4376	0.5466	0.4294	0.4835	0.5469	0.4781	0.6235	0.8784	1.2474	1.7914	1.4821	1.2769	0.7559	1.0404	0.5234	0.3191	0.4236	0.6036
ENSMUSG00000019997	chr10:24595441-24598683	protein_coding	KNOWN	Ctgf	connective tissue growth factor [Source:MGI Symbol;Acc:MGI:95537]	turquoise	IV	49.3585	31.3412	19.5948	25.9234	26.6404	33.3196	34.2073	55.5951	58.7403	54.5489	82.2647	48.9945	16.7934	13.6836	23.7019	23.1175	50.712	43.8334	39.6422	54.4663	43.4721	89.9712	82.0311	47.9413	60.2828	81.0582	69.1162	135.879	88.4471	90.3499	133.439	108.843	147.78	105.746	90.8886	104.491	130.336	36.5731	64.7643	50.0509	82.4248	143.786
ENSMUSG00000049872	chr10:34091351-34096519	protein_coding	KNOWN	Fam26e	family with sequence similarity 26; member E [Source:MGI Symbol;Acc:MGI:2143897]	turquoise	IV	0.91	0.7382	0.5588	1.1328	1.6063	0.6515	0.5994	2.1657	1.7372	0.4098	0.5519	0.5923	0.2172	0.468	0.379	0.1843	0.4031	0.2785	0.2699	0.3782	0.1065	0.6557	0.8016	0.5847	0.9989	1.0582	1.358	3.0659	1.7647	2.388	1.5508	1.8601	2.798	2.162	2.1251	2.3331	1.7446	1.5339	1.188	1.392	2.3901	2.5883
ENSMUSG00000039497	chr10:34151393-34207551	protein_coding	KNOWN	Dse	dermatan sulfate epimerase [Source:MGI Symbol;Acc:MGI:2443455]	turquoise	IV	1.8603	1.483	1.547	2.4701	2.7326	1.5405	1.3779	3.2813	3.1254	1.0453	1.4576	1.1562	0.8882	1.1594	1.5258	1.5114	1.6953	1.683	1.3005	1.4756	0.5801	1.6195	1.0803	1.1253	3.3442	4.4125	3.8858	4.2606	3.6397	4.7517	4.006	3.6016	4.4223	5.2818	5.4072	4.8254	5.0854	5.2606	3.1941	4.4517	5.305	7.7157
ENSMUSG00000039462	chr10:34389980-34397085	protein_coding	KNOWN	Col10a1	collagen; type X; alpha 1 [Source:MGI Symbol;Acc:MGI:88445]	turquoise	IV	0.0144	0	0.029	0	0	0.0169	0.0149	0.0469	0.074	0	0.007	0.0065	0	0	0	0.015	0	0.0182	0	0.0139	0.0228	0.0075	0.0078	0.025	0.0069	0.0061	0.0202	0	0.0196	0	0	0.0482	0.0153	1.998	2.0592	0.9892	0.4726	0.8141	0.574	0.0766	0.1814	0.69
ENSMUSG00000044770	chr10:42860369-42960780	protein_coding	KNOWN	Scml4	sex comb on midleg-like 4 (Drosophila) [Source:MGI Symbol;Acc:MGI:2446140]	turquoise	IV	0.1572	0.3488	0.1859	0.2579	0.2873	0.1842	0.1526	0.4714	0.4648	0.0843	0.0538	0.1	0.2694	0.2691	0.2362	0.1252	0.2184	0.2912	0.2533	0.2321	0.2144	0.2543	0.1193	0.0963	0.229	0.2894	0.2333	0.3983	0.5241	0.3578	0.2357	0.2828	0.1665	1.0135	1.2794	1.0338	1.4143	1.4531	1.0334	0.6165	0.9507	1.1455
ENSMUSG00000089672	chr10:51480631-51486316	protein_coding	KNOWN	Gp49a	leukocyte immunoglobulin-like receptor; subfamily B; member 4B [Source:MGI Symbol;Acc:MGI:102702]	turquoise	IV	0.4697	0.6097	0.3776	1.6529	1.2382	0.697	0.8072	1.7661	1.7988	0.8884	0.7597	1.0301	0.4037	0.6461	1.0086	1.3697	1.191	1.6466	1.4249	0.9974	1.3033	7.8142	3.5177	4.093	2.6092	3.4299	1.7702	2.3565	2.4985	3.9586	5.3203	1.1822	1.9406	5.3431	6.1014	4.4684	3.794	4.0954	1.697	2.9196	3.3279	6.0213
ENSMUSG00000062593	chr10:51480639-51496613	protein_coding	KNOWN	Lilrb4	leukocyte immunoglobulin-like receptor; subfamily B; member 4A [Source:MGI Symbol;Acc:MGI:102701]	turquoise	IV	1.2597	0.7663	1.1708	2.7285	1.8233	1.697	1.7533	3.2103	3.4562	1.0529	1.2223	1.5751	0.9472	1.3993	1.7662	2.5826	2.1056	2.7266	1.5644	1.8844	1.5927	9.0014	3.8589	4.0066	4.6329	5.5665	3.5014	4.5367	4.2541	5.7516	8.129	3.3406	4.4865	12.1208	12.7052	10.0133	7.4115	8.1476	3.7452	6.0239	7.1573	11.9408
ENSMUSG00000058297	chr10:60106218-60135198	protein_coding	KNOWN	Spock2	sparc/osteonectin; cwcv and kazal-like domains proteoglycan 2 [Source:MGI Symbol;Acc:MGI:1891351]	turquoise	IV	0.8369	0.189	0.3554	0.4124	0.3411	0.3335	0.596	0.4865	0.5398	0.3759	0.2135	0.2449	0.2842	0.2601	0.3114	0.292	0.3599	0.3531	0.2443	0.2581	0.2863	0.3357	0.1901	0.2794	0.5997	0.6385	0.8988	1.1233	0.5162	1.1643	2.0438	0.5936	1.019	0.8724	0.875	1.2529	1.8591	1.4692	1.7294	0.7001	1.2948	1.6202
ENSMUSG00000020241	chr10:76595761-76623630	protein_coding	KNOWN	Col6a2	collagen; type VI; alpha 2 [Source:MGI Symbol;Acc:MGI:88460]	turquoise	IV	12.0655	3.4258	3.3023	14.6175	6.8439	3.3199	3.2551	16.2688	12.1486	1.8893	1.2541	1.3103	2.3052	3.2181	3.0706	1.8218	2.0187	2.0229	3.5531	4.7578	5.4566	4.7219	3.0364	3.6143	7.6256	10.1497	11.8079	31.1677	21.9699	38.3716	42.2921	19.5237	33.5644	22.6881	31.1465	25.3704	25.0354	17.2053	15.6317	6.7513	12.2484	17.3738
ENSMUSG00000001119	chr10:76708791-76726168	protein_coding	KNOWN	Col6a1	collagen; type VI; alpha 1 [Source:MGI Symbol;Acc:MGI:88459]	turquoise	IV	18.9035	5.1427	5.295	20.6264	9.603	5.6401	5.2271	20.886	17.6487	4.5522	3.0949	3.0493	4.428	6.3907	6.2158	3.3705	3.8176	3.5242	7.9937	8.4371	9.9061	7.8325	5.2469	6.4412	11.7783	15.4294	19.0821	45.5995	32.6577	55.9083	61.6707	29.9398	44.0719	35.3349	46.149	39.5111	46.9737	33.9937	30.7709	11.5052	25.9209	38.1508
ENSMUSG00000000290	chr10:77530251-77565708	protein_coding	KNOWN	Itgb2	integrin beta 2 [Source:MGI Symbol;Acc:MGI:96611]	turquoise	IV	1.3129	1.0959	1.4726	3.9984	2.3067	2.0744	2.298	4.288	2.7246	1.1059	1.2814	3.5702	1.1079	1.4536	1.3055	3.263	2.533	2.4705	1.4672	1.3924	2.0428	4.2606	1.2717	1.3331	4.201	5.1838	4.008	6.1215	5.0587	7.6159	7.9822	6.2953	7.2686	12.5403	11.1298	10.1736	24.3463	14.0825	12.8554	11.0318	12.5741	14.4576
ENSMUSG00000020312	chr10:79617939-79637918	protein_coding	KNOWN	Shc2	SHC (Src homology 2 domain containing) transforming protein 2 [Source:MGI Symbol;Acc:MGI:106180]	turquoise	IV	0.1258	0.0696	0.115	0.3987	0.1454	0.134	0.0826	0.1861	0.2229	0.0695	0.161	0.0464	0.1529	0.1392	0.1398	0.0447	0.0456	0.054	0.1328	0.1435	0.1326	0.0593	0.0984	0.0529	0.3486	0.4112	0.3207	0.6343	0.7001	0.4992	0.2591	0.6177	0.6059	1.3199	1.4706	1.6952	2.7151	1.7113	1.6952	0.8676	1.1958	1.6011
[truncated: 1,035 more rows]
[truncated: 7 more columns]

## Sheet: ST2
Supplemental Table 2: DAVID gene ontology analysis for genes in module I-V, VII in supplemental table 1.
[truncated: 59 more rows]

## Sheet: ST3
Supplemental Table 3: FPKM values in mouse IRI RNA seq for differentially expressed genes identified from kidney transplant from brain deceased donors. Heatmap in Figure 4A.
[truncated: 81 more rows]
[truncated: 3 more columns]

[truncated: 3 more sheets: ST4, ST5, ST6]
